# Supplementary material for: Global, regional, and national burden of musculoskeletal disorders, 1990–2021: an analysis of the global burden of disease study 2021 and forecast to 2035
Source: Front Public Health. 2025 Aug 1;13:1562701. doi: 10.3389/fpubh.2025.1562701 (PMC12354483; doi:10.3389/fpubh.2025.1562701)
Supplement: Supplementary file 5 [file Table_5.xls]

## Sheet: Table S5 all_age_projection
pred_val	pred_low	pred_up	year	sex	measure	location	cause
17106.9602566093	15917.1639477147	18296.7565655039	1990	Male	Deaths	Global	Musculoskeletal disorders
17467.6256695527	16274.6227049008	18660.6286342047	1991	Male	Deaths	Global	Musculoskeletal disorders
17775.1753505447	16573.7611000616	18976.5896010278	1992	Male	Deaths	Global	Musculoskeletal disorders
18147.3748594299	16934.3104735516	19360.4392453082	1993	Male	Deaths	Global	Musculoskeletal disorders
18580.8143185152	17354.0767202709	19807.5519167595	1994	Male	Deaths	Global	Musculoskeletal disorders
19064.5615476094	17822.1901709923	20306.9329242264	1995	Male	Deaths	Global	Musculoskeletal disorders
19402.3501900447	18149.9796248707	20654.7207552187	1996	Male	Deaths	Global	Musculoskeletal disorders
19745.5541850118	18482.3925210367	21008.7158489868	1997	Male	Deaths	Global	Musculoskeletal disorders
20175.0978960107	18897.5793624083	21452.616429613	1998	Male	Deaths	Global	Musculoskeletal disorders
20696.6761754197	19402.3281912096	21991.0241596297	1999	Male	Deaths	Global	Musculoskeletal disorders
21418.5681258326	20101.9508828848	22735.1853687803	2000	Male	Deaths	Global	Musculoskeletal disorders
22194.8095951431	20853.5496403681	23536.069549918	2001	Male	Deaths	Global	Musculoskeletal disorders
22774.190964362	21414.8804874569	24133.5014412672	2002	Male	Deaths	Global	Musculoskeletal disorders
23331.7488344416	21956.4981286601	24706.9995402231	2003	Male	Deaths	Global	Musculoskeletal disorders
23740.8892519144	22355.1880756954	25126.5904281333	2004	Male	Deaths	Global	Musculoskeletal disorders
24131.725190025	22735.7086439937	25527.7417360564	2005	Male	Deaths	Global	Musculoskeletal disorders
24478.7793024617	23072.7785129781	25884.7800919453	2006	Male	Deaths	Global	Musculoskeletal disorders
25067.4973557502	23646.3389248212	26488.6557866792	2007	Male	Deaths	Global	Musculoskeletal disorders
25768.4415608668	24328.338710653	27208.5444110806	2008	Male	Deaths	Global	Musculoskeletal disorders
26295.9205211512	24841.8415620487	27749.9994802537	2009	Male	Deaths	Global	Musculoskeletal disorders
26910.4407390282	25440.5798679061	28380.3016101503	2010	Male	Deaths	Global	Musculoskeletal disorders
27470.1864491086	25985.9471679545	28954.4257302627	2011	Male	Deaths	Global	Musculoskeletal disorders
28061.6375467301	26561.7143255572	29561.5607679031	2012	Male	Deaths	Global	Musculoskeletal disorders
28986.9278421143	27463.4052393495	30510.450444879	2013	Male	Deaths	Global	Musculoskeletal disorders
29909.526661317	28361.0368806512	31458.0164419829	2014	Male	Deaths	Global	Musculoskeletal disorders
30679.4663520542	29112.3432349124	32246.5894691959	2015	Male	Deaths	Global	Musculoskeletal disorders
31605.1454106765	30015.2969497698	33194.9938715832	2016	Male	Deaths	Global	Musculoskeletal disorders
32648.2835721861	31032.673076533	34263.8940678392	2017	Male	Deaths	Global	Musculoskeletal disorders
33710.2805285163	32068.3252345118	35352.2358225208	2018	Male	Deaths	Global	Musculoskeletal disorders
34728.3860510036	33061.8691675398	36394.9029344674	2019	Male	Deaths	Global	Musculoskeletal disorders
35429.9530334715	33746.6472891278	37113.2587778152	2020	Male	Deaths	Global	Musculoskeletal disorders
35957.5981019135	34252.9538406304	37662.2423631967	2021	Male	Deaths	Global	Musculoskeletal disorders
37418.9201085645	35299.3993509284	39538.4408662006	2022	Male	Deaths	Global	Musculoskeletal disorders
38262.7550653232	35805.3486453521	40720.1614852944	2023	Male	Deaths	Global	Musculoskeletal disorders
39215.7567375143	36224.0990584326	42207.414416596	2024	Male	Deaths	Global	Musculoskeletal disorders
40207.0546312281	36495.7527698447	43918.3564926114	2025	Male	Deaths	Global	Musculoskeletal disorders
41188.4769273835	36589.129652897	45787.8242018699	2026	Male	Deaths	Global	Musculoskeletal disorders
42126.7821940986	36487.0238120982	47766.540576099	2027	Male	Deaths	Global	Musculoskeletal disorders
43106.0232118019	36274.2951819386	49937.7512416653	2028	Male	Deaths	Global	Musculoskeletal disorders
44180.6123116562	35997.9852999235	52363.2393233888	2029	Male	Deaths	Global	Musculoskeletal disorders
45300.4075072176	35611.8955622115	54988.9194522237	2030	Male	Deaths	Global	Musculoskeletal disorders
46428.5093939902	35082.1011553869	57774.9176325935	2031	Male	Deaths	Global	Musculoskeletal disorders
47533.8254788074	34381.6618415248	60686	2032	Male	Deaths	Global	Musculoskeletal disorders
48688.3158329566	33560.9064373509	63815.7252285623	2033	Male	Deaths	Global	Musculoskeletal disorders
49940.1025935648	32642.4992897246	67237.7058974049	2034	Male	Deaths	Global	Musculoskeletal disorders
51243.5839276922	31581.5231765075	70905.644678877	2035	Male	Deaths	Global	Musculoskeletal disorders
41188.5008504581	39167.4399693022	43209.5617316141	1990	Female	Deaths	Global	Musculoskeletal disorders
41897.3998688316	39867.6395958256	43927.1601418376	1991	Female	Deaths	Global	Musculoskeletal disorders
42808.4284940921	40755.6906921599	44861.1662960243	1992	Female	Deaths	Global	Musculoskeletal disorders
44119.7903217113	42033.7885048724	46205.7921385502	1993	Female	Deaths	Global	Musculoskeletal disorders
45581.4679562151	43457.9931347219	47704.9427777083	1994	Female	Deaths	Global	Musculoskeletal disorders
47035.5257624705	44875.2018941905	49195.8496307506	1995	Female	Deaths	Global	Musculoskeletal disorders
47885.021505242	45704.1178819571	50065.9251285268	1996	Female	Deaths	Global	Musculoskeletal disorders
48760.5584305592	46557.6912090893	50963.4256520292	1997	Female	Deaths	Global	Musculoskeletal disorders
49872.558397237	47641.008653584	52104.1	1998	Female	Deaths	Global	Musculoskeletal disorders
51546.1091882083	49272.7935268903	53819.4248495264	1999	Female	Deaths	Global	Musculoskeletal disorders
53589.134590968	51266.7597314689	55911.5094504671	2000	Female	Deaths	Global	Musculoskeletal disorders
55630.5299706704	53259.5955533028	58001.4643880379	2001	Female	Deaths	Global	Musculoskeletal disorders
57488.9648867429	55073.4027438476	59904.5270296383	2002	Female	Deaths	Global	Musculoskeletal disorders
59024.1249214105	56573.0284783609	61475.2213644601	2003	Female	Deaths	Global	Musculoskeletal disorders
59788.8197490728	57321.6722012237	62255.9672969218	2004	Female	Deaths	Global	Musculoskeletal disorders
60561.1853506126	58078.5211407125	63043.8495605127	2005	Female	Deaths	Global	Musculoskeletal disorders
61220.3499745535	58724.1209871086	63716.5789619985	2006	Female	Deaths	Global	Musculoskeletal disorders
62263.9681611166	59746.7070284523	64781.2292937809	2007	Female	Deaths	Global	Musculoskeletal disorders
63603.8551440816	61059.5361092429	66148.1741789203	2008	Female	Deaths	Global	Musculoskeletal disorders
64402.8581655557	61842.7195353665	66962.9967957449	2009	Female	Deaths	Global	Musculoskeletal disorders
65314.5289557992	62737.0909464639	67891.9669651344	2010	Female	Deaths	Global	Musculoskeletal disorders
66441.2593948425	63843.3617624638	69039.1570272213	2011	Female	Deaths	Global	Musculoskeletal disorders
67471.3621577467	64854.0269972464	70088.6973182471	2012	Female	Deaths	Global	Musculoskeletal disorders
68998.2128610275	66351.1172852591	71645.3084367958	2013	Female	Deaths	Global	Musculoskeletal disorders
70613.4205935269	67934.075514357	73292.7656726968	2014	Female	Deaths	Global	Musculoskeletal disorders
72646.4384157118	69927.8887889568	75364.9880424668	2015	Female	Deaths	Global	Musculoskeletal disorders
74788.0232842891	72027.7028193159	77548.3437492622	2016	Female	Deaths	Global	Musculoskeletal disorders
76996.5158597891	74194.8985092003	79798.1332103779	2017	Female	Deaths	Global	Musculoskeletal disorders
78911.6096629655	76074.2703278811	81748.9489980499	2018	Female	Deaths	Global	Musculoskeletal disorders
80586.296470501	77717.9059077872	83454.6870332149	2019	Female	Deaths	Global	Musculoskeletal disorders
81484.9531264802	78599.9103166299	84369.9959363305	2020	Female	Deaths	Global	Musculoskeletal disorders
82582.2536700809	79668.4007759211	85496.1065642407	2021	Female	Deaths	Global	Musculoskeletal disorders
84070.4860221626	79778.4293305418	88362.5427137834	2022	Female	Deaths	Global	Musculoskeletal disorders
85308.7565742909	80085.2163769189	90532.2967716629	2023	Female	Deaths	Global	Musculoskeletal disorders
86727.395435234	80017.8685057368	93436.9223647311	2024	Female	Deaths	Global	Musculoskeletal disorders
88209.5827641139	79530.8054746832	96888.3600535446	2025	Female	Deaths	Global	Musculoskeletal disorders
89680.3219021794	78618.594580381	100742.049223978	2026	Female	Deaths	Global	Musculoskeletal disorders
91093.6994168816	77284.0628817019	104903.335952061	2027	Female	Deaths	Global	Musculoskeletal disorders
92593.6913275453	75679.3350203944	109508.047634696	2028	Female	Deaths	Global	Musculoskeletal disorders
94266.0807519339	73878.2453400844	114653.916163783	2029	Female	Deaths	Global	Musculoskeletal disorders
96029.1851757894	71806.1278755163	120252.242476062	2030	Female	Deaths	Global	Musculoskeletal disorders
97827.0174204705	69409.5837624045	126244.451078536	2031	Female	Deaths	Global	Musculoskeletal disorders
99617.8050908838	66647.8038493844	132587.806332383	2032	Female	Deaths	Global	Musculoskeletal disorders
101518.199254753	63587.9509037568	139448.447605749	2033	Female	Deaths	Global	Musculoskeletal disorders
103604.706727453	60248.7448659446	146960.66858896	2034	Female	Deaths	Global	Musculoskeletal disorders
105809.976515643	56551.873678469	155068.079352817	2035	Female	Deaths	Global	Musculoskeletal disorders
58295.4611070674	55084.6039170169	61506.318297118	1990	Both	Deaths	Global	Musculoskeletal disorders
59365.0255383843	56142.2623007264	62587.7887760423	1991	Both	Deaths	Global	Musculoskeletal disorders
60583.6038446368	57329.4517922214	63837.7558970522	1992	Both	Deaths	Global	Musculoskeletal disorders
62267.1651811412	58968.098978424	65566.2313838584	1993	Both	Deaths	Global	Musculoskeletal disorders
64162.2822747303	60812.0698549928	67512.4946944677	1994	Both	Deaths	Global	Musculoskeletal disorders
66100.0873100799	62697.3920651828	69502.782554977	1995	Both	Deaths	Global	Musculoskeletal disorders
67287.3716952867	63854.0975068278	70720.6458837455	1996	Both	Deaths	Global	Musculoskeletal disorders
68506.112615571	65040.083730126	71972.141501016	1997	Both	Deaths	Global	Musculoskeletal disorders
70047.6562932477	66538.5880159923	73556.724570503	1998	Both	Deaths	Global	Musculoskeletal disorders
72242.785363628	68675.1217180999	75810.4490091561	1999	Both	Deaths	Global	Musculoskeletal disorders
75007.7027168006	71368.7106143538	78646.6948192474	2000	Both	Deaths	Global	Musculoskeletal disorders
77825.3395658134	74113.1451936709	81537.5339379559	2001	Both	Deaths	Global	Musculoskeletal disorders
80263.155851105	76488.2832313045	84038.0284709055	2002	Both	Deaths	Global	Musculoskeletal disorders
82355.8737558521	78529.526607021	86182.2209046831	2003	Both	Deaths	Global	Musculoskeletal disorders
83529.7090009871	79676.8602769191	87382.5577250552	2004	Both	Deaths	Global	Musculoskeletal disorders
84692.9105406376	80814.2297847062	88571.591296569	2005	Both	Deaths	Global	Musculoskeletal disorders
85699.1292770152	81796.8995000866	89601.3590539438	2006	Both	Deaths	Global	Musculoskeletal disorders
87331.4655168668	83393.0459532735	91269.8850804601	2007	Both	Deaths	Global	Musculoskeletal disorders
89372.2967049484	85387.8748198958	93356.7185900009	2008	Both	Deaths	Global	Musculoskeletal disorders
90698.7786867068	86684.5610974151	94712.9962759986	2009	Both	Deaths	Global	Musculoskeletal disorders
92224.9696948273	88177.7	96272.2685752847	2010	Both	Deaths	Global	Musculoskeletal disorders
93911.4458439511	89829.3089304183	97993.582757484	2011	Both	Deaths	Global	Musculoskeletal disorders
95532.9997044768	91415.7413228035	99650.2580861501	2012	Both	Deaths	Global	Musculoskeletal disorders
97985.1407031417	93814.5225246086	102155.758881675	2013	Both	Deaths	Global	Musculoskeletal disorders
100522.947254844	96295.1123950083	104750.78211468	2014	Both	Deaths	Global	Musculoskeletal disorders
103325.904767766	99040.2320238692	107611.577511663	2015	Both	Deaths	Global	Musculoskeletal disorders
106393.168694966	102042.999769086	110743.337620845	2016	Both	Deaths	Global	Musculoskeletal disorders
109644.799431975	105227.571585733	114062.027278217	2017	Both	Deaths	Global	Musculoskeletal disorders
112621.890191482	108142.595562393	117101.184820571	2018	Both	Deaths	Global	Musculoskeletal disorders
115314.682521505	110779.775075327	119849.589967682	2019	Both	Deaths	Global	Musculoskeletal disorders
116914.906159952	112346.557605758	121483.254714146	2020	Both	Deaths	Global	Musculoskeletal disorders
118539.851771994	113921.354616551	123158.348927437	2021	Both	Deaths	Global	Musculoskeletal disorders
121489.406130727	115077.82868147	127900.983579984	2022	Both	Deaths	Global	Musculoskeletal disorders
123571.511639614	115890.565022271	131252.458256957	2023	Both	Deaths	Global	Musculoskeletal disorders
125943.152172748	116241.967564169	135644.336781327	2024	Both	Deaths	Global	Musculoskeletal disorders
128416.637395342	116026.558244528	140806.716546156	2025	Both	Deaths	Global	Musculoskeletal disorders
130868.798829563	115207.724233278	146529.873425848	2026	Both	Deaths	Global	Musculoskeletal disorders
133220.48161098	113771	152669.87652816	2027	Both	Deaths	Global	Musculoskeletal disorders
135699.714539347	111953.630202333	159445.798876362	2028	Both	Deaths	Global	Musculoskeletal disorders
138446.69306359	109876.230640008	167017.155487172	2029	Both	Deaths	Global	Musculoskeletal disorders
141329.592683007	107418.023437728	175241.161928286	2030	Both	Deaths	Global	Musculoskeletal disorders
144255.526814461	104491.684917791	184019.36871113	2031	Both	Deaths	Global	Musculoskeletal disorders
147151.630569691	101029.465690909	193273.795448473	2032	Both	Deaths	Global	Musculoskeletal disorders
150206.51508771	97148.8573411077	203264.172834312	2033	Both	Deaths	Global	Musculoskeletal disorders
153544.809321017	92891.2441556692	214198.374486365	2034	Both	Deaths	Global	Musculoskeletal disorders
157053.560443335	88133.3968549764	225973.724031694	2035	Both	Deaths	Global	Musculoskeletal disorders
33445554.2059079	33381818.8535995	33509289.5582164	1990	Male	DALYs (Disability-Adjusted Life Years)	Global	Musculoskeletal disorders
34125762.0428752	34061375.4665626	34190148.6191878	1991	Male	DALYs (Disability-Adjusted Life Years)	Global	Musculoskeletal disorders
34805646.6480366	34740625.3385504	34870667.9575228	1992	Male	DALYs (Disability-Adjusted Life Years)	Global	Musculoskeletal disorders
35496707.6428646	35431045.7249009	35562369.5608283	1993	Male	DALYs (Disability-Adjusted Life Years)	Global	Musculoskeletal disorders
36204418.8990001	36138107.3174224	36270730.4805779	1994	Male	DALYs (Disability-Adjusted Life Years)	Global	Musculoskeletal disorders
36941591.2918015	36874605.795664	37008576.787939	1995	Male	DALYs (Disability-Adjusted Life Years)	Global	Musculoskeletal disorders
37666905.5867969	37599264.9235083	37734546.2500854	1996	Male	DALYs (Disability-Adjusted Life Years)	Global	Musculoskeletal disorders
38358538.3292524	38290271.8754468	38426804.7830579	1997	Male	DALYs (Disability-Adjusted Life Years)	Global	Musculoskeletal disorders
39044877.2239545	38975994.0374266	39113760.4104823	1998	Male	DALYs (Disability-Adjusted Life Years)	Global	Musculoskeletal disorders
39768543.7773294	39699018.5824567	39838068.9722022	1999	Male	DALYs (Disability-Adjusted Life Years)	Global	Musculoskeletal disorders
40565914.5646761	40495688.8236963	40636140.3056559	2000	Male	DALYs (Disability-Adjusted Life Years)	Global	Musculoskeletal disorders
41440823.1639153	41369841.7520483	41511804.5757823	2001	Male	DALYs (Disability-Adjusted Life Years)	Global	Musculoskeletal disorders
42359856.1465964	42288100.0973161	42431612.1958767	2002	Male	DALYs (Disability-Adjusted Life Years)	Global	Musculoskeletal disorders
43313441.5645189	43240896.0293209	43385987.0997168	2003	Male	DALYs (Disability-Adjusted Life Years)	Global	Musculoskeletal disorders
44288662.5459386	44215320.1849545	44362004.9069227	2004	Male	DALYs (Disability-Adjusted Life Years)	Global	Musculoskeletal disorders
45274464.8215296	45200322.7607313	45348606.8823278	2005	Male	DALYs (Disability-Adjusted Life Years)	Global	Musculoskeletal disorders
46293091.2767328	46218123.6145902	46368058.9388754	2006	Male	DALYs (Disability-Adjusted Life Years)	Global	Musculoskeletal disorders
47377678.2858317	47301836.1947452	47453520.3769182	2007	Male	DALYs (Disability-Adjusted Life Years)	Global	Musculoskeletal disorders
48502350.6151807	48425611.8949632	48579089.3353982	2008	Male	DALYs (Disability-Adjusted Life Years)	Global	Musculoskeletal disorders
49627624.1283282	49549998.5779923	49705249.6786641	2009	Male	DALYs (Disability-Adjusted Life Years)	Global	Musculoskeletal disorders
50722244.1578357	50643764.2312528	50800724.0844187	2010	Male	DALYs (Disability-Adjusted Life Years)	Global	Musculoskeletal disorders
51819823.4353184	51740496.9644588	51899149.906178	2011	Male	DALYs (Disability-Adjusted Life Years)	Global	Musculoskeletal disorders
52975864.3343165	52895646.5957777	53056082.0728554	2012	Male	DALYs (Disability-Adjusted Life Years)	Global	Musculoskeletal disorders
54176836.7730915	54095698.2066394	54257975.3395436	2013	Male	DALYs (Disability-Adjusted Life Years)	Global	Musculoskeletal disorders
55385772.1973571	55303722.3257346	55467822.0689795	2014	Male	DALYs (Disability-Adjusted Life Years)	Global	Musculoskeletal disorders
56566454.4323026	56483537.257476	56649371.6071292	2015	Male	DALYs (Disability-Adjusted Life Years)	Global	Musculoskeletal disorders
57743655.0623288	57659865.6226817	57827444.5019758	2016	Male	DALYs (Disability-Adjusted Life Years)	Global	Musculoskeletal disorders
58925493.5011517	58840816.2923122	59010170.7099913	2017	Male	DALYs (Disability-Adjusted Life Years)	Global	Musculoskeletal disorders
60106494.4949767	60020942.8588589	60192046.1310945	2018	Male	DALYs (Disability-Adjusted Life Years)	Global	Musculoskeletal disorders
61259450.405075	61173053.3991937	61345847.4109564	2019	Male	DALYs (Disability-Adjusted Life Years)	Global	Musculoskeletal disorders
61975419.1251369	61888508.3852583	62062329.8650156	2020	Male	DALYs (Disability-Adjusted Life Years)	Global	Musculoskeletal disorders
62856329.5583259	62768814.9118815	62943844.2047703	2021	Male	DALYs (Disability-Adjusted Life Years)	Global	Musculoskeletal disorders
66723579.3589207	59950685.242211	73496473.4756304	2022	Male	DALYs (Disability-Adjusted Life Years)	Global	Musculoskeletal disorders
68073882.701771	60915430.6134549	75232334.790087	2023	Male	DALYs (Disability-Adjusted Life Years)	Global	Musculoskeletal disorders
69430846.9063353	61733670.5579028	77128023.2547678	2024	Male	DALYs (Disability-Adjusted Life Years)	Global	Musculoskeletal disorders
70788008.2501404	62374101.1722385	79201915.3280423	2025	Male	DALYs (Disability-Adjusted Life Years)	Global	Musculoskeletal disorders
72138428.0581795	62814443.5772019	81462412.5391571	2026	Male	DALYs (Disability-Adjusted Life Years)	Global	Musculoskeletal disorders
73475405.481883	63043751.1178723	83907059.8458938	2027	Male	DALYs (Disability-Adjusted Life Years)	Global	Musculoskeletal disorders
74800420.6437266	63069223.1614835	86531618.1259697	2028	Male	DALYs (Disability-Adjusted Life Years)	Global	Musculoskeletal disorders
76124245.8850704	62906206.4942941	89342285.2758466	2029	Male	DALYs (Disability-Adjusted Life Years)	Global	Musculoskeletal disorders
77440971.5842132	62554171.2289523	92327771.9394741	2030	Male	DALYs (Disability-Adjusted Life Years)	Global	Musculoskeletal disorders
78744102.1314809	62011084.7318064	95477119.5311555	2031	Male	DALYs (Disability-Adjusted Life Years)	Global	Musculoskeletal disorders
80029062.8945855	61276952.0205165	98781173.7686545	2032	Male	DALYs (Disability-Adjusted Life Years)	Global	Musculoskeletal disorders
81297220.2279749	60360121.6979594	102234318.75799	2033	Male	DALYs (Disability-Adjusted Life Years)	Global	Musculoskeletal disorders
82561448.4554818	59273536.0524244	105849360.858539	2034	Male	DALYs (Disability-Adjusted Life Years)	Global	Musculoskeletal disorders
83817373.9741313	58013611.5756139	109621136.372649	2035	Male	DALYs (Disability-Adjusted Life Years)	Global	Musculoskeletal disorders
52839544.1808669	52758427.4141882	52920660.9475457	1990	Female	DALYs (Disability-Adjusted Life Years)	Global	Musculoskeletal disorders
53738394.0836877	53656557.9698228	53820230.1975526	1991	Female	DALYs (Disability-Adjusted Life Years)	Global	Musculoskeletal disorders
54650056.2855386	54567498.8155078	54732613.7555694	1992	Female	DALYs (Disability-Adjusted Life Years)	Global	Musculoskeletal disorders
55600843.1357478	55517541.2407801	55684145.0307154	1993	Female	DALYs (Disability-Adjusted Life Years)	Global	Musculoskeletal disorders
56611142.4961007	56527066.0712205	56695218.920981	1994	Female	DALYs (Disability-Adjusted Life Years)	Global	Musculoskeletal disorders
57698803.2691189	57613907.6619177	57783698.8763201	1995	Female	DALYs (Disability-Adjusted Life Years)	Global	Musculoskeletal disorders
58802266.9969605	58716557.9284661	58887976.065455	1996	Female	DALYs (Disability-Adjusted Life Years)	Global	Musculoskeletal disorders
59850390.8254989	59763914.1942631	59936867.4567348	1997	Female	DALYs (Disability-Adjusted Life Years)	Global	Musculoskeletal disorders
60895775.0996459	60808541.5657985	60983008.6334934	1998	Female	DALYs (Disability-Adjusted Life Years)	Global	Musculoskeletal disorders
62020263.3188875	61932223.1845586	62108303.4532164	1999	Female	DALYs (Disability-Adjusted Life Years)	Global	Musculoskeletal disorders
63254943.7078462	63166024.1816242	63343863.2340682	2000	Female	DALYs (Disability-Adjusted Life Years)	Global	Musculoskeletal disorders
64633818.3795842	64543935.686614	64723701.0725545	2001	Female	DALYs (Disability-Adjusted Life Years)	Global	Musculoskeletal disorders
66114889.5158771	66023993.5154439	66205785.5163104	2002	Female	DALYs (Disability-Adjusted Life Years)	Global	Musculoskeletal disorders
67657204.9223025	67565276.7840073	67749133.0605976	2003	Female	DALYs (Disability-Adjusted Life Years)	Global	Musculoskeletal disorders
69211940.1936707	69118983.478344	69304896.9089974	2004	Female	DALYs (Disability-Adjusted Life Years)	Global	Musculoskeletal disorders
70764803.1091073	70670829.6262592	70858776.5919554	2005	Female	DALYs (Disability-Adjusted Life Years)	Global	Musculoskeletal disorders
72367895.8008674	72272881.5702794	72462910.0314554	2006	Female	DALYs (Disability-Adjusted Life Years)	Global	Musculoskeletal disorders
74072960.0705486	73976848.2077208	74169071.9333764	2007	Female	DALYs (Disability-Adjusted Life Years)	Global	Musculoskeletal disorders
75846354.8276228	75749116.2337556	7.59436e+07	2008	Female	DALYs (Disability-Adjusted Life Years)	Global	Musculoskeletal disorders
77627695.3159392	77529341.4696289	77726049.1622495	2009	Female	DALYs (Disability-Adjusted Life Years)	Global	Musculoskeletal disorders
79358830.1731958	79259400.336271	79458260.0101206	2010	Female	DALYs (Disability-Adjusted Life Years)	Global	Musculoskeletal disorders
81112452.9925869	81011944.8610869	81212961.1240868	2011	Female	DALYs (Disability-Adjusted Life Years)	Global	Musculoskeletal disorders
82956898.3518656	82855264.8898351	83058531.8138961	2012	Female	DALYs (Disability-Adjusted Life Years)	Global	Musculoskeletal disorders
84870529.308052	84767741.2391564	84973317.3769476	2013	Female	DALYs (Disability-Adjusted Life Years)	Global	Musculoskeletal disorders
86785314.275183	86681383.3360268	86889245.2143393	2014	Female	DALYs (Disability-Adjusted Life Years)	Global	Musculoskeletal disorders
88654837.5002686	88549808.7809037	88759866.2196334	2015	Female	DALYs (Disability-Adjusted Life Years)	Global	Musculoskeletal disorders
90483291.8510406	90377192.6306145	90589391.0714666	2016	Female	DALYs (Disability-Adjusted Life Years)	Global	Musculoskeletal disorders
92292410.9893626	92185259.9877355	92399561.9909898	2017	Female	DALYs (Disability-Adjusted Life Years)	Global	Musculoskeletal disorders
94093265.6275979	93985087.0499571	94201444.2052386	2018	Female	DALYs (Disability-Adjusted Life Years)	Global	Musculoskeletal disorders
95895950.9804927	95786750.2050877	96005151.7558976	2019	Female	DALYs (Disability-Adjusted Life Years)	Global	Musculoskeletal disorders
97387477.3470916	97277476.4298212	97497478.2643619	2020	Female	DALYs (Disability-Adjusted Life Years)	Global	Musculoskeletal disorders
99021387.5159614	98910494.2520253	99132280.7798976	2021	Female	DALYs (Disability-Adjusted Life Years)	Global	Musculoskeletal disorders
100837908.559303	97445033.4577646	104230783.660841	2022	Female	DALYs (Disability-Adjusted Life Years)	Global	Musculoskeletal disorders
102320177.823425	98491917.8894456	106148437.757404	2023	Female	DALYs (Disability-Adjusted Life Years)	Global	Musculoskeletal disorders
103818981.541725	99293667.728933	108344295.354518	2024	Female	DALYs (Disability-Adjusted Life Years)	Global	Musculoskeletal disorders
105317131.16782	99837824.9891885	110796437.346452	2025	Female	DALYs (Disability-Adjusted Life Years)	Global	Musculoskeletal disorders
106797798.392391	100130118.241649	113465478.543134	2026	Female	DALYs (Disability-Adjusted Life Years)	Global	Musculoskeletal disorders
108251208.319418	100184995.461352	116317421.177484	2027	Female	DALYs (Disability-Adjusted Life Years)	Global	Musculoskeletal disorders
109698913.953898	100047314.209476	119350513.698321	2028	Female	DALYs (Disability-Adjusted Life Years)	Global	Musculoskeletal disorders
111153944.987752	99744355.6530366	122563534.322467	2029	Female	DALYs (Disability-Adjusted Life Years)	Global	Musculoskeletal disorders
112599238.984611	99269278.2059466	125929199.763275	2030	Female	DALYs (Disability-Adjusted Life Years)	Global	Musculoskeletal disorders
114022982.232533	98615610.5304274	129430353.934639	2031	Female	DALYs (Disability-Adjusted Life Years)	Global	Musculoskeletal disorders
115417001.626192	97778695.1894681	133055308.062916	2032	Female	DALYs (Disability-Adjusted Life Years)	Global	Musculoskeletal disorders
116797917.927702	96779655.8237321	136816180.031672	2033	Female	DALYs (Disability-Adjusted Life Years)	Global	Musculoskeletal disorders
118178102.615887	95631941.4351731	140724263.796602	2034	Female	DALYs (Disability-Adjusted Life Years)	Global	Musculoskeletal disorders
119542063.434473	94323301.1183705	144760825.750575	2035	Female	DALYs (Disability-Adjusted Life Years)	Global	Musculoskeletal disorders
86285098.3867749	86140246.2677876	86429950.5057621	1990	Both	DALYs (Disability-Adjusted Life Years)	Global	Musculoskeletal disorders
87864156.1265629	87717933.4363855	88010378.8167404	1991	Both	DALYs (Disability-Adjusted Life Years)	Global	Musculoskeletal disorders
89455702.9335752	89308124.1540582	89603281.7130922	1992	Both	DALYs (Disability-Adjusted Life Years)	Global	Musculoskeletal disorders
91097550.7786124	90948586.9656811	91246514.5915437	1993	Both	DALYs (Disability-Adjusted Life Years)	Global	Musculoskeletal disorders
92815561.3951008	92665173.3886429	92965949.4015588	1994	Both	DALYs (Disability-Adjusted Life Years)	Global	Musculoskeletal disorders
94640394.5609204	94488513.4575816	94792275.6642591	1995	Both	DALYs (Disability-Adjusted Life Years)	Global	Musculoskeletal disorders
96469172.5837574	96315822.8519744	96622522.3155404	1996	Both	DALYs (Disability-Adjusted Life Years)	Global	Musculoskeletal disorders
98208929.1547513	98054186.0697099	98363672.2397927	1997	Both	DALYs (Disability-Adjusted Life Years)	Global	Musculoskeletal disorders
99940652.3236004	99784535.6032251	100096769.043976	1998	Both	DALYs (Disability-Adjusted Life Years)	Global	Musculoskeletal disorders
101788807.096217	101631241.767015	101946372.425419	1999	Both	DALYs (Disability-Adjusted Life Years)	Global	Musculoskeletal disorders
103820858.272522	103661713.005321	103980003.539724	2000	Both	DALYs (Disability-Adjusted Life Years)	Global	Musculoskeletal disorders
1.06075e+08	105913777.438662	106235505.648337	2001	Both	DALYs (Disability-Adjusted Life Years)	Global	Musculoskeletal disorders
108474745.662474	108312093.61276	108637397.712187	2002	Both	DALYs (Disability-Adjusted Life Years)	Global	Musculoskeletal disorders
110970646.486821	110806172.813328	111135120.160314	2003	Both	DALYs (Disability-Adjusted Life Years)	Global	Musculoskeletal disorders
113500602.739609	113334303.663298	113666901.81592	2004	Both	DALYs (Disability-Adjusted Life Years)	Global	Musculoskeletal disorders
116039267.930637	115871152.38699	116207383.474283	2005	Both	DALYs (Disability-Adjusted Life Years)	Global	Musculoskeletal disorders
1.18661e+08	118491005.18487	118830968.970331	2006	Both	DALYs (Disability-Adjusted Life Years)	Global	Musculoskeletal disorders
121450638.35638	121278684.402466	121622592.310295	2007	Both	DALYs (Disability-Adjusted Life Years)	Global	Musculoskeletal disorders
124348705.442803	124174728.128719	124522682.756888	2008	Both	DALYs (Disability-Adjusted Life Years)	Global	Musculoskeletal disorders
127255319.444267	127079340.047621	127431298.840914	2009	Both	DALYs (Disability-Adjusted Life Years)	Global	Musculoskeletal disorders
130081074.331032	129903164.567524	130258984.094539	2010	Both	DALYs (Disability-Adjusted Life Years)	Global	Musculoskeletal disorders
132932276.427905	132752441.825546	133112111.030265	2011	Both	DALYs (Disability-Adjusted Life Years)	Global	Musculoskeletal disorders
135932762.686182	135750911.485613	136114613.886751	2012	Both	DALYs (Disability-Adjusted Life Years)	Global	Musculoskeletal disorders
139047366.081143	138863439.445796	139231292.716491	2013	Both	DALYs (Disability-Adjusted Life Years)	Global	Musculoskeletal disorders
142171086.47254	141985105.661761	142357067.283319	2014	Both	DALYs (Disability-Adjusted Life Years)	Global	Musculoskeletal disorders
145221291.932571	145033346.03838	145409237.826763	2015	Both	DALYs (Disability-Adjusted Life Years)	Global	Musculoskeletal disorders
148226946.913369	148037058.253296	148416835.573442	2016	Both	DALYs (Disability-Adjusted Life Years)	Global	Musculoskeletal disorders
151217904.490514	151026076.280048	151409732.700981	2017	Both	DALYs (Disability-Adjusted Life Years)	Global	Musculoskeletal disorders
154199760.122575	154006029.908816	154393490.336333	2018	Both	DALYs (Disability-Adjusted Life Years)	Global	Musculoskeletal disorders
157155401.385568	156959803.604281	157350999.166854	2019	Both	DALYs (Disability-Adjusted Life Years)	Global	Musculoskeletal disorders
159362896.472228	159165984.815079	159559808.129378	2020	Both	DALYs (Disability-Adjusted Life Years)	Global	Musculoskeletal disorders
161877717.074287	161679309.163907	162076124.984668	2021	Both	DALYs (Disability-Adjusted Life Years)	Global	Musculoskeletal disorders
167561487.918224	157395718.699976	177727257.136472	2022	Both	DALYs (Disability-Adjusted Life Years)	Global	Musculoskeletal disorders
170394060.525196	1.59407e+08	181380772.547491	2023	Both	DALYs (Disability-Adjusted Life Years)	Global	Musculoskeletal disorders
173249828.448061	161027338.286836	185472318.609286	2024	Both	DALYs (Disability-Adjusted Life Years)	Global	Musculoskeletal disorders
176105139.417961	162211926.161427	189998352.674495	2025	Both	DALYs (Disability-Adjusted Life Years)	Global	Musculoskeletal disorders
178936226.450571	162944561.81885	194927891.082291	2026	Both	DALYs (Disability-Adjusted Life Years)	Global	Musculoskeletal disorders
181726613.801301	163228746.579224	200224481.023378	2027	Both	DALYs (Disability-Adjusted Life Years)	Global	Musculoskeletal disorders
184499334.597625	163116537.370959	205882131.824291	2028	Both	DALYs (Disability-Adjusted Life Years)	Global	Musculoskeletal disorders
187278190.872822	162650562.147331	211905819.598314	2029	Both	DALYs (Disability-Adjusted Life Years)	Global	Musculoskeletal disorders
190040210.568824	161823449.434899	218256971.702749	2030	Both	DALYs (Disability-Adjusted Life Years)	Global	Musculoskeletal disorders
192767084.364014	160626695.262234	224907473.465794	2031	Both	DALYs (Disability-Adjusted Life Years)	Global	Musculoskeletal disorders
195446064.520778	159055647.209985	231836481.831571	2032	Both	DALYs (Disability-Adjusted Life Years)	Global	Musculoskeletal disorders
198095138.155677	157139777.521692	239050498.789663	2033	Both	DALYs (Disability-Adjusted Life Years)	Global	Musculoskeletal disorders
200739551.071369	154905477.487597	246573624.655141	2034	Both	DALYs (Disability-Adjusted Life Years)	Global	Musculoskeletal disorders
203359437.408604	152336912.693984	254381962.123223	2035	Both	DALYs (Disability-Adjusted Life Years)	Global	Musculoskeletal disorders
351697874.993556	351492495.992478	351903253.994634	1990	Male	Prevalence	Global	Musculoskeletal disorders
359189483.550459	358981900.378967	359397066.721951	1991	Male	Prevalence	Global	Musculoskeletal disorders
366790024.272419	366580214.379988	366999834.16485	1992	Male	Prevalence	Global	Musculoskeletal disorders
374425621.105988	374213597.002034	374637645.209942	1993	Male	Prevalence	Global	Musculoskeletal disorders
382210568.102961	381996315.032239	382424821.173683	1994	Male	Prevalence	Global	Musculoskeletal disorders
390188309.857944	389971788.383143	390404831.332745	1995	Male	Prevalence	Global	Musculoskeletal disorders
398294318.922725	398075518.894805	398513118.950645	1996	Male	Prevalence	Global	Musculoskeletal disorders
406280567.108057	406059535.837585	406501598.378528	1997	Male	Prevalence	Global	Musculoskeletal disorders
414293176.409332	414069932.458768	414516420.359896	1998	Male	Prevalence	Global	Musculoskeletal disorders
422657401.673927	422431879.051675	422882924.29618	1999	Male	Prevalence	Global	Musculoskeletal disorders
431581284.658625	431353362.080079	431809207.237171	2000	Male	Prevalence	Global	Musculoskeletal disorders
441416628.558222	441186115.203611	441647141.912834	2001	Male	Prevalence	Global	Musculoskeletal disorders
451989365.375831	451756113.213216	452222617.538447	2002	Male	Prevalence	Global	Musculoskeletal disorders
463001949.455494	462765904.679056	463237994.231933	2003	Male	Prevalence	Global	Musculoskeletal disorders
474341297.783621	474102421.656552	474580173.910689	2004	Male	Prevalence	Global	Musculoskeletal disorders
485662651.924709	485420968.966726	485904334.882692	2005	Male	Prevalence	Global	Musculoskeletal disorders
497266438.954902	497021895.796399	497510982.113406	2006	Male	Prevalence	Global	Musculoskeletal disorders
509375996.762338	509128491.721925	509623501.802751	2007	Male	Prevalence	Global	Musculoskeletal disorders
521788800.48258	521538303.740893	522039297.224268	2008	Male	Prevalence	Global	Musculoskeletal disorders
534406492.768594	534152984.547647	534660000.989542	2009	Male	Prevalence	Global	Musculoskeletal disorders
546863372.14993	546606924.004318	547119820.295541	2010	Male	Prevalence	Global	Musculoskeletal disorders
559571072.065621	559311656.631708	559830487.499534	2011	Male	Prevalence	Global	Musculoskeletal disorders
572991313.326998	572728781.342607	573253845.31139	2012	Male	Prevalence	Global	Musculoskeletal disorders
586829885.884613	586564197.738989	587095574.030237	2013	Male	Prevalence	Global	Musculoskeletal disorders
600783876.054699	600515060.95813	601052691.151267	2014	Male	Prevalence	Global	Musculoskeletal disorders
614530858.545311	614259007.204871	614802709.885751	2015	Male	Prevalence	Global	Musculoskeletal disorders
628396047.330744	628121113.185176	628670981.476313	2016	Male	Prevalence	Global	Musculoskeletal disorders
642699766.382381	642421632.046893	642977900.717868	2017	Male	Prevalence	Global	Musculoskeletal disorders
657044142.51088	656762832.678534	657325452.343227	2018	Male	Prevalence	Global	Musculoskeletal disorders
671009336.319379	670724972.630164	671293700.008594	2019	Male	Prevalence	Global	Musculoskeletal disorders
681015383.184934	680728897.797557	681301868.572311	2020	Male	Prevalence	Global	Musculoskeletal disorders
692238613.583012	691949804.864892	692527422.301131	2021	Male	Prevalence	Global	Musculoskeletal disorders
714070472.219176	704124863.615603	724016080.822748	2022	Male	Prevalence	Global	Musculoskeletal disorders
726728191.085566	713596453.592428	739859928.578704	2023	Male	Prevalence	Global	Musculoskeletal disorders
739515588.008867	721436562.084797	757594613.932937	2024	Male	Prevalence	Global	Musculoskeletal disorders
752336714.879851	727881100.267016	776792329.492685	2025	Male	Prevalence	Global	Musculoskeletal disorders
765158772.894104	733111885.703697	797205660.084512	2026	Male	Prevalence	Global	Musculoskeletal disorders
777876814.076143	737131768.344779	818621859.807506	2027	Male	Prevalence	Global	Musculoskeletal disorders
790519447.688407	740064186.49415	840974708.882665	2028	Male	Prevalence	Global	Musculoskeletal disorders
803206932.735272	742073136.703642	864340728.766902	2029	Male	Prevalence	Global	Musculoskeletal disorders
815854493.904629	743105501.867246	888603485.942012	2030	Male	Prevalence	Global	Musculoskeletal disorders
828482055.70118	743183147.979738	913780963.422622	2031	Male	Prevalence	Global	Musculoskeletal disorders
840997100.660656	742207127.709446	939787073.611866	2032	Male	Prevalence	Global	Musculoskeletal disorders
853383031.821758	7.40184e+08	966582304.731816	2033	Male	Prevalence	Global	Musculoskeletal disorders
865752582.054531	737221961.222649	994283202.886412	2034	Male	Prevalence	Global	Musculoskeletal disorders
878044938.871148	733271040.004925	1022818837.73737	2035	Male	Prevalence	Global	Musculoskeletal disorders
513376090.125696	513123703.849981	513628476.401412	1990	Female	Prevalence	Global	Musculoskeletal disorders
522847519.103716	522592704.362722	523102333.84471	1991	Female	Prevalence	Global	Musculoskeletal disorders
532460936.830423	532203694.501588	532718179.159258	1992	Female	Prevalence	Global	Musculoskeletal disorders
542236287.604976	541976615.217248	542495959.992704	1993	Female	Prevalence	Global	Musculoskeletal disorders
552493821.500793	552231644.655483	552755998.346103	1994	Female	Prevalence	Global	Musculoskeletal disorders
563367690.836051	563102904.423967	563632477.248136	1995	Female	Prevalence	Global	Musculoskeletal disorders
574632890.936714	574365445.866129	574900336.007298	1996	Female	Prevalence	Global	Musculoskeletal disorders
585717840.066895	585447811.742648	585987868.391142	1997	Female	Prevalence	Global	Musculoskeletal disorders
596824853.787802	596552263.301698	597097444.273905	1998	Female	Prevalence	Global	Musculoskeletal disorders
608488576.221794	608213330.794871	608763821.648717	1999	Female	Prevalence	Global	Musculoskeletal disorders
621021179.119562	620743116.566376	621299241.672747	2000	Female	Prevalence	Global	Musculoskeletal disorders
634929184.911157	634648050.593601	635210319.228712	2001	Female	Prevalence	Global	Musculoskeletal disorders
649830190.617445	649545824.463219	650114556.771672	2002	Female	Prevalence	Global	Musculoskeletal disorders
665365872.640034	665078201.183743	665653544.096324	2003	Female	Prevalence	Global	Musculoskeletal disorders
681444422.170079	681153369.585641	681735474.754518	2004	Female	Prevalence	Global	Musculoskeletal disorders
697635610.715499	697341191.427101	697930030.003896	2005	Female	Prevalence	Global	Musculoskeletal disorders
714542059.43255	714244162.656925	714839956.208175	2006	Female	Prevalence	Global	Musculoskeletal disorders
732530915.157174	732229360.94487	732832469.369478	2007	Female	Prevalence	Global	Musculoskeletal disorders
751112916.760093	750807644.975783	751418188.544404	2008	Female	Prevalence	Global	Musculoskeletal disorders
769913544.914745	769604547.506677	770222542.322813	2009	Female	Prevalence	Global	Musculoskeletal disorders
788221165.660852	787908575.593176	788533755.728527	2010	Female	Prevalence	Global	Musculoskeletal disorders
806539922.973676	806223777.909163	806856068.03819	2011	Female	Prevalence	Global	Musculoskeletal disorders
825644402.709612	825324588.781947	825964216.637277	2012	Female	Prevalence	Global	Musculoskeletal disorders
845170737.367331	844847236.946714	845494237.787949	2013	Female	Prevalence	Global	Musculoskeletal disorders
864758264.088941	864431108.229747	865085419.948135	2014	Female	Prevalence	Global	Musculoskeletal disorders
884001920.032566	883671209.367864	884332630.697267	2015	Female	Prevalence	Global	Musculoskeletal disorders
902690884.623333	902356722.949642	903025046.297025	2016	Female	Prevalence	Global	Musculoskeletal disorders
921140682.923972	920803122.293293	921478243.554652	2017	Female	Prevalence	Global	Musculoskeletal disorders
939615633.072258	939274710.759065	939956555.385451	2018	Female	Prevalence	Global	Musculoskeletal disorders
958412650.522022	958068336.506738	958756964.537307	2019	Female	Prevalence	Global	Musculoskeletal disorders
976294689.016964	975947280.092756	976642097.941172	2020	Female	Prevalence	Global	Musculoskeletal disorders
994322794.023643	993972267.695912	994673320.351374	2021	Female	Prevalence	Global	Musculoskeletal disorders
1025289412.9604	1009612781.26572	1040966044.65509	2022	Female	Prevalence	Global	Musculoskeletal disorders
1044861022.48934	1024715089.54316	1065006955.43553	2023	Female	Prevalence	Global	Musculoskeletal disorders
1064734877.66581	1037573898.00429	1091895857.32733	2024	Female	Prevalence	Global	Musculoskeletal disorders
1084775524.95908	1048469876.24869	1121081173.66946	2025	Female	Prevalence	Global	Musculoskeletal disorders
1104757246.79798	1057483969.28771	1152030524.30824	2026	Female	Prevalence	Global	Musculoskeletal disorders
1124563186.08414	1064661019.06419	1184465353.10408	2027	Female	Prevalence	Global	Musculoskeletal disorders
1144391709.9963	1070335884.56315	1218447535.42945	2028	Female	Prevalence	Global	Musculoskeletal disorders
1164434147.57454	1074760918.86426	1254107376.28482	2029	Female	Prevalence	Global	Musculoskeletal disorders
1184544980.34879	1077832404.56673	1291257556.13084	2030	Female	Prevalence	Global	Musculoskeletal disorders
1204527504.59908	1079370225.94867	1329684783.24949	2031	Female	Prevalence	Global	Musculoskeletal disorders
1224262494.67814	1079244811.7931	1369280177.56318	2032	Female	Prevalence	Global	Musculoskeletal disorders
1243927577.15268	1077644680.4257	1410210473.87966	2033	Female	Prevalence	Global	Musculoskeletal disorders
1263708858.47559	1074740775.73417	1.45268e+09	2034	Female	Prevalence	Global	Musculoskeletal disorders
1283461610.07364	1070402659.32268	1496520560.8246	2035	Female	Prevalence	Global	Musculoskeletal disorders
865073965.119253	864616199.842459	865531730.396046	1990	Both	Prevalence	Global	Musculoskeletal disorders
882037002.654175	881574604.741688	882499400.566662	1991	Both	Prevalence	Global	Musculoskeletal disorders
899250961.102842	898783908.881576	899718013.324108	1992	Both	Prevalence	Global	Musculoskeletal disorders
916661908.710964	916190212.219283	917133605.202646	1993	Both	Prevalence	Global	Musculoskeletal disorders
934704389.603754	934227959.687722	935180819.519786	1994	Both	Prevalence	Global	Musculoskeletal disorders
953556000.693996	953074692.80711	954037308.580881	1995	Both	Prevalence	Global	Musculoskeletal disorders
972927209.859439	972440964.760934	973413454.957944	1996	Both	Prevalence	Global	Musculoskeletal disorders
991998407.174951	991507347.580233	992489466.76967	1997	Both	Prevalence	Global	Musculoskeletal disorders
1011118030.19713	1010622195.76047	1011613864.6338	1998	Both	Prevalence	Global	Musculoskeletal disorders
1031145977.89572	1030645209.84655	1031646745.9449	1999	Both	Prevalence	Global	Musculoskeletal disorders
1052602463.77819	1052096478.64645	1053108448.90992	2000	Both	Prevalence	Global	Musculoskeletal disorders
1076345813.46938	1075834165.79721	1076857461.14155	2001	Both	Prevalence	Global	Musculoskeletal disorders
1101819555.99328	1101301937.67643	1102337174.31012	2002	Both	Prevalence	Global	Musculoskeletal disorders
1128367822.09553	1127844105.8628	1128891538.32826	2003	Both	Prevalence	Global	Musculoskeletal disorders
1155785719.9537	1155255791.24219	1156315648.66521	2004	Both	Prevalence	Global	Musculoskeletal disorders
1183298262.64021	1182762160.39383	1183834364.88659	2005	Both	Prevalence	Global	Musculoskeletal disorders
1211808498.38745	1211266058.45332	1212350938.32158	2006	Both	Prevalence	Global	Musculoskeletal disorders
1241906911.91951	1241357852.6668	1242455971.17223	2007	Both	Prevalence	Global	Musculoskeletal disorders
1272901717.24267	1272345948.71668	1273457485.76867	2008	Both	Prevalence	Global	Musculoskeletal disorders
1304320037.68334	1303757532.05432	1304882543.31235	2009	Both	Prevalence	Global	Musculoskeletal disorders
1335084537.81078	1334515499.59749	1335653576.02407	2010	Both	Prevalence	Global	Musculoskeletal disorders
1366110995.0393	1365535434.54087	1366686555.53772	2011	Both	Prevalence	Global	Musculoskeletal disorders
1398635716.03661	1398053370.12455	1399218061.94867	2012	Both	Prevalence	Global	Musculoskeletal disorders
1432000623.25194	1431411434.6857	1432589811.81819	2013	Both	Prevalence	Global	Musculoskeletal disorders
1465542140.14364	1464946169.18788	1466138111.0994	2014	Both	Prevalence	Global	Musculoskeletal disorders
1498532778.57788	1497930216.57274	1499135340.58302	2015	Both	Prevalence	Global	Musculoskeletal disorders
1531086931.95408	1530477836.13482	1531696027.77334	2016	Both	Prevalence	Global	Musculoskeletal disorders
1563840449.30635	1563224754.34019	1564456144.27252	2017	Both	Prevalence	Global	Musculoskeletal disorders
1596659775.58314	1596037543.4376	1597282007.72868	2018	Both	Prevalence	Global	Musculoskeletal disorders
1629421986.8414	1628793309.1369	1630050664.5459	2019	Both	Prevalence	Global	Musculoskeletal disorders
1657310072.2019	1656676177.89031	1657943966.51348	2020	Both	Prevalence	Global	Musculoskeletal disorders
1686561407.60665	1685922072.5608	1687200742.6525	2021	Both	Prevalence	Global	Musculoskeletal disorders
1739359885.17958	1713737644.88132	1764982125.47784	2022	Both	Prevalence	Global	Musculoskeletal disorders
1771589213.57491	1738311543.13558	1804866884.01424	2023	Both	Prevalence	Global	Musculoskeletal disorders
1804250465.67468	1759010460.08909	1849490471.26027	2024	Both	Prevalence	Global	Musculoskeletal disorders
1837112239.83893	1776350976.51571	1897873503.16215	2025	Both	Prevalence	Global	Musculoskeletal disorders
1869916019.69208	1790595854.99141	1949236184.39275	2026	Both	Prevalence	Global	Musculoskeletal disorders
1902440000.16028	1801792787.40897	2003087212.91159	2027	Both	Prevalence	Global	Musculoskeletal disorders
1934911157.68471	1810400071.0573	2059422244.31211	2028	Both	Prevalence	Global	Musculoskeletal disorders
1967641080.30981	1816834055.56791	2118448105.05172	2029	Both	Prevalence	Global	Musculoskeletal disorders
2000399474.25342	1820937906.43398	2179861042.07285	2030	Both	Prevalence	Global	Musculoskeletal disorders
2033009560.30026	1822553373.92841	2243465746.67211	2031	Both	Prevalence	Global	Musculoskeletal disorders
2065259595.33879	1821451939.50254	2309067251.17504	2032	Both	Prevalence	Global	Musculoskeletal disorders
2097310608.97443	1817828439.3374	2376792778.61147	2033	Both	Prevalence	Global	Musculoskeletal disorders
2129461440.53012	1811962736.95682	2446960144.10341	2034	Both	Prevalence	Global	Musculoskeletal disorders
2161506548.94479	1803673699.32761	2519339398.56197	2035	Both	Prevalence	Global	Musculoskeletal disorders
85881217.0045077	85778860.3942781	85983573.6147374	1990	Male	Incidence	Global	Musculoskeletal disorders
87257063.6706151	87153871.052745	87360256.2884853	1991	Male	Incidence	Global	Musculoskeletal disorders
88629245.5958506	88525212.8967087	88733278.2949925	1992	Male	Incidence	Global	Musculoskeletal disorders
90009230.3293117	89904359.9016196	90114100.7570037	1993	Male	Incidence	Global	Musculoskeletal disorders
91433623.7021804	91327897.6537504	91539349.7506105	1994	Male	Incidence	Global	Musculoskeletal disorders
92963005.8775149	92856372.5972417	93069639.1577881	1995	Male	Incidence	Global	Musculoskeletal disorders
94429643.3922404	94322140.426242	94537146.3582387	1996	Male	Incidence	Global	Musculoskeletal disorders
95682886.1858866	95574628.3730389	95791143.9987343	1997	Male	Incidence	Global	Musculoskeletal disorders
96863180.5742039	96754215.4102686	96972145.7381392	1998	Male	Incidence	Global	Musculoskeletal disorders
98138135.0202998	98028416.6082274	98247853.4323722	1999	Male	Incidence	Global	Musculoskeletal disorders
99699905.0533142	99589290.2604058	99810519.8462226	2000	Male	Incidence	Global	Musculoskeletal disorders
101535020.256119	101423373.497417	101646667.014821	2001	Male	Incidence	Global	Musculoskeletal disorders
103469770.264076	103357046.039617	103582494.488534	2002	Male	Incidence	Global	Musculoskeletal disorders
105460866.723729	105347054.306192	105574679.141267	2003	Male	Incidence	Global	Musculoskeletal disorders
107494364.65954	107379452.86982	107609276.449261	2004	Male	Incidence	Global	Musculoskeletal disorders
109535617.748457	109419608.372639	109651627.124275	2005	Male	Incidence	Global	Musculoskeletal disorders
111635711.56381	111518572.207239	111752850.92038	2006	Male	Incidence	Global	Musculoskeletal disorders
113833457.332626	113715136.865948	113951777.799304	2007	Male	Incidence	Global	Musculoskeletal disorders
116089511.251748	115969992.510033	116209029.993463	2008	Male	Incidence	Global	Musculoskeletal disorders
118368876.870827	118248153.209746	118489600.531909	2009	Male	Incidence	Global	Musculoskeletal disorders
120592486.839826	120470596.436746	120714377.242905	2010	Male	Incidence	Global	Musculoskeletal disorders
122822114.622449	122699058.700467	122945170.544432	2011	Male	Incidence	Global	Musculoskeletal disorders
125146461.572771	125022188.053759	125270735.091783	2012	Male	Incidence	Global	Musculoskeletal disorders
127524151.194778	127398651.565044	127649650.824513	2013	Male	Incidence	Global	Musculoskeletal disorders
129909687.66676	129782978.095204	130036397.238317	2014	Male	Incidence	Global	Musculoskeletal disorders
132258778.944209	132130895.920581	132386661.967837	2015	Male	Incidence	Global	Musculoskeletal disorders
134464139.199215	134335140.359213	134593138.039217	2016	Male	Incidence	Global	Musculoskeletal disorders
136545667.328689	136415595.21338	136675739.443998	2017	Male	Incidence	Global	Musculoskeletal disorders
138632756.772911	138501617.871552	138763895.67427	2018	Male	Incidence	Global	Musculoskeletal disorders
140878093.859333	140745830.468639	141010357.250026	2019	Male	Incidence	Global	Musculoskeletal disorders
143368785.357269	143235346.191994	143502224.522544	2020	Male	Incidence	Global	Musculoskeletal disorders
145137699.42743	145003399.294163	145271999.560697	2021	Male	Incidence	Global	Musculoskeletal disorders
148878102.951804	146162449.97037	151593755.933239	2022	Male	Incidence	Global	Musculoskeletal disorders
151091841.072663	147699822.890834	154483859.254493	2023	Male	Incidence	Global	Musculoskeletal disorders
153337308.363933	148878256.052903	157796360.674963	2024	Male	Incidence	Global	Musculoskeletal disorders
155596759.492926	149740440.226595	161453078.759256	2025	Male	Incidence	Global	Musculoskeletal disorders
157833122.922114	150299829.870229	165366415.973998	2026	Male	Incidence	Global	Musculoskeletal disorders
160026041.357994	150566201.574765	169485881.141223	2027	Male	Incidence	Global	Musculoskeletal disorders
162192766.196282	150582839.884519	173802692.508045	2028	Male	Incidence	Global	Musculoskeletal disorders
164373397.888535	150402301.826923	178344493.950146	2029	Male	Incidence	Global	Musculoskeletal disorders
166556065.433269	150021124.39195	183091006.474588	2030	Male	Incidence	Global	Musculoskeletal disorders
168715750.277699	149418629.149395	188012871.406002	2031	Male	Incidence	Global	Musculoskeletal disorders
170837736.895254	148580587.76439	193094886.026118	2032	Male	Incidence	Global	Musculoskeletal disorders
172940227.177735	147529302.862214	198351151.493255	2033	Male	Incidence	Global	Musculoskeletal disorders
175054269.178321	146294596.29167	203813942.064972	2034	Male	Incidence	Global	Musculoskeletal disorders
177171438.103539	144869382.705066	209473493.502013	2035	Male	Incidence	Global	Musculoskeletal disorders
129457876.291814	129330071.546434	129585681.037194	1990	Female	Incidence	Global	Musculoskeletal disorders
130963475.661474	130834863.764301	131092087.558648	1991	Female	Incidence	Global	Musculoskeletal disorders
132499971.841885	132370543.722666	132629399.961105	1992	Female	Incidence	Global	Musculoskeletal disorders
134134158.180863	134003880.923305	134264435.438421	1993	Female	Incidence	Global	Musculoskeletal disorders
135994813.637741	135863595.530665	136126031.744816	1994	Female	Incidence	Global	Musculoskeletal disorders
138171748.195709	138039460.708861	138304035.682557	1995	Female	Incidence	Global	Musculoskeletal disorders
140448413.698752	140315025.343048	140581802.054456	1996	Female	Incidence	Global	Musculoskeletal disorders
142528757.27748	142394366.849201	142663147.705758	1997	Female	Incidence	Global	Musculoskeletal disorders
144548407.656617	144413052.74421	144683762.569024	1998	Female	Incidence	Global	Musculoskeletal disorders
146713883.071482	146577505.455743	146850260.68722	1999	Female	Incidence	Global	Musculoskeletal disorders
149218629.988682	149081089.291524	149356170.68584	2000	Female	Incidence	Global	Musculoskeletal disorders
152078335.404105	151939482.243901	152217188.564308	2001	Female	Incidence	Global	Musculoskeletal disorders
155066110.939451	154925900.815272	155206321.063629	2002	Female	Incidence	Global	Musculoskeletal disorders
158139928.651331	157998346.014365	158281511.288296	2003	Female	Incidence	Global	Musculoskeletal disorders
161291038.618144	161148059.793839	161434017.442449	2004	Female	Incidence	Global	Musculoskeletal disorders
164481597.205419	164337222.549382	164625971.861455	2005	Female	Incidence	Global	Musculoskeletal disorders
167760769.158348	167614974.093353	167906564.223343	2006	Female	Incidence	Global	Musculoskeletal disorders
171157962.559741	171010711.327316	171305213.792167	2007	Female	Incidence	Global	Musculoskeletal disorders
174638816.677727	174490095.999886	174787537.355568	2008	Female	Incidence	Global	Musculoskeletal disorders
178173060.712072	178022852.715766	178323268.708379	2009	Female	Incidence	Global	Musculoskeletal disorders
181690841.677517	181539157.974367	181842525.380666	2010	Female	Incidence	Global	Musculoskeletal disorders
185297930.951846	185144738.872646	185451123.031046	2011	Female	Incidence	Global	Musculoskeletal disorders
189103070.577775	188948299.335695	189257841.819855	2012	Female	Incidence	Global	Musculoskeletal disorders
193006860.280294	192850494.568813	193163225.991775	2013	Female	Incidence	Global	Musculoskeletal disorders
196907527.625449	196749584.904054	197065470.346844	2014	Female	Incidence	Global	Musculoskeletal disorders
200699395.598306	200539934.819397	200858856.377216	2015	Female	Incidence	Global	Musculoskeletal disorders
204324164.085965	204163250.81902	204485077.352911	2016	Female	Incidence	Global	Musculoskeletal disorders
207878214.078531	207715880.414499	208040547.742563	2017	Female	Incidence	Global	Musculoskeletal disorders
211435581.313742	211271843.698819	211599318.928665	2018	Female	Incidence	Global	Musculoskeletal disorders
215105045.445077	214939872.754728	215270218.135425	2019	Female	Incidence	Global	Musculoskeletal disorders
218519137.952288	218352683.526417	218685592.378159	2020	Female	Incidence	Global	Musculoskeletal disorders
222055735.441895	221887959.512847	222223511.370943	2021	Female	Incidence	Global	Musculoskeletal disorders
227186401.25695	222517258.232369	231855544.281532	2022	Female	Incidence	Global	Musculoskeletal disorders
230682648.984618	225000840.28113	236364457.688106	2023	Female	Incidence	Global	Musculoskeletal disorders
234233423.974072	226941645.654257	241525202.293888	2024	Female	Incidence	Global	Musculoskeletal disorders
2.37809e+08	228384518.555799	247232893.486201	2025	Female	Incidence	Global	Musculoskeletal disorders
241341962.853133	229337358.056661	253346567.649604	2026	Female	Incidence	Global	Musculoskeletal disorders
2.44799e+08	229815504.191121	259783250.947679	2027	Female	Incidence	Global	Musculoskeletal disorders
248231366.07002	229911086.589645	266551645.550395	2028	Female	Incidence	Global	Musculoskeletal disorders
251692190.581258	229699402.771793	273684978.390723	2029	Female	Incidence	Global	Musculoskeletal disorders
255154352.396549	229167254.224166	281141450.568932	2030	Female	Incidence	Global	Musculoskeletal disorders
258561943.900597	228267615.006782	288856272.794412	2031	Female	Incidence	Global	Musculoskeletal disorders
261886327.571881	226974763.360891	296797891.78287	2032	Female	Incidence	Global	Musculoskeletal disorders
265182357.222584	225347780.636316	305016933.808852	2033	Female	Incidence	Global	Musculoskeletal disorders
268494828.378524	223430060.36371	313559596.393339	2034	Female	Incidence	Global	Musculoskeletal disorders
271797451.782723	221199624.777403	322395278.788042	2035	Female	Incidence	Global	Musculoskeletal disorders
215339093.296322	215108931.940712	215569254.651932	1990	Both	Incidence	Global	Musculoskeletal disorders
218220539.332089	217988734.817046	218452343.847133	1991	Both	Incidence	Global	Musculoskeletal disorders
221129217.437736	220895756.619374	221362678.256097	1992	Both	Incidence	Global	Musculoskeletal disorders
224143388.510175	223908240.824925	224378536.195425	1993	Both	Incidence	Global	Musculoskeletal disorders
227428437.339921	227191493.184415	227665381.495427	1994	Both	Incidence	Global	Musculoskeletal disorders
231134754.073224	230895833.306103	231373674.840346	1995	Both	Incidence	Global	Musculoskeletal disorders
234878057.090992	234637165.76929	235118948.412694	1996	Both	Incidence	Global	Musculoskeletal disorders
238211643.463366	237968995.22224	238454291.704493	1997	Both	Incidence	Global	Musculoskeletal disorders
241411588.230821	241167268.154478	241655908.307163	1998	Both	Incidence	Global	Musculoskeletal disorders
244852018.091782	244605922.063971	245098114.119593	1999	Both	Incidence	Global	Musculoskeletal disorders
248918535.041996	248670379.55193	249166690.532063	2000	Both	Incidence	Global	Musculoskeletal disorders
253613355.660224	253362855.741318	253863855.579129	2001	Both	Incidence	Global	Musculoskeletal disorders
258535881.203526	258282946.854889	258788815.552163	2002	Both	Incidence	Global	Musculoskeletal disorders
263600795.37506	263345400.320557	263856190.429563	2003	Both	Incidence	Global	Musculoskeletal disorders
268785403.277685	268527512.663659	269043293.89171	2004	Both	Incidence	Global	Musculoskeletal disorders
274017214.953876	273756830.922021	274277598.985731	2005	Both	Incidence	Global	Musculoskeletal disorders
279396480.722158	279133546.300592	279659415.143723	2006	Both	Incidence	Global	Musculoskeletal disorders
284991419.892368	284725848.193264	285256991.591472	2007	Both	Incidence	Global	Musculoskeletal disorders
290728327.929475	290460088.509919	290996567.349031	2008	Both	Incidence	Global	Musculoskeletal disorders
2.96542e+08	296271005.925512	296812869.240287	2009	Both	Incidence	Global	Musculoskeletal disorders
302283328.517343	302009754.411113	302556902.623572	2010	Both	Incidence	Global	Musculoskeletal disorders
308120045.574295	307843797.573113	308396293.575477	2011	Both	Incidence	Global	Musculoskeletal disorders
314249532.150547	313970487.389455	314528576.911638	2012	Both	Incidence	Global	Musculoskeletal disorders
320531011.475072	320249146.133857	320812876.816288	2013	Both	Incidence	Global	Musculoskeletal disorders
326817215.292209	326532562.999257	327101867.585162	2014	Both	Incidence	Global	Musculoskeletal disorders
332958174.542516	332670830.739978	333245518.345053	2015	Both	Incidence	Global	Musculoskeletal disorders
338788303.28518	338498391.178232	339078215.392127	2016	Both	Incidence	Global	Musculoskeletal disorders
344423881.40722	344131475.627879	344716287.186561	2017	Both	Incidence	Global	Musculoskeletal disorders
350068338.086653	349773461.570372	350363214.602935	2018	Both	Incidence	Global	Musculoskeletal disorders
355983139.30441	355685703.223367	356280575.385452	2019	Both	Incidence	Global	Musculoskeletal disorders
361887923.309557	361588029.718411	362187816.900702	2020	Both	Incidence	Global	Musculoskeletal disorders
367193434.869325	366891358.80701	367495510.931641	2021	Both	Incidence	Global	Musculoskeletal disorders
376064504.208755	368679708.202739	383449300.214771	2022	Both	Incidence	Global	Musculoskeletal disorders
381774490.057281	372700663.171964	390848316.942598	2023	Both	Incidence	Global	Musculoskeletal disorders
387570732.338006	375819901.70716	399321562.968852	2024	Both	Incidence	Global	Musculoskeletal disorders
393405465.513926	378124958.782394	408685972.245457	2025	Both	Incidence	Global	Musculoskeletal disorders
399175085.775247	379637187.926891	418712983.623602	2026	Both	Incidence	Global	Musculoskeletal disorders
404825418.927394	380381705.765887	429269132.088902	2027	Both	Incidence	Global	Musculoskeletal disorders
410424132.266302	380493926.474164	440354338.05844	2028	Both	Incidence	Global	Musculoskeletal disorders
416065588.469792	380101704.598716	452029472.340869	2029	Both	Incidence	Global	Musculoskeletal disorders
421710417.829818	379188378.616116	464232457.04352	2030	Both	Incidence	Global	Musculoskeletal disorders
427277694.178296	377686244.156177	476869144.200415	2031	Both	Incidence	Global	Musculoskeletal disorders
432724064.467135	375555351.125281	489892777.808989	2032	Both	Incidence	Global	Musculoskeletal disorders
438122584.400319	372877083.498531	503368085.302107	2033	Both	Incidence	Global	Musculoskeletal disorders
443549097.556845	369724656.65538	517373538.458311	2034	Both	Incidence	Global	Musculoskeletal disorders
448968889.886262	366069007.482469	531868772.290054	2035	Both	Incidence	Global	Musculoskeletal disorders
