# Supplementary material for: Global, regional, and national burden of musculoskeletal disorders, 1990–2021: an analysis of the global burden of disease study 2021 and forecast to 2035
Source: Front Public Health. 2025 Aug 1;13:1562701. doi: 10.3389/fpubh.2025.1562701 (PMC12354483; doi:10.3389/fpubh.2025.1562701)
Supplement: Supplementary file 6 [file Table_6.xls]

## Sheet: Table S6 ASR
pred_val	pred_low	pred_up	year	sex	measure	location	cause
1.09956174486073	1.08429213624911	1.11483135347235	1990	Male	Deaths	Global	Musculoskeletal disorders
1.09452412929327	1.08213768677881	1.10691057180772	1991	Male	Deaths	Global	Musculoskeletal disorders
1.08618942005572	1.07440815161742	1.09797068849402	1992	Male	Deaths	Global	Musculoskeletal disorders
1.08241445694046	1.07087147718542	1.09395743669549	1993	Male	Deaths	Global	Musculoskeletal disorders
1.08219972994932	1.07084808722788	1.09355137267076	1994	Male	Deaths	Global	Musculoskeletal disorders
1.08426815563904	1.07304126181654	1.09549504946153	1995	Male	Deaths	Global	Musculoskeletal disorders
1.0779688528821	1.06693560483008	1.08900210093412	1996	Male	Deaths	Global	Musculoskeletal disorders
1.07111259942603	1.06023407936426	1.0819911194878	1997	Male	Deaths	Global	Musculoskeletal disorders
1.06847909119878	1.0576869316339	1.07927125076367	1998	Male	Deaths	Global	Musculoskeletal disorders
1.0691168687094	1.05842048746066	1.07981324995813	1999	Male	Deaths	Global	Musculoskeletal disorders
1.0800974460462	1.06944579088402	1.09074910120839	2000	Male	Deaths	Global	Musculoskeletal disorders
1.09255453010093	1.08188293169245	1.1032261285094	2001	Male	Deaths	Global	Musculoskeletal disorders
1.09351853353337	1.08292021267367	1.10411685439308	2002	Male	Deaths	Global	Musculoskeletal disorders
1.09295375076767	1.08245220689109	1.10345529464426	2003	Male	Deaths	Global	Musculoskeletal disorders
1.08429389773846	1.07396143602398	1.09462635945295	2004	Male	Deaths	Global	Musculoskeletal disorders
1.07343197048363	1.0632658341072	1.08359810686006	2005	Male	Deaths	Global	Musculoskeletal disorders
1.05910755717275	1.04911314421508	1.06910197013043	2006	Male	Deaths	Global	Musculoskeletal disorders
1.05347440110209	1.04363332061572	1.06331548158845	2007	Male	Deaths	Global	Musculoskeletal disorders
1.05209210316965	1.04235962349398	1.06182458284532	2008	Male	Deaths	Global	Musculoskeletal disorders
1.04233326507815	1.03276099032379	1.05190553983252	2009	Male	Deaths	Global	Musculoskeletal disorders
1.03621020460459	1.02677685180275	1.04564355740643	2010	Male	Deaths	Global	Musculoskeletal disorders
1.0265012330316	1.01722493910681	1.0357775269564	2011	Male	Deaths	Global	Musculoskeletal disorders
1.01705950386775	1.00793448439828	1.02618452333723	2012	Male	Deaths	Global	Musculoskeletal disorders
1.02101182189682	1.01195399967756	1.03006964411608	2013	Male	Deaths	Global	Musculoskeletal disorders
1.02443047957359	1.01539060561811	1.03347035352907	2014	Male	Deaths	Global	Musculoskeletal disorders
1.02001	1.01112172788529	1.02888863875472	2015	Male	Deaths	Global	Musculoskeletal disorders
1.01877572985769	1.01001180447825	1.02753965523713	2016	Male	Deaths	Global	Musculoskeletal disorders
1.02030715833494	1.01161855468904	1.02899576198085	2017	Male	Deaths	Global	Musculoskeletal disorders
1.02098109260054	1.01236007204571	1.02960211315538	2018	Male	Deaths	Global	Musculoskeletal disorders
1.01972294664823	1.01118931563251	1.02825657766396	2019	Male	Deaths	Global	Musculoskeletal disorders
1.01341	1.00490766308961	1.02190620827638	2020	Male	Deaths	Global	Musculoskeletal disorders
1.00602185652948	0.996382453810421	1.01566125924854	2021	Male	Deaths	Global	Musculoskeletal disorders
0.997807548010092	0.973834762060373	1.02178033395981	2022	Male	Deaths	Global	Musculoskeletal disorders
0.990996296796454	0.9529717313874	1.02902086220551	2023	Male	Deaths	Global	Musculoskeletal disorders
0.984007934607848	0.92883984465008	1.03917602456562	2024	Male	Deaths	Global	Musculoskeletal disorders
0.976818480548296	0.902250776283578	1.05138618481301	2025	Male	Deaths	Global	Musculoskeletal disorders
0.969466412688435	0.87365200840949	1.06528081696738	2026	Male	Deaths	Global	Musculoskeletal disorders
0.962010065524872	0.843347166399367	1.08067296465038	2027	Male	Deaths	Global	Musculoskeletal disorders
0.954535223351545	0.811664811896144	1.09740563480695	2028	Male	Deaths	Global	Musculoskeletal disorders
0.946920828570861	0.778688051857289	1.11515360528443	2029	Male	Deaths	Global	Musculoskeletal disorders
0.939154848874076	0.744551469719082	1.13375822802907	2030	Male	Deaths	Global	Musculoskeletal disorders
0.931244919700999	0.709365900072737	1.15312393932926	2031	Male	Deaths	Global	Musculoskeletal disorders
0.923189677424202	0.673217153028549	1.17316220181985	2032	Male	Deaths	Global	Musculoskeletal disorders
0.915085600846423	0.636306872198949	1.1938643294939	2033	Male	Deaths	Global	Musculoskeletal disorders
0.906882989967798	0.598705601936569	1.21506037799903	2034	Male	Deaths	Global	Musculoskeletal disorders
0.898611946522993	0.560518270896453	1.23670562214953	2035	Male	Deaths	Global	Musculoskeletal disorders
1.93547188783331	1.91774310922388	1.95320066644273	1990	Female	Deaths	Global	Musculoskeletal disorders
1.9241239630615	1.90875889136427	1.93948903475874	1991	Female	Deaths	Global	Musculoskeletal disorders
1.92300207599012	1.90784342026478	1.93816073171547	1992	Female	Deaths	Global	Musculoskeletal disorders
1.94015026229798	1.92509790419575	1.95520262040022	1993	Female	Deaths	Global	Musculoskeletal disorders
1.96204170943437	1.94704110711039	1.97704231175835	1994	Female	Deaths	Global	Musculoskeletal disorders
1.98249969902333	1.96751790274218	1.99748149530448	1995	Female	Deaths	Global	Musculoskeletal disorders
1.97432927202636	1.95954539201865	1.98911315203406	1996	Female	Deaths	Global	Musculoskeletal disorders
1.96657191254644	1.95195494399891	1.98118888109397	1997	Female	Deaths	Global	Musculoskeletal disorders
1.96639220248689	1.95188684539793	1.98089755957585	1998	Female	Deaths	Global	Musculoskeletal disorders
1.9859433392107	1.97148071587584	2.00040596254557	1999	Female	Deaths	Global	Musculoskeletal disorders
2.01866888459186	2.00420437437827	2.03313339480546	2000	Female	Deaths	Global	Musculoskeletal disorders
2.04816657041015	2.03369833011714	2.06263481070315	2001	Female	Deaths	Global	Musculoskeletal disorders
2.06846201012533	2.05402359512407	2.08290042512659	2002	Female	Deaths	Global	Musculoskeletal disorders
2.0745704385871	2.06023744194956	2.08890343522464	2003	Female	Deaths	Global	Musculoskeletal disorders
2.05093648462126	2.03685504921101	2.0650179200315	2004	Female	Deaths	Global	Musculoskeletal disorders
2.02683134729808	2.01299100823242	2.04067168636374	2005	Female	Deaths	Global	Musculoskeletal disorders
1.99735580123781	1.98377590658092	2.0109356958947	2006	Female	Deaths	Global	Musculoskeletal disorders
1.97950698710341	1.96614747009624	1.99286650411058	2007	Female	Deaths	Global	Musculoskeletal disorders
1.97034952335868	1.95717277689975	1.98352626981761	2008	Female	Deaths	Global	Musculoskeletal disorders
1.94226581870559	1.92935046905884	1.95518116835234	2009	Female	Deaths	Global	Musculoskeletal disorders
1.91802420191888	1.90534638507553	1.93070201876224	2010	Female	Deaths	Global	Musculoskeletal disorders
1.8995405389075	1.88707835468457	1.91200272313043	2011	Female	Deaths	Global	Musculoskeletal disorders
1.87772223292024	1.86548614752209	1.8899583183184	2012	Female	Deaths	Global	Musculoskeletal disorders
1.86988073380245	1.85780696496204	1.88195450264285	2013	Female	Deaths	Global	Musculoskeletal disorders
1.8634181343668	1.85149055530222	1.87534571343138	2014	Female	Deaths	Global	Musculoskeletal disorders
1.86756367511533	1.85574785178811	1.87937949844255	2015	Female	Deaths	Global	Musculoskeletal disorders
1.87205820787257	1.86036158542754	1.8837548303176	2016	Female	Deaths	Global	Musculoskeletal disorders
1.8761912394643	1.86460433556409	1.88777814336451	2017	Female	Deaths	Global	Musculoskeletal disorders
1.87235656250368	1.86089215392484	1.88382097108251	2018	Female	Deaths	Global	Musculoskeletal disorders
1.86135058001076	1.85002140374276	1.87267975627877	2019	Female	Deaths	Global	Musculoskeletal disorders
1.83668160185396	1.82554130065256	1.84782190305536	2020	Female	Deaths	Global	Musculoskeletal disorders
1.82052111060464	1.8085701946943	1.83247202651498	2021	Female	Deaths	Global	Musculoskeletal disorders
1.78888519253922	1.74575017803819	1.83202020704026	2022	Female	Deaths	Global	Musculoskeletal disorders
1.7695774380119	1.69647438168802	1.84268049433578	2023	Female	Deaths	Global	Musculoskeletal disorders
1.75042015893453	1.64078690229293	1.86005341557612	2024	Female	Deaths	Global	Musculoskeletal disorders
1.73128681181323	1.58041187173878	1.88216175188769	2025	Female	Deaths	Global	Musculoskeletal disorders
1.71214936327712	1.51625761710265	1.90804110945159	2026	Female	Deaths	Global	Musculoskeletal disorders
1.69306538456354	1.44896122843707	1.93716954069002	2027	Female	Deaths	Global	Musculoskeletal disorders
1.67431526833552	1.37928758849881	1.96934294817222	2028	Female	Deaths	Global	Musculoskeletal disorders
1.65575905805102	1.30751066738641	2.00400744871564	2029	Female	Deaths	Global	Musculoskeletal disorders
1.63726872156145	1.23384451109702	2.04069293202588	2030	Female	Deaths	Global	Musculoskeletal disorders
1.61884326471051	1.15853617266759	2.07915035675343	2031	Female	Deaths	Global	Musculoskeletal disorders
1.60052912575249	1.08181386203867	2.11924438946632	2032	Female	Deaths	Global	Musculoskeletal disorders
1.58259488049186	1.0040887482372	2.16110101274652	2033	Female	Deaths	Global	Musculoskeletal disorders
1.5649497524369	0.925478745089397	2.20442075978441	2034	Female	Deaths	Global	Musculoskeletal disorders
1.54751462986581	0.846088263349806	2.24894099638182	2035	Female	Deaths	Global	Musculoskeletal disorders
1.54966343242135	1.46414435749671	1.63518250734598	1990	Both	Deaths	Global	Musculoskeletal disorders
1.54106184336865	1.45749965181187	1.62462403492542	1991	Both	Deaths	Global	Musculoskeletal disorders
1.53722194080817	1.45497215921613	1.6194717224002	1992	Both	Deaths	Global	Musculoskeletal disorders
1.54575699948899	1.46436569147175	1.62714830750622	1993	Both	Deaths	Global	Musculoskeletal disorders
1.55827845277406	1.47756014868319	1.63899675686493	1994	Both	Deaths	Global	Musculoskeletal disorders
1.57123258612811	1.49112736305827	1.65133780919794	1995	Both	Deaths	Global	Musculoskeletal disorders
1.5635	1.48458581599446	1.64241741776555	1996	Both	Deaths	Global	Musculoskeletal disorders
1.55602214605478	1.47821561721427	1.6338286748953	1997	Both	Deaths	Global	Musculoskeletal disorders
1.55423237991667	1.47732373249589	1.63114102733745	1998	Both	Deaths	Global	Musculoskeletal disorders
1.56496569263373	1.48865035695556	1.6412810283119	1999	Both	Deaths	Global	Musculoskeletal disorders
1.58855501867779	1.51253039459416	1.66457964276142	2000	Both	Deaths	Global	Musculoskeletal disorders
1.61091529332975	1.53517639436953	1.68665419228996	2001	Both	Deaths	Global	Musculoskeletal disorders
1.62294196975625	1.54773661531588	1.69814732419663	2002	Both	Deaths	Global	Musculoskeletal disorders
1.62569129385071	1.55125722132844	1.70012536637297	2003	Both	Deaths	Global	Musculoskeletal disorders
1.60813222085166	1.53500478355278	1.68125965815053	2004	Both	Deaths	Global	Musculoskeletal disorders
1.5896587464865	1.51785871660486	1.66145877636814	2005	Both	Deaths	Global	Musculoskeletal disorders
1.5665686433198	1.49617419870952	1.63696308793009	2006	Both	Deaths	Global	Musculoskeletal disorders
1.55397788038904	1.4847666306846	1.62318913009348	2007	Both	Deaths	Global	Musculoskeletal disorders
1.54792773979534	1.47971622769063	1.61613925190006	2008	Both	Deaths	Global	Musculoskeletal disorders
1.52690983650913	1.46004363277836	1.59377604023991	2009	Both	Deaths	Global	Musculoskeletal disorders
1.51011093481138	1.44449712932455	1.57572474029821	2010	Both	Deaths	Global	Musculoskeletal disorders
1.49553594009859	1.43111758911687	1.5599542910803	2011	Both	Deaths	Global	Musculoskeletal disorders
1.47906163399788	1.41582707583404	1.54229619216172	2012	Both	Deaths	Global	Musculoskeletal disorders
1.47617586950013	1.41377809280326	1.53857364619699	2013	Both	Deaths	Global	Musculoskeletal disorders
1.47379041788245	1.41214965812854	1.53543117763636	2014	Both	Deaths	Global	Musculoskeletal disorders
1.47405211647574	1.41317388742038	1.5349303455311	2015	Both	Deaths	Global	Musculoskeletal disorders
1.47551358490942	1.41533726035156	1.53568990946728	2016	Both	Deaths	Global	Musculoskeletal disorders
1.47834185437228	1.41882717880214	1.53785652994241	2017	Both	Deaths	Global	Musculoskeletal disorders
1.4761068322241	1.41731087797881	1.53490278646938	2018	Both	Deaths	Global	Musculoskeletal disorders
1.46896786378324	1.41097116424048	1.52696456332601	2019	Both	Deaths	Global	Musculoskeletal disorders
1.4521868248612	1.39508979172457	1.50928385799783	2020	Both	Deaths	Global	Musculoskeletal disorders
1.43988764881004	1.38330264898492	1.49647264863515	2021	Both	Deaths	Global	Musculoskeletal disorders
1.41845805983909	1.34303354642624	1.49388257325195	2022	Both	Deaths	Global	Musculoskeletal disorders
1.40477361598395	1.31681652916481	1.49273070280309	2023	Both	Deaths	Global	Musculoskeletal disorders
1.39117572879096	1.28333308605744	1.49901837152447	2024	Both	Deaths	Global	Musculoskeletal disorders
1.37775978670244	1.24410835323939	1.51141122016548	2025	Both	Deaths	Global	Musculoskeletal disorders
1.36460998460718	1.20054706390821	1.52867290530616	2026	Both	Deaths	Global	Musculoskeletal disorders
1.3518380610655	1.15367323226485	1.55000288986616	2027	Both	Deaths	Global	Musculoskeletal disorders
1.33959514080337	1.10432157487686	1.57486870672987	2028	Both	Deaths	Global	Musculoskeletal disorders
1.32776430002817	1.05283585139019	1.60269274866615	2029	Both	Deaths	Global	Musculoskeletal disorders
1.31636717689406	0.999499113675024	1.6332352401131	2030	Both	Deaths	Global	Musculoskeletal disorders
1.30546769271435	0.94450299957026	1.66643238585844	2031	Both	Deaths	Global	Musculoskeletal disorders
1.29514057575207	0.887961953605241	1.70231919789889	2032	Both	Deaths	Global	Musculoskeletal disorders
1.28557718738157	0.830081915845288	1.74107245891786	2033	Both	Deaths	Global	Musculoskeletal disorders
1.2767269647007	0.770823523193247	1.78263040620815	2034	Both	Deaths	Global	Musculoskeletal disorders
1.26863684311342	0.710140173192212	1.82713351303463	2035	Both	Deaths	Global	Musculoskeletal disorders
1492.61100640526	1492.08333132776	1493.13868148276	1990	Male	DALYs (Disability-Adjusted Life Years)	Global	Musculoskeletal disorders
1490.34278299564	1489.82199036987	1490.86357562141	1991	Male	DALYs (Disability-Adjusted Life Years)	Global	Musculoskeletal disorders
1488.14503305187	1487.63093533228	1488.65913077146	1992	Male	DALYs (Disability-Adjusted Life Years)	Global	Musculoskeletal disorders
1486.77946740978	1486.2715969889	1487.28733783066	1993	Male	DALYs (Disability-Adjusted Life Years)	Global	Musculoskeletal disorders
1486.35834543621	1485.85630388422	1486.86038698819	1994	Male	DALYs (Disability-Adjusted Life Years)	Global	Musculoskeletal disorders
1487.32201611321	1486.82530363908	1487.81872858735	1995	Male	DALYs (Disability-Adjusted Life Years)	Global	Musculoskeletal disorders
1487.01147098062	1486.52027991327	1487.50266204797	1996	Male	DALYs (Disability-Adjusted Life Years)	Global	Musculoskeletal disorders
1484.91657670574	1484.43118901179	1485.4019643997	1997	Male	DALYs (Disability-Adjusted Life Years)	Global	Musculoskeletal disorders
1482.18270949292	1481.70309865806	1482.66232032778	1998	Male	DALYs (Disability-Adjusted Life Years)	Global	Musculoskeletal disorders
1480.06253635549	1479.58862429752	1480.53644841345	1999	Male	DALYs (Disability-Adjusted Life Years)	Global	Musculoskeletal disorders
1480.23327783543	1479.76454636772	1480.70200930314	2000	Male	DALYs (Disability-Adjusted Life Years)	Global	Musculoskeletal disorders
1482.1303781299	1481.66661657121	1482.5941396886	2001	Male	DALYs (Disability-Adjusted Life Years)	Global	Musculoskeletal disorders
1484.62195517923	1484.16315370421	1485.08075665424	2002	Male	DALYs (Disability-Adjusted Life Years)	Global	Musculoskeletal disorders
1487.59002152356	1487.13598032061	1488.0440627265	2003	Male	DALYs (Disability-Adjusted Life Years)	Global	Musculoskeletal disorders
1490.18432118784	1489.73513587918	1490.63350649651	2004	Male	DALYs (Disability-Adjusted Life Years)	Global	Musculoskeletal disorders
1492.43220983969	1491.98785184141	1492.87656783797	2005	Male	DALYs (Disability-Adjusted Life Years)	Global	Musculoskeletal disorders
1494.48767707413	1494.04829996858	1494.92705417968	2006	Male	DALYs (Disability-Adjusted Life Years)	Global	Musculoskeletal disorders
1497.68309563177	1497.24858697853	1498.12	2007	Male	DALYs (Disability-Adjusted Life Years)	Global	Musculoskeletal disorders
1501.28205242262	1500.85224833599	1501.71185650924	2008	Male	DALYs (Disability-Adjusted Life Years)	Global	Musculoskeletal disorders
1504.04083993226	1503.61582016974	1504.46585969478	2009	Male	DALYs (Disability-Adjusted Life Years)	Global	Musculoskeletal disorders
1506.14133662563	1505.72091898672	1506.56175426454	2010	Male	DALYs (Disability-Adjusted Life Years)	Global	Musculoskeletal disorders
1508.16189220016	1507.7459657638	1508.57781863653	2011	Male	DALYs (Disability-Adjusted Life Years)	Global	Musculoskeletal disorders
1511.23228526609	1510.82068742616	1511.64388310601	2012	Male	DALYs (Disability-Adjusted Life Years)	Global	Musculoskeletal disorders
1515.10965736915	1514.70210899467	1515.51720574363	2013	Male	DALYs (Disability-Adjusted Life Years)	Global	Musculoskeletal disorders
1518.71095830622	1518.30735357657	1519.11456303587	2014	Male	DALYs (Disability-Adjusted Life Years)	Global	Musculoskeletal disorders
1521.19226337045	1520.79256561087	1521.59196113003	2015	Male	DALYs (Disability-Adjusted Life Years)	Global	Musculoskeletal disorders
1523.31512811206	1522.91929839958	1523.71095782454	2016	Male	DALYs (Disability-Adjusted Life Years)	Global	Musculoskeletal disorders
1525.40729529203	1525.01525111221	1525.79933947186	2017	Male	DALYs (Disability-Adjusted Life Years)	Global	Musculoskeletal disorders
1527.18346490334	1526.79512213422	1527.57180767247	2018	Male	DALYs (Disability-Adjusted Life Years)	Global	Musculoskeletal disorders
1527.94673799245	1527.56211214588	1528.33136383902	2019	Male	DALYs (Disability-Adjusted Life Years)	Global	Musculoskeletal disorders
1519.54467194431	1519.16445569427	1519.92488819434	2020	Male	DALYs (Disability-Adjusted Life Years)	Global	Musculoskeletal disorders
1517.7497962432	1517.37269833887	1518.12689414753	2021	Male	DALYs (Disability-Adjusted Life Years)	Global	Musculoskeletal disorders
1562.44199334795	1505.5702513879	1619.31	2022	Male	DALYs (Disability-Adjusted Life Years)	Global	Musculoskeletal disorders
1566.71309457732	1495.79303289021	1637.63315626444	2023	Male	DALYs (Disability-Adjusted Life Years)	Global	Musculoskeletal disorders
1570.50293344272	1480.92444754129	1660.08141934415	2024	Male	DALYs (Disability-Adjusted Life Years)	Global	Musculoskeletal disorders
1573.83187486002	1461.83972953281	1685.82402018724	2025	Male	DALYs (Disability-Adjusted Life Years)	Global	Musculoskeletal disorders
1576.69808588095	1439.15236386334	1714.24380789856	2026	Male	DALYs (Disability-Adjusted Life Years)	Global	Musculoskeletal disorders
1579.08681651259	1413.28883509475	1744.88479793043	2027	Male	DALYs (Disability-Adjusted Life Years)	Global	Musculoskeletal disorders
1580.8721648278	1384.54768845521	1777.19664120039	2028	Male	DALYs (Disability-Adjusted Life Years)	Global	Musculoskeletal disorders
1582.03687373525	1353.18846457861	1810.88528289188	2029	Male	DALYs (Disability-Adjusted Life Years)	Global	Musculoskeletal disorders
1582.58812066608	1319.39830812149	1845.77793321066	2030	Male	DALYs (Disability-Adjusted Life Years)	Global	Musculoskeletal disorders
1582.48771157128	1283.27560105533	1881.69982208723	2031	Male	DALYs (Disability-Adjusted Life Years)	Global	Musculoskeletal disorders
1581.72719347601	1244.93897878305	1918.51540816897	2032	Male	DALYs (Disability-Adjusted Life Years)	Global	Musculoskeletal disorders
1580.24869678466	1204.5370548088	1955.96033876053	2033	Male	DALYs (Disability-Adjusted Life Years)	Global	Musculoskeletal disorders
1578.05672015691	1162.21923512549	1993.89420518834	2034	Male	DALYs (Disability-Adjusted Life Years)	Global	Musculoskeletal disorders
1575.14327949651	1118.08615778957	2032.20040120346	2035	Male	DALYs (Disability-Adjusted Life Years)	Global	Musculoskeletal disorders
2260.79439227991	2260.17845328315	2261.41033127668	1990	Female	DALYs (Disability-Adjusted Life Years)	Global	Musculoskeletal disorders
2253.13546130719	2252.52725370186	2253.74366891253	1991	Female	DALYs (Disability-Adjusted Life Years)	Global	Musculoskeletal disorders
2245.84594773627	2245.24514694419	2246.44674852835	1992	Female	DALYs (Disability-Adjusted Life Years)	Global	Musculoskeletal disorders
2240.32138758027	2239.72747156856	2240.91530359198	1993	Female	DALYs (Disability-Adjusted Life Years)	Global	Musculoskeletal disorders
2236.96272258534	2236.37525628196	2237.55018888872	1994	Female	DALYs (Disability-Adjusted Life Years)	Global	Musculoskeletal disorders
2236.6433059799	2236.06158247239	2237.22502948741	1995	Female	DALYs (Disability-Adjusted Life Years)	Global	Musculoskeletal disorders
2235.20214688042	2234.62645195495	2235.77784180588	1996	Female	DALYs (Disability-Adjusted Life Years)	Global	Musculoskeletal disorders
2230.49328811779	2229.92413844264	2231.06243779293	1997	Female	DALYs (Disability-Adjusted Life Years)	Global	Musculoskeletal disorders
2224.9175321729	2224.35491365878	2225.48015068701	1998	Female	DALYs (Disability-Adjusted Life Years)	Global	Musculoskeletal disorders
2221.03704214393	2220.48075907761	2221.59332521025	1999	Female	DALYs (Disability-Adjusted Life Years)	Global	Musculoskeletal disorders
2220.26542584181	2219.71490681262	2220.81594487099	2000	Female	DALYs (Disability-Adjusted Life Years)	Global	Musculoskeletal disorders
2222.6831585703	2222.13817068481	2223.22814645579	2001	Female	DALYs (Disability-Adjusted Life Years)	Global	Musculoskeletal disorders
2227.25509351052	2226.7154788292	2227.79470819183	2002	Female	DALYs (Disability-Adjusted Life Years)	Global	Musculoskeletal disorders
2232.65141376639	2232.1169831806	2233.18584435218	2003	Female	DALYs (Disability-Adjusted Life Years)	Global	Musculoskeletal disorders
2236.77494356866	2236.24588718854	2237.30399994879	2004	Female	DALYs (Disability-Adjusted Life Years)	Global	Musculoskeletal disorders
2239.76	2239.23503830456	2240.28250834344	2005	Female	DALYs (Disability-Adjusted Life Years)	Global	Musculoskeletal disorders
2242.66558531128	2242.14724838361	2243.18392223895	2006	Female	DALYs (Disability-Adjusted Life Years)	Global	Musculoskeletal disorders
2247.34790151632	2246.83479982208	2247.86100321056	2007	Female	DALYs (Disability-Adjusted Life Years)	Global	Musculoskeletal disorders
2252.88503362974	2252.37697146113	2253.39309579835	2008	Female	DALYs (Disability-Adjusted Life Years)	Global	Musculoskeletal disorders
2257.29652382121	2256.79357697004	2257.79947067238	2009	Female	DALYs (Disability-Adjusted Life Years)	Global	Musculoskeletal disorders
2259.97358740217	2259.47567967433	2260.47149513001	2010	Female	DALYs (Disability-Adjusted Life Years)	Global	Musculoskeletal disorders
2262.90342039007	2262.41039418535	2263.3964465948	2011	Female	DALYs (Disability-Adjusted Life Years)	Global	Musculoskeletal disorders
2267.64673553365	2267.15833799531	2268.13513307199	2012	Female	DALYs (Disability-Adjusted Life Years)	Global	Musculoskeletal disorders
2273.62955398128	2273.14550468404	2274.11360327852	2013	Female	DALYs (Disability-Adjusted Life Years)	Global	Musculoskeletal disorders
2279.07510141678	2278.59531728476	2279.55488554879	2014	Female	DALYs (Disability-Adjusted Life Years)	Global	Musculoskeletal disorders
2283.15229195083	2282.67666779257	2283.62791610909	2015	Female	DALYs (Disability-Adjusted Life Years)	Global	Musculoskeletal disorders
2285.94901394121	2285.47754228045	2286.42048560197	2016	Female	DALYs (Disability-Adjusted Life Years)	Global	Musculoskeletal disorders
2288.02075340257	2287.55340516931	2288.48810163583	2017	Female	DALYs (Disability-Adjusted Life Years)	Global	Musculoskeletal disorders
2289.58453634161	2289.1212196043	2290.04785307891	2018	Female	DALYs (Disability-Adjusted Life Years)	Global	Musculoskeletal disorders
2290.82697739554	2290.36757878105	2291.28637601004	2019	Female	DALYs (Disability-Adjusted Life Years)	Global	Musculoskeletal disorders
2285.71588858741	2285.26074658334	2286.17103059148	2020	Female	DALYs (Disability-Adjusted Life Years)	Global	Musculoskeletal disorders
2286.31538492244	2285.86351711756	2286.76725272731	2021	Female	DALYs (Disability-Adjusted Life Years)	Global	Musculoskeletal disorders
2258.97605394933	2226.30126038431	2291.65084751434	2022	Female	DALYs (Disability-Adjusted Life Years)	Global	Musculoskeletal disorders
2252.45000176106	2203.4231946722	2301.47680884993	2023	Female	DALYs (Disability-Adjusted Life Years)	Global	Musculoskeletal disorders
2246.09221812651	2176.06700483294	2316.11743142008	2024	Female	DALYs (Disability-Adjusted Life Years)	Global	Musculoskeletal disorders
2239.74157140205	2145.31898829763	2334.16415450646	2025	Female	DALYs (Disability-Adjusted Life Years)	Global	Musculoskeletal disorders
2233.28221673665	2111.67074937073	2354.89368410256	2026	Female	DALYs (Disability-Adjusted Life Years)	Global	Musculoskeletal disorders
2226.65982307518	2075.41073623762	2377.90890991275	2027	Female	DALYs (Disability-Adjusted Life Years)	Global	Musculoskeletal disorders
2220.12668869276	2037.12434990915	2403.12902747637	2028	Female	DALYs (Disability-Adjusted Life Years)	Global	Musculoskeletal disorders
2213.65810536099	1997.01484353214	2430.30136718983	2029	Female	DALYs (Disability-Adjusted Life Years)	Global	Musculoskeletal disorders
2207.09317755773	1955.08583438062	2459.10052073484	2030	Female	DALYs (Disability-Adjusted Life Years)	Global	Musculoskeletal disorders
2200.40011493295	1911.40092278937	2489.39930707653	2031	Female	DALYs (Disability-Adjusted Life Years)	Global	Musculoskeletal disorders
2193.51838743049	1865.97475372324	2521.06202113773	2032	Female	DALYs (Disability-Adjusted Life Years)	Global	Musculoskeletal disorders
2186.6253516597	1819.11734043842	2554.13336288098	2033	Female	DALYs (Disability-Adjusted Life Years)	Global	Musculoskeletal disorders
2179.66982180866	1770.89940106013	2588.44024255719	2034	Female	DALYs (Disability-Adjusted Life Years)	Global	Musculoskeletal disorders
2172.52002922223	1721.29297545821	2623.74708298625	2035	Female	DALYs (Disability-Adjusted Life Years)	Global	Musculoskeletal disorders
1886.23389649824	1882.94909359008	1889.51869940639	1990	Both	DALYs (Disability-Adjusted Life Years)	Global	Musculoskeletal disorders
1880.99957664605	1877.75618965582	1884.24296363629	1991	Both	DALYs (Disability-Adjusted Life Years)	Global	Musculoskeletal disorders
1876.04658393602	1872.84333060822	1879.24983726382	1992	Both	DALYs (Disability-Adjusted Life Years)	Global	Musculoskeletal disorders
1872.43325440001	1869.26721393795	1875.59929486208	1993	Both	DALYs (Disability-Adjusted Life Years)	Global	Musculoskeletal disorders
1870.40660217519	1867.27553363891	1873.53767071146	1994	Both	DALYs (Disability-Adjusted Life Years)	Global	Musculoskeletal disorders
1870.6272668551	1867.52817624456	1873.72635746564	1995	Both	DALYs (Disability-Adjusted Life Years)	Global	Musculoskeletal disorders
1869.61595050566	1866.5503084985	1872.68159251283	1996	Both	DALYs (Disability-Adjusted Life Years)	Global	Musculoskeletal disorders
1866.07470080889	1863.04434157925	1869.10506003854	1997	Both	DALYs (Disability-Adjusted Life Years)	Global	Musculoskeletal disorders
1861.7601388718	1858.76517432679	1864.75510341681	1998	Both	DALYs (Disability-Adjusted Life Years)	Global	Musculoskeletal disorders
1858.64036431763	1855.67974638437	1861.6009822509	1999	Both	DALYs (Disability-Adjusted Life Years)	Global	Musculoskeletal disorders
1858.27545247094	1855.34610951256	1861.20479542932	2000	Both	DALYs (Disability-Adjusted Life Years)	Global	Musculoskeletal disorders
1860.42578682626	1857.52608988759	1863.32548376493	2001	Both	DALYs (Disability-Adjusted Life Years)	Global	Musculoskeletal disorders
1863.99165334939	1861.12082132377	1866.86248537502	2002	Both	DALYs (Disability-Adjusted Life Years)	Global	Musculoskeletal disorders
1868.19252624122	1865.34952435659	1871.03552812585	2003	Both	DALYs (Disability-Adjusted Life Years)	Global	Musculoskeletal disorders
1871.55538718974	1868.74101935616	1874.36975502331	2004	Both	DALYs (Disability-Adjusted Life Years)	Global	Musculoskeletal disorders
1874.16856113139	1871.38298081211	1876.95414145067	2005	Both	DALYs (Disability-Adjusted Life Years)	Global	Musculoskeletal disorders
1876.62207320978	1873.86569367602	1879.37845274354	2006	Both	DALYs (Disability-Adjusted Life Years)	Global	Musculoskeletal disorders
1880.53148428343	1877.8033011868	1883.25966738005	2007	Both	DALYs (Disability-Adjusted Life Years)	Global	Musculoskeletal disorders
1885.06880860748	1882.36775402786	1887.76986318711	2008	Both	DALYs (Disability-Adjusted Life Years)	Global	Musculoskeletal disorders
1888.60312304005	1885.92996084142	1891.27628523869	2009	Both	DALYs (Disability-Adjusted Life Years)	Global	Musculoskeletal disorders
1890.95446823076	1888.3088839975	1893.60005246403	2010	Both	DALYs (Disability-Adjusted Life Years)	Global	Musculoskeletal disorders
1893.41237938284	1890.79365141162	1896.03110735406	2011	Both	DALYs (Disability-Adjusted Life Years)	Global	Musculoskeletal disorders
1897.27205081419	1894.67889809274	1899.86520353564	2012	Both	DALYs (Disability-Adjusted Life Years)	Global	Musculoskeletal disorders
1902.11192911762	1899.54256397556	1904.68129425969	2013	Both	DALYs (Disability-Adjusted Life Years)	Global	Musculoskeletal disorders
1906.52932674626	1903.98327919277	1909.07537429975	2014	Both	DALYs (Disability-Adjusted Life Years)	Global	Musculoskeletal disorders
1909.71877769298	1907.19615307155	1912.24140231441	2015	Both	DALYs (Disability-Adjusted Life Years)	Global	Musculoskeletal disorders
1912.02580176607	1909.52667756913	1914.52492596301	2016	Both	DALYs (Disability-Adjusted Life Years)	Global	Musculoskeletal disorders
1913.9133318228	1911.43744470008	1916.38921894551	2017	Both	DALYs (Disability-Adjusted Life Years)	Global	Musculoskeletal disorders
1915.37712306948	1912.92417698338	1917.83006915558	2018	Both	DALYs (Disability-Adjusted Life Years)	Global	Musculoskeletal disorders
1916.19374853144	1913.76366100922	1918.62383605366	2019	Both	DALYs (Disability-Adjusted Life Years)	Global	Musculoskeletal disorders
1909.3220092604	1906.91778399732	1911.72623452349	2020	Both	DALYs (Disability-Adjusted Life Years)	Global	Musculoskeletal disorders
1908.85170386618	1906.46663286386	1911.23677486851	2021	Both	DALYs (Disability-Adjusted Life Years)	Global	Musculoskeletal disorders
1917.93282207286	1801.57671278183	2034.2889313639	2022	Both	DALYs (Disability-Adjusted Life Years)	Global	Musculoskeletal disorders
1916.67198034823	1793.07575342358	2040.26820727289	2023	Both	DALYs (Disability-Adjusted Life Years)	Global	Musculoskeletal disorders
1915.32103374625	1780.16942838525	2050.47263910724	2024	Both	DALYs (Disability-Adjusted Life Years)	Global	Musculoskeletal disorders
1913.83711747486	1762.80721224557	2064.86702270414	2025	Both	DALYs (Disability-Adjusted Life Years)	Global	Musculoskeletal disorders
1912.18303927933	1741.23289115383	2083.13318740482	2026	Both	DALYs (Disability-Adjusted Life Years)	Global	Musculoskeletal disorders
1910.35626258471	1715.83549946482	2104.87702570461	2027	Both	DALYs (Disability-Adjusted Life Years)	Global	Musculoskeletal disorders
1908.44889856698	1687.19157144181	2129.70622569215	2028	Both	DALYs (Disability-Adjusted Life Years)	Global	Musculoskeletal disorders
1906.45521862605	1655.6661772891	2157.24	2029	Both	DALYs (Disability-Adjusted Life Years)	Global	Musculoskeletal disorders
1904.32005883623	1621.47679523493	2187.16332243752	2030	Both	DALYs (Disability-Adjusted Life Years)	Global	Musculoskeletal disorders
1902.02590025972	1584.79715754369	2219.25464297576	2031	Both	DALYs (Disability-Adjusted Life Years)	Global	Musculoskeletal disorders
1899.56548643977	1545.77853706443	2253.35243581512	2032	Both	DALYs (Disability-Adjusted Life Years)	Global	Musculoskeletal disorders
1897.03117364697	1504.72319823297	2289.33914906097	2033	Both	DALYs (Disability-Adjusted Life Years)	Global	Musculoskeletal disorders
1894.4153779134	1461.76712343824	2327.06363238856	2034	Both	DALYs (Disability-Adjusted Life Years)	Global	Musculoskeletal disorders
1891.66449343347	1416.95042157122	2366.37856529573	2035	Both	DALYs (Disability-Adjusted Life Years)	Global	Musculoskeletal disorders
16064.657990498	16062.9009151028	16066.4150658932	1990	Male	Prevalence	Global	Musculoskeletal disorders
16051.015522239	16049.2822821208	16052.7487623571	1991	Male	Prevalence	Global	Musculoskeletal disorders
16041.5811652505	16039.8699358314	16043.2923946696	1992	Male	Prevalence	Global	Musculoskeletal disorders
16036.9464260004	16035.2558402391	16038.6370117616	1993	Male	Prevalence	Global	Musculoskeletal disorders
16039.5990305757	16037.9279233911	16041.2701377604	1994	Male	Prevalence	Global	Musculoskeletal disorders
16052.5036840459	16050.850607611	16054.1567604808	1995	Male	Prevalence	Global	Musculoskeletal disorders
16060.6403392528	16059.0054581817	16062.275220324	1996	Male	Prevalence	Global	Musculoskeletal disorders
16056.3174024629	16054.7013816684	16057.9334232574	1997	Male	Prevalence	Global	Musculoskeletal disorders
16047.5013612337	16045.9039585022	16049.0987639652	1998	Male	Prevalence	Global	Musculoskeletal disorders
16042.4144874853	16040.8355485239	16043.9934264467	1999	Male	Prevalence	Global	Musculoskeletal disorders
16051.8656576765	16050.3041513604	16053.4271639925	2000	Male	Prevalence	Global	Musculoskeletal disorders
16080.8654731707	16079.3207327844	16082.4102135569	2001	Male	Prevalence	Global	Musculoskeletal disorders
16125.2573525982	16123.7288720989	16126.7858330976	2002	Male	Prevalence	Global	Musculoskeletal disorders
16175.6826844465	16174.1697784541	16177.195590439	2003	Male	Prevalence	Global	Musculoskeletal disorders
16223.8907200616	16222.3936082027	16225.3878319205	2004	Male	Prevalence	Global	Musculoskeletal disorders
16262.1975623326	16260.7164948894	16263.6786297757	2005	Male	Prevalence	Global	Musculoskeletal disorders
16292.9811809541	16291.5170488299	16294.4453130782	2006	Male	Prevalence	Global	Musculoskeletal disorders
16326.1878289435	16324.7408399965	16327.6348178905	2007	Male	Prevalence	Global	Musculoskeletal disorders
16358.9901481747	16357.5599401364	16360.420356213	2008	Male	Prevalence	Global	Musculoskeletal disorders
16388.8388141996	16387.4253236575	16390.2523047418	2009	Male	Prevalence	Global	Musculoskeletal disorders
16415.6142169179	16414.2166949816	16417.0117388542	2010	Male	Prevalence	Global	Musculoskeletal disorders
16447.2178632042	16445.8356706343	16448.6000557741	2011	Male	Prevalence	Global	Musculoskeletal disorders
16490.8566625064	16489.4892870115	16492.2240380014	2012	Male	Prevalence	Global	Musculoskeletal disorders
16539.0653637028	16537.7121013517	16540.4186260539	2013	Male	Prevalence	Global	Musculoskeletal disorders
16584.5410201348	16583.2014415968	16585.8805986727	2014	Male	Prevalence	Global	Musculoskeletal disorders
16621.1951493197	16619.8688513975	16622.5214472419	2015	Male	Prevalence	Global	Musculoskeletal disorders
16657.1268716316	16655.8136187521	16658.4401245112	2016	Male	Prevalence	Global	Musculoskeletal disorders
16701.2393782415	16699.9386076664	16702.5401488166	2017	Male	Prevalence	Global	Musculoskeletal disorders
16741.774211881	16740.4856439635	16743.0627797985	2018	Male	Prevalence	Global	Musculoskeletal disorders
16767.5910133312	16766.314855757	16768.8671709054	2019	Male	Prevalence	Global	Musculoskeletal disorders
16713.4143898726	16712.1520616952	16714.7	2020	Male	Prevalence	Global	Musculoskeletal disorders
16718.7851332793	16717.5325372368	16720.0377293219	2021	Male	Prevalence	Global	Musculoskeletal disorders
16746.2833336273	16618.233394292	16874.3332729626	2022	Male	Prevalence	Global	Musculoskeletal disorders
16740.6447177322	16509.8371842757	16971.4522511887	2023	Male	Prevalence	Global	Musculoskeletal disorders
16733.5884364628	16374.4751390397	17092.701733886	2024	Male	Prevalence	Global	Musculoskeletal disorders
16725.4104914203	16218.4596426474	17232.3613401932	2025	Male	Prevalence	Global	Musculoskeletal disorders
16717.8913323052	16046.1868924005	17389.5957722099	2026	Male	Prevalence	Global	Musculoskeletal disorders
16710.7330847739	15858.6007929483	17562.8653765995	2027	Male	Prevalence	Global	Musculoskeletal disorders
16702.3149308621	15655.8996784539	17748.7301832703	2028	Male	Prevalence	Global	Musculoskeletal disorders
16692.1049558865	15438.8772184953	17945.3326932777	2029	Male	Prevalence	Global	Musculoskeletal disorders
16680.4233399447	15208.8048227235	18152.0418571658	2030	Male	Prevalence	Global	Musculoskeletal disorders
16669.6462013762	14968.4040542487	18370.8883485038	2031	Male	Prevalence	Global	Musculoskeletal disorders
16659.354279325	14717.3901626585	18601.3183959915	2032	Male	Prevalence	Global	Musculoskeletal disorders
16647.6902379994	14454.9070871477	18840.4733888511	2033	Male	Prevalence	Global	Musculoskeletal disorders
16633.8803801987	14180.988943064	19086.7718173334	2034	Male	Prevalence	Global	Musculoskeletal disorders
16618.2367205521	13896.4908740769	19339.9825670273	2035	Male	Prevalence	Global	Musculoskeletal disorders
22156.5269515838	22154.5896121194	22158.4642910481	1990	Female	Prevalence	Global	Musculoskeletal disorders
22109.4753044851	22107.5610138328	22111.3895951374	1991	Female	Prevalence	Global	Musculoskeletal disorders
22064.7917822732	22062.8998839054	22066.6836806411	1992	Female	Prevalence	Global	Musculoskeletal disorders
22027.6088029025	22025.7380883813	22029.4795174238	1993	Female	Prevalence	Global	Musculoskeletal disorders
22006.3982282845	22004.5475480694	22008.2489084995	1994	Female	Prevalence	Global	Musculoskeletal disorders
22009.0704109738	22007.2377947876	22010.9030271601	1995	Female	Prevalence	Global	Musculoskeletal disorders
22009.8672558366	22008.0531918023	22011.6813198708	1996	Female	Prevalence	Global	Musculoskeletal disorders
21989.9428948843	21988.1485991338	21991.7371906348	1997	Female	Prevalence	Global	Musculoskeletal disorders
21962.2681367548	21960.4935263167	21964.0427471928	1998	Female	Prevalence	Global	Musculoskeletal disorders
21941.6400156402	21939.8849019708	21943.3951293096	1999	Female	Prevalence	Global	Musculoskeletal disorders
21942.2526533091	21940.5	21943.9896356781	2000	Female	Prevalence	Global	Musculoskeletal disorders
21971.0142461857	21969.2948465512	21972.7336458203	2001	Female	Prevalence	Global	Musculoskeletal disorders
22019.5371987612	22017.8349674397	22021.2394300826	2002	Female	Prevalence	Global	Musculoskeletal disorders
22076.896409437	22075.2106993883	22078.5821194857	2003	Female	Prevalence	Global	Musculoskeletal disorders
22134.0266704656	22132.3576492661	22135.6956916651	2004	Female	Prevalence	Global	Musculoskeletal disorders
22181.9401731114	22180.2876490874	22183.5926971355	2005	Female	Prevalence	Global	Musculoskeletal disorders
22233.9324226223	22232.2965069566	22235.568338288	2006	Female	Prevalence	Global	Musculoskeletal disorders
22303.404852544	22301.7850926836	22305.0246124045	2007	Female	Prevalence	Global	Musculoskeletal disorders
22377.0623703173	22375.4583177136	22378.666422921	2008	Female	Prevalence	Global	Musculoskeletal disorders
22442.0371004892	22440.4489257183	22443.6	2009	Female	Prevalence	Global	Musculoskeletal disorders
22487.2110160323	22485.6386187603	22488.7834133042	2010	Female	Prevalence	Global	Musculoskeletal disorders
22526.9522842888	22525.3954700696	22528.5090985081	2011	Female	Prevalence	Global	Musculoskeletal disorders
22580.4480262485	22578.9061483957	22581.9899041013	2012	Female	Prevalence	Global	Musculoskeletal disorders
22638.5547588261	22637.0271723635	22640.0823452886	2013	Female	Prevalence	Global	Musculoskeletal disorders
22692.2924988669	22690.7788894262	22693.8061083077	2014	Female	Prevalence	Global	Musculoskeletal disorders
22734.4547141124	22732.954665738	22735.9547624868	2015	Female	Prevalence	Global	Musculoskeletal disorders
22759.6885180378	22758.2021333755	22761.1749027001	2016	Female	Prevalence	Global	Musculoskeletal disorders
22776.4763502861	22775.0035613802	22777.9491391921	2017	Female	Prevalence	Global	Musculoskeletal disorders
22790.7624267546	22789.3028420852	22792.2220114241	2018	Female	Prevalence	Global	Musculoskeletal disorders
22808.5369744318	22807.090013943	22809.9839349206	2019	Female	Prevalence	Global	Musculoskeletal disorders
22814.4981318841	22813.0632132025	22815.9330505656	2020	Female	Prevalence	Global	Musculoskeletal disorders
22848.0111250031	22846.5861313099	22849.4361186963	2021	Female	Prevalence	Global	Musculoskeletal disorders
22846.1316219015	22661.6388342965	23030.6244095064	2022	Female	Prevalence	Global	Musculoskeletal disorders
22864.8511039384	22539.7916987164	23189.9105091603	2023	Female	Prevalence	Global	Musculoskeletal disorders
22883.9350388127	22382.4166357707	23385.4534418547	2024	Female	Prevalence	Global	Musculoskeletal disorders
22902.9828380691	22197.5436826954	23608.4219934427	2025	Female	Prevalence	Global	Musculoskeletal disorders
22920.1537032005	21987.0351998983	23853.2722065027	2026	Female	Prevalence	Global	Musculoskeletal disorders
22934.9498997365	21752.1399939306	24117.7598055425	2027	Female	Prevalence	Global	Musculoskeletal disorders
22949.0958314584	21496.9413838682	24401.2502790486	2028	Female	Prevalence	Global	Musculoskeletal disorders
22963.1121176391	21223.6231481475	24702.6010871307	2029	Female	Prevalence	Global	Musculoskeletal disorders
22976.4259031422	20932.8556903697	25019.9961159147	2030	Female	Prevalence	Global	Musculoskeletal disorders
22987.9080231352	20624.2776904787	25351.5383557917	2031	Female	Prevalence	Global	Musculoskeletal disorders
22996.8771548171	20297.4588885801	25696.295421054	2032	Female	Prevalence	Global	Musculoskeletal disorders
23005.1184097348	19955.1276255326	26055.109193937	2033	Female	Prevalence	Global	Musculoskeletal disorders
23012.734003354	19598.2533055419	26427.2147011662	2034	Female	Prevalence	Global	Musculoskeletal disorders
23018.9945803058	19226.8845745583	26811.1045860533	2035	Female	Prevalence	Global	Musculoskeletal disorders
19178.4863319497	19167.9540495508	19189.0186143485	1990	Both	Prevalence	Global	Musculoskeletal disorders
19146.4321990347	19136.0310583852	19156.8333396842	1991	Both	Prevalence	Global	Musculoskeletal disorders
19117.8410881454	19107.5655862786	19128.1165900122	1992	Both	Prevalence	Global	Musculoskeletal disorders
19095.5902812707	19085.4335188317	19105.7470437096	1993	Both	Prevalence	Global	Musculoskeletal disorders
19085.2765032452	19075.232124661	19095.3208818294	1994	Both	Prevalence	Global	Musculoskeletal disorders
19092.2303973433	19082.2902364844	19102.1705582021	1995	Both	Prevalence	Global	Musculoskeletal disorders
19096.0027573054	19086.1681543777	19105.8373602331	1996	Both	Prevalence	Global	Musculoskeletal disorders
19083.1721149773	19073.4471022404	19092.8971277141	1997	Both	Prevalence	Global	Musculoskeletal disorders
19064.135296776	19054.5196910595	19073.7509024926	1998	Both	Prevalence	Global	Musculoskeletal disorders
19050.566074774	19041.0582883068	19060.0738612412	1999	Both	Prevalence	Global	Musculoskeletal disorders
19055.1635221375	19045.7573934404	19064.5696508346	2000	Both	Prevalence	Global	Musculoskeletal disorders
19083.9414040434	19074.6319077332	19093.2509003537	2001	Both	Prevalence	Global	Musculoskeletal disorders
19130.3720085211	19121.1549317279	19139.5890853142	2002	Both	Prevalence	Global	Musculoskeletal disorders
19184.2979271935	19175.1693128484	19193.4265415386	2003	Both	Prevalence	Global	Musculoskeletal disorders
19237.0233547148	19227.9839958846	19246.0627135449	2004	Both	Prevalence	Global	Musculoskeletal disorders
19280.1489295453	19271.2	19289.0978188706	2005	Both	Prevalence	Global	Musculoskeletal disorders
19321.6611090008	19312.8043789611	19330.5178390405	2006	Both	Prevalence	Global	Musculoskeletal disorders
19373.3950261914	19364.6286826092	19382.1613697737	2007	Both	Prevalence	Global	Musculoskeletal disorders
19427.0859710802	19418.4077354328	19435.7642067276	2008	Both	Prevalence	Global	Musculoskeletal disorders
19474.8249777488	19466.2357555053	19483.4141999923	2009	Both	Prevalence	Global	Musculoskeletal disorders
19510.9197190466	19502.4189381534	19519.4204999397	2010	Both	Prevalence	Global	Musculoskeletal disorders
19546.3985719542	19537.9841412243	19554.813002684	2011	Both	Prevalence	Global	Musculoskeletal disorders
19594.4446398269	19586.1131178159	19602.776161838	2012	Both	Prevalence	Global	Musculoskeletal disorders
19646.8622524179	19638.6098643735	19655.1146404622	2013	Both	Prevalence	Global	Musculoskeletal disorders
19695.6071840739	19687.4321112088	19703.7822569391	2014	Both	Prevalence	Global	Musculoskeletal disorders
19734.0346230128	19725.935623534	19742.1336224917	2015	Both	Prevalence	Global	Musculoskeletal disorders
19763.0816733674	19755.0588586948	19771.1	2016	Both	Prevalence	Global	Musculoskeletal disorders
19791.3993151271	19783.4510565043	19799.3475737499	2017	Both	Prevalence	Global	Musculoskeletal disorders
19816.6368298795	19808.761523592	19824.512136167	2018	Both	Prevalence	Global	Musculoskeletal disorders
19836.7522786787	19828.9497240888	19844.5548332687	2019	Both	Prevalence	Global	Musculoskeletal disorders
19811.8934724051	19804.1661986957	19819.6207461145	2020	Both	Prevalence	Global	Musculoskeletal disorders
19832.1956875381	19824.5262703532	19839.8651047229	2021	Both	Prevalence	Global	Musculoskeletal disorders
19849.092194116	19556.5787613673	20141.6056268647	2022	Both	Prevalence	Global	Musculoskeletal disorders
19855.8774354294	19482.7528097376	20229.0020611211	2023	Both	Prevalence	Global	Musculoskeletal disorders
19862.3390044243	19364.1274970307	20360.5505118179	2024	Both	Prevalence	Global	Musculoskeletal disorders
19868.6499935703	19211.2861828107	20526	2025	Both	Prevalence	Global	Musculoskeletal disorders
19874.948714279	19031.5905249466	20718.3069036115	2026	Both	Prevalence	Global	Musculoskeletal disorders
19881.055243281	18828.8930170577	20933.2174695043	2027	Both	Prevalence	Global	Musculoskeletal disorders
19887.0757401106	18606.8601602497	21167.2913199715	2028	Both	Prevalence	Global	Musculoskeletal disorders
19893.0616745118	18367.7488754308	21418.3744735927	2029	Both	Prevalence	Global	Musculoskeletal disorders
19899.068439539	18113.0384261443	21685.0984529337	2030	Both	Prevalence	Global	Musculoskeletal disorders
19905.8440704393	17844.1370451266	21967.551095752	2031	Both	Prevalence	Global	Musculoskeletal disorders
19913.0355430744	17560.9080463927	22265.1630397561	2032	Both	Prevalence	Global	Musculoskeletal disorders
19920.7114999003	17264.4183458662	22577.0046539344	2033	Both	Prevalence	Global	Musculoskeletal disorders
19928.6053818508	16955.1508465651	22902.0599171365	2034	Both	Prevalence	Global	Musculoskeletal disorders
19936.6608748216	16633.5435376128	23239.7782120303	2035	Both	Prevalence	Global	Musculoskeletal disorders
3775.3513057615	3774.52105221296	3776.18155931004	1990	Male	Incidence	Global	Musculoskeletal disorders
3756.27019235056	3755.45291045857	3757.08747424254	1991	Male	Incidence	Global	Musculoskeletal disorders
3737.86352248193	3737.05777878034	3738.66926618352	1992	Male	Incidence	Global	Musculoskeletal disorders
3720.92912272755	3720.13425024883	3721.72399520628	1993	Male	Incidence	Global	Musculoskeletal disorders
3706.67110776623	3705.88644277305	3707.4557727594	1994	Male	Incidence	Global	Musculoskeletal disorders
3697.03692940588	3696.26156514107	3697.81229367069	1995	Male	Incidence	Global	Musculoskeletal disorders
3683.61484106386	3682.8490916512	3684.38059047652	1996	Male	Incidence	Global	Musculoskeletal disorders
3661.5627965607	3660.80750095476	3662.31809216664	1997	Male	Incidence	Global	Musculoskeletal disorders
3636.34078930586	3635.59605217149	3637.08552644023	1998	Male	Incidence	Global	Musculoskeletal disorders
3613.63203520147	3612.89757919847	3614.36649120448	1999	Male	Incidence	Global	Musculoskeletal disorders
3600.39224983973	3599.66698667983	3601.11751299963	2000	Male	Incidence	Global	Musculoskeletal disorders
3594.90182783338	3594.18508373688	3595.61857192988	2001	Male	Incidence	Global	Musculoskeletal disorders
3591.51590688689	3590.80751612535	3592.22429764844	2002	Male	Incidence	Global	Musculoskeletal disorders
3588.80396640933	3588.10367445496	3589.5042583637	2003	Male	Incidence	Global	Musculoskeletal disorders
3585.77598597448	3585.08381587686	3586.4681560721	2004	Male	Incidence	Global	Musculoskeletal disorders
3581.8709796352	3581.18686724586	3582.55509202455	2005	Male	Incidence	Global	Musculoskeletal disorders
3577.65744962051	3576.98157582214	3578.33332341888	2006	Male	Incidence	Global	Musculoskeletal disorders
3574.90398651649	3574.23626426288	3575.57170877011	2007	Male	Incidence	Global	Musculoskeletal disorders
3572.58581659446	3571.92602150865	3573.24561168026	2008	Male	Incidence	Global	Musculoskeletal disorders
3569.85014401041	3569.19818357394	3570.50210444688	2009	Male	Incidence	Global	Musculoskeletal disorders
3566.33061830174	3565.68615629891	3566.97508030456	2010	Male	Incidence	Global	Musculoskeletal disorders
3563.17263999728	3562.53542118369	3563.80985881087	2011	Male	Incidence	Global	Musculoskeletal disorders
3561.74237889773	3561.11219892713	3562.37255886833	2012	Male	Incidence	Global	Musculoskeletal disorders
3560.78070344593	3560.15731288334	3561.40409400852	2013	Male	Incidence	Global	Musculoskeletal disorders
3559.26348083303	3558.64670998455	3559.88025168151	2014	Male	Incidence	Global	Musculoskeletal disorders
3556.3590890331	3555.7487507554	3556.9694273108	2015	Male	Incidence	Global	Musculoskeletal disorders
3549.05155394201	3548.44791900462	3549.6551888794	2016	Male	Incidence	Global	Musculoskeletal disorders
3538.20845387819	3537.61171725085	3538.80519050552	2017	Male	Incidence	Global	Musculoskeletal disorders
3527.23511025414	3526.64509242982	3527.82512807845	2018	Male	Incidence	Global	Musculoskeletal disorders
3519.85141340901	3519.26764729617	3520.43517952186	2019	Male	Incidence	Global	Musculoskeletal disorders
3521.8112050132	3521.23232233731	3522.3900876891	2020	Male	Incidence	Global	Musculoskeletal disorders
3512.30017073289	3511.72611488354	3512.87422658224	2021	Male	Incidence	Global	Musculoskeletal disorders
3503.93739346659	3471.69490196892	3536.17988496426	2022	Male	Incidence	Global	Musculoskeletal disorders
3497.67706285805	3442.12659600719	3553.22752970891	2023	Male	Incidence	Global	Musculoskeletal disorders
3491.67983670481	3406.87892336404	3576.48075004558	2024	Male	Incidence	Global	Musculoskeletal disorders
3485.98588438853	3367.47855298515	3604.49321579192	2025	Male	Incidence	Global	Musculoskeletal disorders
3480.2653858957	3324.2637908368	3636.2669809546	2026	Male	Incidence	Global	Musculoskeletal disorders
3474.40924711343	3277.45730985879	3671.36118436807	2027	Male	Incidence	Global	Musculoskeletal disorders
3468.58723610001	3227.63960526871	3709.53486693132	2028	Male	Incidence	Global	Musculoskeletal disorders
3462.9957572003	3175.2853563013	3750.7061580993	2029	Male	Incidence	Global	Musculoskeletal disorders
3457.66853287275	3120.62435692254	3794.71270882295	2030	Male	Incidence	Global	Musculoskeletal disorders
3452.38908991053	3063.56918357602	3841.20899624503	2031	Male	Incidence	Global	Musculoskeletal disorders
3447.02629222995	3004.04329102224	3890.00929343767	2032	Male	Incidence	Global	Musculoskeletal disorders
3441.68934732584	2942.32989434322	3941.04880030847	2033	Male	Incidence	Global	Musculoskeletal disorders
3436.50507774519	2878.6826543337	3994.32750115668	2034	Male	Incidence	Global	Musculoskeletal disorders
3431.51318409982	2813.2357044236	4049.79066377604	2035	Male	Incidence	Global	Musculoskeletal disorders
5474.09428274584	5473.14089011892	5475.04767537276	1990	Female	Incidence	Global	Musculoskeletal disorders
5429.86383441939	5428.92447356915	5430.80319526963	1991	Female	Incidence	Global	Musculoskeletal disorders
5387.69133854813	5386.76531221956	5388.61736487669	1992	Female	Incidence	Global	Musculoskeletal disorders
5350.54546612265	5349.63191756596	5351.45901467935	1993	Female	Incidence	Global	Musculoskeletal disorders
5322.41729337055	5321.5152182765	5323.3193684646	1994	Female	Incidence	Global	Musculoskeletal disorders
5306.59522982446	5305.70313974148	5307.48731990745	1995	Female	Incidence	Global	Musculoskeletal disorders
5291.4799265883	5290.59791659886	5292.36193657774	1996	Female	Incidence	Global	Musculoskeletal disorders
5267.12806610434	5266.25700561104	5267.99912659764	1997	Female	Incidence	Global	Musculoskeletal disorders
5239.27924677432	5238.41922616008	5240.13926738857	1998	Female	Incidence	Global	Musculoskeletal disorders
5214.65872812674	5213.80948906369	5215.5079671898	1999	Female	Incidence	Global	Musculoskeletal disorders
5200.11422692162	5199.27471083218	5200.95374301105	2000	Female	Incidence	Global	Musculoskeletal disorders
5194.41423074901	5193.58392394515	5195.24453755287	2001	Female	Incidence	Global	Musculoskeletal disorders
5191.03750243879	5190.21630455504	5191.85870032254	2002	Female	Incidence	Global	Musculoskeletal disorders
5188.55959118325	5187.74726030227	5189.37192206424	2003	Female	Incidence	Global	Musculoskeletal disorders
5185.95662893324	5185.15316124396	5186.76009662253	2004	Female	Incidence	Global	Musculoskeletal disorders
5182.64827369685	5181.85343596801	5183.44311142569	2005	Female	Incidence	Global	Musculoskeletal disorders
5179.33857129476	5178.55240470513	5180.12473788438	2006	Female	Incidence	Global	Musculoskeletal disorders
5177.38619296565	5176.60860764927	5178.16377828203	2007	Female	Incidence	Global	Musculoskeletal disorders
5176.01945128563	5175.25022798664	5176.78867458463	2008	Female	Incidence	Global	Musculoskeletal disorders
5174.42292168648	5173.66193091128	5175.18391246167	2009	Female	Incidence	Global	Musculoskeletal disorders
5172.34395772111	5171.59082232398	5173.09709311823	2010	Female	Incidence	Global	Musculoskeletal disorders
5172.71238721835	5171.96669668111	5173.4580777556	2011	Female	Incidence	Global	Musculoskeletal disorders
5177.3982716334	5176.6596173593	5178.1369259075	2012	Female	Incidence	Global	Musculoskeletal disorders
5183.63614322775	5182.9042026383	5184.3680838172	2013	Female	Incidence	Global	Musculoskeletal disorders
5188.89942487023	5188.17405630141	5189.62479343904	2014	Female	Incidence	Global	Musculoskeletal disorders
5191.0815453481	5190.36261314438	5191.80047755182	2015	Female	Incidence	Global	Musculoskeletal disorders
5188.62835768098	5187.91598463232	5189.34073072963	2016	Female	Incidence	Global	Musculoskeletal disorders
5183.72127137546	5183.01550448327	5184.42703826764	2017	Female	Incidence	Global	Musculoskeletal disorders
5178.3322821319	5177.63296247468	5179.03160178911	2018	Female	Incidence	Global	Musculoskeletal disorders
5174.91654323864	5174.22334123984	5175.60974523745	2019	Female	Incidence	Global	Musculoskeletal disorders
5168.79059288508	5168.10320407822	5169.47798169195	2020	Female	Incidence	Global	Musculoskeletal disorders
5169.30915415673	5168.62661158467	5169.99169672879	2021	Female	Incidence	Global	Musculoskeletal disorders
5135.96995516122	5084.68698493945	5187.25292538299	2022	Female	Incidence	Global	Musculoskeletal disorders
5127.63481339758	5041.74046277048	5213.52916402467	2023	Female	Incidence	Global	Musculoskeletal disorders
5119.84979712183	4990.39337479984	5249.30621944382	2024	Female	Incidence	Global	Musculoskeletal disorders
5112.47560783944	4932.76393091076	5292.18728476813	2025	Female	Incidence	Global	Musculoskeletal disorders
5104.73698425081	4869.0938734927	5340.38009500892	2026	Female	Incidence	Global	Musculoskeletal disorders
5096.30332700785	4799.58426116118	5393.02239285453	2027	Female	Incidence	Global	Musculoskeletal disorders
5087.99446426363	4725.65989874269	5450.32902978457	2028	Female	Incidence	Global	Musculoskeletal disorders
5080.15284717279	4648.07530223866	5512.23039210691	2029	Female	Incidence	Global	Musculoskeletal disorders
5072.59166093335	4566.94860903079	5578.2347128359	2030	Female	Incidence	Global	Musculoskeletal disorders
5064.68981366644	4481.88162792757	5647.49799940531	2031	Female	Incidence	Global	Musculoskeletal disorders
5056.11012314437	4392.66041215336	5719.55983413539	2032	Female	Incidence	Global	Musculoskeletal disorders
5047.61573202805	4300.25333005892	5794.97813399718	2033	Female	Incidence	Global	Musculoskeletal disorders
5039.46422546922	4205.09555611093	5873.8328948275	2034	Female	Incidence	Global	Musculoskeletal disorders
5031.4705111547	4107.17708634358	5955.76393596583	2035	Female	Incidence	Global	Musculoskeletal disorders
4641.51037251996	4636.35268252899	4646.66806251092	1990	Both	Incidence	Global	Musculoskeletal disorders
4609.13899464991	4604.05649801252	4614.2214912873	1991	Both	Incidence	Global	Musculoskeletal disorders
4578.23780065669	4573.22699147125	4583.24860984212	1992	Both	Incidence	Global	Musculoskeletal disorders
4550.69389199884	4545.75031731848	4555.6374666792	1993	Both	Incidence	Global	Musculoskeletal disorders
4529.13857947409	4524.25740222134	4534.01975672683	1994	Both	Incidence	Global	Musculoskeletal disorders
4516.14254107741	4511.31753747003	4520.96754468478	1995	Both	Incidence	Global	Musculoskeletal disorders
4501.68025643452	4496.91216625285	4506.44834661619	1996	Both	Incidence	Global	Musculoskeletal disorders
4478.31196503796	4473.60497320825	4483.01895686767	1997	Both	Incidence	Global	Musculoskeletal disorders
4451.60238987678	4446.95715917029	4456.24762058326	1998	Both	Incidence	Global	Musculoskeletal disorders
4427.79352432545	4423.20820821052	4432.37884044038	1999	Both	Incidence	Global	Musculoskeletal disorders
4413.81033587847	4409.27913855225	4418.34153320469	2000	Both	Incidence	Global	Musculoskeletal disorders
4408.21365509376	4403.73250923801	4412.69480094951	2001	Both	Incidence	Global	Musculoskeletal disorders
4404.85973530001	4400.42718694895	4409.29228365106	2002	Both	Incidence	Global	Musculoskeletal disorders
4402.30463373418	4397.91914309405	4406.69012437432	2003	Both	Incidence	Global	Musculoskeletal disorders
4399.5145443347	4395.17622460754	4403.85286406186	2004	Both	Incidence	Global	Musculoskeletal disorders
4395.88942377303	4391.59818942022	4400.18065812585	2005	Both	Incidence	Global	Musculoskeletal disorders
4392.01313349683	4387.76967170659	4396.25659528707	2006	Both	Incidence	Global	Musculoskeletal disorders
4389.46481043896	4385.26861701957	4393.66100385834	2007	Both	Incidence	Global	Musculoskeletal disorders
4387.39794001892	4383.24788156571	4391.54799847214	2008	Both	Incidence	Global	Musculoskeletal disorders
4385.03292922788	4380.92869131647	4389.13716713929	2009	Both	Incidence	Global	Musculoskeletal disorders
4382.14474137076	4378.08	4386.20458695653	2010	Both	Incidence	Global	Musculoskeletal disorders
4380.70620979125	4376.68894993013	4384.72346965237	2011	Both	Incidence	Global	Musculoskeletal disorders
4382.22363212402	4378.2472513354	4386.20001291263	2012	Both	Incidence	Global	Musculoskeletal disorders
4384.69948383747	4380.76237731511	4388.63659035982	2013	Both	Incidence	Global	Musculoskeletal disorders
4386.38153935962	4382.48295006533	4390.2801286539	2014	Both	Incidence	Global	Musculoskeletal disorders
4385.7989828914	4381.93835425791	4389.6596115249	2015	Both	Incidence	Global	Musculoskeletal disorders
4380.69928648137	4376.87782325264	4384.5207497101	2016	Both	Incidence	Global	Musculoskeletal disorders
4372.62098409743	4368.83929581515	4376.40267237971	2017	Both	Incidence	Global	Musculoskeletal disorders
4364.21445762625	4360.47170193182	4367.95721332067	2018	Both	Incidence	Global	Musculoskeletal disorders
4358.53988416189	4354.83425202175	4362.24551630203	2019	Both	Incidence	Global	Musculoskeletal disorders
4356.04951190054	4352.37666418868	4359.7223596124	2020	Both	Incidence	Global	Musculoskeletal disorders
4351.79471389569	4348.15163111953	4355.43779667185	2021	Both	Incidence	Global	Musculoskeletal disorders
4331.60386857544	4246.46744583333	4416.74029131755	2022	Both	Incidence	Global	Musculoskeletal disorders
4324.30642124519	4221.41650223242	4427.19634025797	2023	Both	Incidence	Global	Musculoskeletal disorders
4317.49	4186.4387270877	4448.5477158683	2024	Both	Incidence	Global	Musculoskeletal disorders
4311.15888867064	4143.50701601486	4478.81076132642	2025	Both	Incidence	Global	Musculoskeletal disorders
4304.79091293914	4093.82942672914	4515.75239914914	2026	Both	Incidence	Global	Musculoskeletal disorders
4298.21443632626	4038.34366233972	4558.0852103128	2027	Both	Incidence	Global	Musculoskeletal disorders
4291.9544446182	3978.5237527772	4605.38513645919	2028	Both	Incidence	Global	Musculoskeletal disorders
4286.29544200395	3915.23506666501	4657.35581734289	2029	Both	Incidence	Global	Musculoskeletal disorders
4281.19901894986	3848.80650544282	4713.5915324569	2030	Both	Incidence	Global	Musculoskeletal disorders
4276.27851009978	3779.07205280028	4773.48496739928	2031	Both	Incidence	Global	Musculoskeletal disorders
4271.34070774053	3705.94417584046	4836.7372396406	2032	Both	Incidence	Global	Musculoskeletal disorders
4266.85471763522	3630.1	4903.61324804643	2033	Both	Incidence	Global	Musculoskeletal disorders
4263.03314095131	3551.87615463061	4974.19012727202	2034	Both	Incidence	Global	Musculoskeletal disorders
4259.84060130549	3471.34139271805	5048.33980989292	2035	Both	Incidence	Global	Musculoskeletal disorders
