# Supplementary material for: Global, regional, and national burden of musculoskeletal disorders, 1990–2021: an analysis of the global burden of disease study 2021 and forecast to 2035
Source: Front Public Health. 2025 Aug 1;13:1562701. doi: 10.3389/fpubh.2025.1562701 (PMC12354483; doi:10.3389/fpubh.2025.1562701)
Supplement: Supplementary file 7 [file Table_7.xls]

## Sheet: Table S7 prevalence of Frontier
	location_id	year	val	SDI	frontier	eff_diff	location_name
1	6	1990	16966.24014180265	0.458668935267616	13682.89676829986	3283.343373502785	China
2	6	1991	16746.65047132582	0.467301969740226	13681.1070349907	3065.54343633512	China
3	6	1992	16546.71120630472	0.475784030669638	13682.37800010985	2864.333206194871	China
4	6	1993	16383.33496404652	0.484353830709851	13681.86917919469	2701.465784851829	China
5	6	1994	16273.6621245469	0.49257864459854	13681.88147337345	2591.780651173449	China
6	6	1995	16234.5036172664	0.501500907580649	13679.94106169297	2554.562555573426	China
7	6	1996	16234.22648323961	0.512033995790715	13679.58682070743	2554.639662532176	China
8	6	1997	16233.44257954715	0.522326866102753	13679.85947191955	2553.583107627604	China
9	6	1998	16236.33865871896	0.531379484348035	13678.80311983644	2557.535538882517	China
10	6	1999	16247.34235340146	0.540333688117168	13684.00211442888	2563.340238972578	China
11	6	2000	16271.11590998369	0.547989192872889	13680.51240945969	2590.603500524005	China
12	6	2001	16343.07758728039	0.553680373692626	13680.93516987661	2662.142417403777	China
13	6	2002	16472.65461113106	0.560542936414416	13682.00945908818	2790.645152042876	China
14	6	2003	16624.88061959165	0.569018827276063	13681.11776701878	2943.762852572869	China
15	6	2004	16765.27816203318	0.578178090807068	13677.92793534404	3087.350226689139	China
16	6	2005	16859.49924898122	0.58805219357166	13684.17808881918	3175.321160162037	China
17	6	2006	16910.77467132066	0.598758170327953	13682.90158008411	3227.873091236548	China
18	6	2007	16948.31791197925	0.609520246163436	13682.11431202226	3266.203599956989	China
19	6	2008	16976.29028447118	0.619454832781724	13682.58633846958	3293.7039460016	China
20	6	2009	16998.43430726526	0.62930772749348	13678.32410910222	3320.110198163038	China
21	6	2010	17018.61490852784	0.64152144342547	13682.49674098954	3336.118167538298	China
22	6	2011	17039.50373926346	0.651447977618785	13680.11226868374	3359.391470579716	China
23	6	2012	17061.52368095883	0.657144292359298	13683.67328482424	3377.85039613459	China
24	6	2013	17084.81505253771	0.66310300729639	13678.59250640173	3406.222546135976	China
25	6	2014	17108.70555981213	0.668640847002655	13686.13067979058	3422.574880021548	China
26	6	2015	17133.63484555195	0.671940110944872	13678.76766803325	3454.867177518703	China
27	6	2016	17179.02972039313	0.676218437253933	13682.99476203436	3496.034958358772	China
28	6	2017	17247.94683694747	0.6846196607825	13681.80263465238	3566.144202295089	China
29	6	2018	17316.0426923744	0.693717996192013	13682.30925788666	3633.733434487742	China
30	6	2019	17358.70345218361	0.703686823937232	13679.74483335732	3678.958618826289	China
31	6	2020	17370.02621815592	0.713364584593745	13681.74260395098	3688.283614204944	China
32	6	2021	17403.52271518622	0.721629759719777	13681.05989816376	3722.462817022459	China
33	7	1990	17681.31302633388	0.497780128289885	13679.9846573157	4001.328369018183	Democratic People's Republic of Korea
34	7	1991	17709.58221841516	0.49912051226047	13681.75839374829	4027.823824666866	Democratic People's Republic of Korea
35	7	1992	17734.85451400697	0.499629841478392	13677.91579036577	4056.938723641197	Democratic People's Republic of Korea
36	7	1993	17756.87435015807	0.49970064634474	13683.01475048038	4073.859599677689	Democratic People's Republic of Korea
37	7	1994	17775.1941463425	0.499531339948334	13683.86760543563	4091.326540906872	Democratic People's Republic of Korea
38	7	1995	17787.46582065624	0.499080529317303	13682.04114580676	4105.424674849473	Democratic People's Republic of Korea
39	7	1996	17795.99474638653	0.498429013609349	13681.07805535184	4114.916691034687	Democratic People's Republic of Korea
40	7	1997	17804.21627055075	0.497136868597342	13680.77062004565	4123.445650505102	Democratic People's Republic of Korea
41	7	1998	17812.74190322311	0.49615920966594	13681.18484719313	4131.557056029975	Democratic People's Republic of Korea
42	7	1999	17820.2763798815	0.496484753521051	13683.29183297327	4136.984546908225	Democratic People's Republic of Korea
43	7	2000	17824.8165790579	0.497461994823193	13684.43716854924	4140.379410508656	Democratic People's Republic of Korea
44	7	2001	17825.18690466975	0.499674042505593	13682.42989709759	4142.757007572156	Democratic People's Republic of Korea
45	7	2002	17824.58014144476	0.502633568731371	13682.98334036173	4141.596801083029	Democratic People's Republic of Korea
46	7	2003	17825.06202197175	0.506165243055573	13683.25900129709	4141.803020674657	Democratic People's Republic of Korea
47	7	2004	17826.15792441362	0.510229134162392	13682.32119602299	4143.836728390634	Democratic People's Republic of Korea
48	7	2005	17829.96589617725	0.515097762842417	13678.88661415959	4151.079282017661	Democratic People's Republic of Korea
49	7	2006	17838.35419643668	0.519741439913669	13682.41112444517	4155.943071991513	Democratic People's Republic of Korea
50	7	2007	17853.09877511061	0.524066965087203	13681.40869344402	4171.690081666595	Democratic People's Republic of Korea
51	7	2008	17872.49019611833	0.52881349761598	13681.46321988021	4191.026976238118	Democratic People's Republic of Korea
52	7	2009	17890.1051004225	0.533114411172631	13680.36085250698	4209.744247915514	Democratic People's Republic of Korea
53	7	2010	17904.21771200386	0.53719291837066	13681.36159870124	4222.856113302614	Democratic People's Republic of Korea
54	7	2011	17913.95609083176	0.541212269847829	13679.25430195557	4234.701788876189	Democratic People's Republic of Korea
55	7	2012	17923.59738008469	0.545331713402902	13681.73976067418	4241.857619410512	Democratic People's Republic of Korea
56	7	2013	17934.55014079472	0.549483297235091	13681.19835912175	4253.351781672969	Democratic People's Republic of Korea
57	7	2014	17944.58362163601	0.553603559944788	13681.57209479266	4263.011526843351	Democratic People's Republic of Korea
58	7	2015	17954.95331977345	0.557321271453133	13680.79469035449	4274.158629418964	Democratic People's Republic of Korea
59	7	2016	17966.59768419013	0.560743562553338	13680.99596640347	4285.601717786662	Democratic People's Republic of Korea
60	7	2017	17981.39359048126	0.563388288880609	13679.49112183473	4301.902468646535	Democratic People's Republic of Korea
61	7	2018	17997.49588808557	0.565161484391211	13680.59689826523	4316.898989820338	Democratic People's Republic of Korea
62	7	2019	18010.24738411732	0.566765705893725	13681.50815526955	4328.739228847773	Democratic People's Republic of Korea
63	7	2020	18034.83535570121	0.56818855103523	13681.67432034594	4353.161035355266	Democratic People's Republic of Korea
64	7	2021	18023.55911043514	0.569854634067777	13680.63141745236	4342.927692982776	Democratic People's Republic of Korea
65	8	1990	18468.34111361904	0.667633853818721	13679.19069229765	4789.15042132139	Taiwan (Province of China)
66	8	1991	18493.00565527291	0.676537236907717	13681.8088213495	4811.19683392341	Taiwan (Province of China)
67	8	1992	18522.05268058893	0.684803635601178	13679.98144384374	4842.071236745192	Taiwan (Province of China)
68	8	1993	18556.22742972992	0.692924130193594	13681.24176088539	4874.985668844531	Taiwan (Province of China)
69	8	1994	18590.70611982604	0.701078749506874	13680.57416784338	4910.131951982661	Taiwan (Province of China)
70	8	1995	18633.00221510454	0.709626820870811	13681.27676940062	4951.725445703923	Taiwan (Province of China)
71	8	1996	18708.00633876629	0.719128415346056	13679.05845898301	5028.947879783283	Taiwan (Province of China)
72	8	1997	18827.48074213569	0.72914549717473	13681.3339450963	5146.146797039397	Taiwan (Province of China)
73	8	1998	18965.69571363774	0.738125787434293	13679.61697880434	5286.0787348334	Taiwan (Province of China)
74	8	1999	19093.12537025304	0.745338399386342	13677.90907291696	5415.216297336085	Taiwan (Province of China)
75	8	2000	19190.47236582129	0.752926841487622	13679.52226088016	5510.950104941128	Taiwan (Province of China)
76	8	2001	19332.3644283066	0.760829809097496	13681.55710188126	5650.80732642534	Taiwan (Province of China)
77	8	2002	19569.36774434274	0.769008983647841	13681.76104464979	5887.606699692955	Taiwan (Province of China)
78	8	2003	19836.25684797824	0.776955803379445	13678.30239278727	6157.954455190966	Taiwan (Province of China)
79	8	2004	20066.29974620545	0.784677977861477	13682.60948908925	6383.690257116194	Taiwan (Province of China)
80	8	2005	20200.95780752805	0.792445129331779	13683.46526840661	6517.492539121444	Taiwan (Province of China)
81	8	2006	20246.40227975689	0.800174674875457	13681.48626926662	6564.916010490269	Taiwan (Province of China)
82	8	2007	20262.50455092546	0.808137693890723	13685.23545164637	6577.269099279092	Taiwan (Province of China)
83	8	2008	20263.86792768173	0.81540069133486	13684.96073878619	6578.90718889554	Taiwan (Province of China)
84	8	2009	20262.84235585841	0.821432279265941	13681.91753442642	6580.924821431987	Taiwan (Province of China)
85	8	2010	20276.52895183972	0.827226752015366	13685.24189115942	6591.287060680301	Taiwan (Province of China)
86	8	2011	20294.08472026543	0.832064073807912	13681.95335219541	6612.131368070024	Taiwan (Province of China)
87	8	2012	20301.01754322867	0.836677664574998	13681.09804483748	6619.919498391195	Taiwan (Province of China)
88	8	2013	20304.80409679145	0.841280462756768	13681.72633650643	6623.077760285018	Taiwan (Province of China)
89	8	2014	20312.14012395541	0.845695560406305	13685.05241407725	6627.087709878166	Taiwan (Province of China)
90	8	2015	20333.05761739688	0.850055268699097	13679.28171758067	6653.775899816212	Taiwan (Province of China)
91	8	2016	20420.58771198655	0.854466037759635	13684.12210300229	6736.465608984259	Taiwan (Province of China)
92	8	2017	20576.36939421719	0.858888018761485	13682.16750318333	6894.201891033857	Taiwan (Province of China)
93	8	2018	20730.4018395391	0.863158360983117	13681.25600901839	7049.145830520709	Taiwan (Province of China)
94	8	2019	20813.31469257559	0.86741184993072	13682.01948376009	7131.295208815496	Taiwan (Province of China)
95	8	2020	20823.34284435502	0.871247947250766	13682.47861721503	7140.864227139993	Taiwan (Province of China)
96	8	2021	20859.23834395546	0.874747053187929	13681.56199733183	7177.676346623633	Taiwan (Province of China)
97	10	1990	15652.42740062163	0.289075059080125	13682.15167476745	1970.275725854177	Cambodia
98	10	1991	15669.81517348027	0.29247920029669	13682.99753057219	1986.817642908076	Cambodia
99	10	1992	15686.43825780583	0.296900954885372	13679.23389725841	2007.204360547421	Cambodia
100	10	1993	15701.28058436665	0.301627201679918	13683.43665867758	2017.843925689074	Cambodia
101	10	1994	15716.88647467538	0.305722592004088	13681.61327692733	2035.273197748054	Cambodia
102	10	1995	15733.13024118908	0.310678881281017	13680.70976761972	2052.420473569357	Cambodia
103	10	1996	15746.38548653421	0.31563096971546	13680.85866368034	2065.526822853868	Cambodia
104	10	1997	15755.05644709008	0.320503749678941	13679.38347481954	2075.672972270539	Cambodia
105	10	1998	15760.64828032478	0.324974298583536	13679.93989584854	2080.708384476238	Cambodia
106	10	1999	15766.89943813768	0.330224246107348	13680.66839827102	2086.231039866656	Cambodia
107	10	2000	15775.96132187407	0.336075029953322	13680.64758200314	2095.313739870935	Cambodia
108	10	2001	15790.75039643623	0.342507910583009	13680.09613053475	2110.654265901476	Cambodia
109	10	2002	15811.14307634498	0.349465712270985	13684.77007990664	2126.372996438344	Cambodia
110	10	2003	15833.98135041515	0.356929660458733	13679.81437529931	2154.166975115839	Cambodia
111	10	2004	15857.98863212591	0.364854644690823	13680.71114776476	2177.277484361155	Cambodia
112	10	2005	15879.87923814121	0.373331814716366	13683.2853023551	2196.59393578611	Cambodia
113	10	2006	15906.90895006644	0.381698166189418	13685.61380427299	2221.295145793445	Cambodia
114	10	2007	15944.12404291006	0.389876229632594	13680.31235304832	2263.811689861741	Cambodia
115	10	2008	15984.28794477421	0.397679519850279	13685.2731284008	2299.014816373414	Cambodia
116	10	2009	16021.08012463605	0.404220933365413	13679.4115170817	2341.668607554346	Cambodia
117	10	2010	16046.79751598101	0.410211121336958	13682.23643204563	2364.561083935379	Cambodia
118	10	2011	16068.09531947915	0.415964408667437	13683.13527661153	2384.96004286762	Cambodia
119	10	2012	16094.53548590065	0.4217697537185	13679.85980896619	2414.675676934459	Cambodia
120	10	2013	16122.18533507658	0.427715060183387	13678.90013864924	2443.285196427341	Cambodia
121	10	2014	16148.10744686853	0.433597748994237	13680.44620311356	2467.661243754974	Cambodia
122	10	2015	16168.05650012591	0.43948735809131	13681.45800342893	2486.598496696986	Cambodia
123	10	2016	16190.55107753465	0.445358172105636	13682.34408167243	2508.206995862227	Cambodia
124	10	2017	16222.57498596945	0.451221744385535	13680.20736740567	2542.367618563783	Cambodia
125	10	2018	16256.88074142464	0.457341489845745	13678.60915569247	2578.271585732173	Cambodia
126	10	2019	16287.43908689137	0.463643430446969	13681.36470065922	2606.074386232149	Cambodia
127	10	2020	16315.97452007537	0.468876053670987	13682.84466886905	2633.129851206315	Cambodia
128	10	2021	16336.64147400804	0.473621490708013	13682.12765325956	2654.51382074848	Cambodia
129	11	1990	16391.02577667957	0.457134954421362	13681.61779123829	2709.407985441279	Indonesia
130	11	1991	16430.51367136455	0.466505583269134	13682.83175766085	2747.681913703698	Indonesia
131	11	1992	16470.1964544437	0.475753157454434	13681.44374442271	2788.752710020988	Indonesia
132	11	1993	16508.29739225833	0.484775240859362	13682.09266362178	2826.204728636554	Indonesia
133	11	1994	16543.97813962163	0.493607099523711	13681.48154307164	2862.496596549992	Indonesia
134	11	1995	16576.62656369422	0.502008381392835	13681.04006792968	2895.586495764539	Indonesia
135	11	1996	16605.74476259231	0.510108146446556	13683.7690920235	2921.975670568812	Indonesia
136	11	1997	16635.56238584201	0.51810218881129	13681.15736662167	2954.405019220339	Indonesia
137	11	1998	16665.58558972429	0.524045603868488	13682.30404094686	2983.281548777431	Indonesia
138	11	1999	16696.00410259793	0.529176329629629	13681.37521552627	3014.628887071662	Indonesia
139	11	2000	16727.06435894708	0.533789587270659	13680.74801020993	3046.316348737148	Indonesia
140	11	2001	16760.37955407149	0.537977981115366	13681.91161665555	3078.467937415939	Indonesia
141	11	2002	16799.62687828491	0.542245676060877	13680.99596640347	3118.630911881441	Indonesia
142	11	2003	16841.9230641571	0.546550264351478	13679.67150974878	3162.251554408323	Indonesia
143	11	2004	16885.16049826646	0.550902314227472	13684.7582716499	3200.402226616565	Indonesia
144	11	2005	16927.14908904176	0.555424913216581	13682.81253330167	3244.336555740088	Indonesia
145	11	2006	16973.51924055981	0.560265924242442	13684.63526806492	3288.883972494888	Indonesia
146	11	2007	17031.31520855345	0.565811896183758	13677.85716303972	3353.458045513733	Indonesia
147	11	2008	17094.21420122041	0.572225266933015	13679.98491046896	3414.229290751451	Indonesia
148	11	2009	17156.37699999718	0.578866902230273	13683.28770213807	3473.089297859107	Indonesia
149	11	2010	17212.08812045405	0.585982419406785	13684.13782418169	3527.950296272364	Indonesia
150	11	2011	17266.53398323566	0.593652984587084	13683.43350955381	3583.10047368185	Indonesia
151	11	2012	17327.5482328679	0.601185701344525	13683.33867257716	3644.209560290739	Indonesia
152	11	2013	17389.03455136832	0.608509904334102	13680.36353967843	3708.671011689892	Indonesia
153	11	2014	17445.48586250166	0.615499887091834	13678.56320434882	3766.922658152838	Indonesia
154	11	2015	17491.49165942004	0.622222469472476	13679.9560418985	3811.535617521544	Indonesia
155	11	2016	17528.37027948974	0.62866662466714	13678.1813386942	3850.18894079554	Indonesia
156	11	2017	17563.16499038091	0.634895744678987	13681.00090801823	3882.16408236268	Indonesia
157	11	2018	17594.96345008483	0.640948750163115	13679.95326092252	3915.010189162307	Indonesia
158	11	2019	17623.31583745991	0.64686545689526	13682.58587580923	3940.729961650686	Indonesia
159	11	2020	17676.04731204155	0.651926647922518	13680.9753535256	3995.071958515948	Indonesia
160	11	2021	17698.77454796753	0.656868336261681	13683.13576427651	4015.638783691014	Indonesia
161	12	1990	15422.69679453715	0.264283163752662	13680.4766374754	1742.220157061745	Lao People's Democratic Republic
162	12	1991	15432.5252126905	0.268787617854408	13679.63719395262	1752.888018737882	Lao People's Democratic Republic
163	12	1992	15442.46022940285	0.273435312470827	13681.98115604343	1760.479073359415	Lao People's Democratic Republic
164	12	1993	15452.70101454401	0.278140417914198	13681.49637464154	1771.204639902468	Lao People's Democratic Republic
165	12	1994	15464.14710566279	0.283270229855729	13680.60917610158	1783.537929561209	Lao People's Democratic Republic
166	12	1995	15478.16883954395	0.288795341159004	13682.70143906449	1795.46740047946	Lao People's Democratic Republic
167	12	1996	15491.50908910419	0.294838372041673	13682.04790415719	1809.461184947004	Lao People's Democratic Republic
168	12	1997	15505.72249264786	0.301477967015192	13681.37657199085	1824.345920657013	Lao People's Democratic Republic
169	12	1998	15521.86935100371	0.308402544731754	13678.75876841618	1843.110582587527	Lao People's Democratic Republic
170	12	1999	15541.37214650226	0.315972615438411	13682.05840188412	1859.313744618143	Lao People's Democratic Republic
171	12	2000	15565.83801400459	0.323947359495962	13680.6419032725	1885.196110732095	Lao People's Democratic Republic
172	12	2001	15593.62905039928	0.332580408807204	13679.93331670923	1913.695733690049	Lao People's Democratic Republic
173	12	2002	15626.69106760203	0.341667271144462	13681.56179941278	1945.129268189246	Lao People's Democratic Republic
174	12	2003	15663.34763896885	0.350658178383381	13682.12709715296	1981.220541815888	Lao People's Democratic Republic
175	12	2004	15702.35340506863	0.359681759216616	13682.6490138615	2019.704391207133	Lao People's Democratic Republic
176	12	2005	15742.69262760421	0.368728677775792	13682.85893099213	2059.833696612079	Lao People's Democratic Republic
177	12	2006	15782.62472287773	0.378122280697802	13683.43253873038	2099.192184147352	Lao People's Democratic Republic
178	12	2007	15825.90100013765	0.387723649113709	13683.36656731463	2142.534432823015	Lao People's Democratic Republic
179	12	2008	15871.2216387453	0.397011298824877	13680.053344862	2191.168293883298	Lao People's Democratic Republic
180	12	2009	15917.82446207817	0.406139021683818	13682.52594308697	2235.2985189912	Lao People's Democratic Republic
181	12	2010	15964.86223558905	0.414865566497825	13683.89476379936	2280.967471789692	Lao People's Democratic Republic
182	12	2011	16011.95110917825	0.42335452259834	13683.31388300001	2328.63722617824	Lao People's Democratic Republic
183	12	2012	16061.64895252489	0.431149360954477	13679.26113034806	2382.38782217683	Lao People's Democratic Republic
184	12	2013	16111.72759236628	0.438691038635463	13680.15570031473	2431.571892051546	Lao People's Democratic Republic
185	12	2014	16160.12260306243	0.4458694242056	13681.31385364445	2478.808749417982	Lao People's Democratic Republic
186	12	2015	16204.86573669921	0.452749603276049	13680.34459485799	2524.521141841222	Lao People's Democratic Republic
187	12	2016	16257.79953028102	0.459583995539449	13681.97818004282	2575.821350238199	Lao People's Democratic Republic
188	12	2017	16326.16706204632	0.466168891657656	13679.54588050901	2646.621181537304	Lao People's Democratic Republic
189	12	2018	16394.58240668955	0.472618102538068	13680.64203346452	2713.940373225032	Lao People's Democratic Republic
190	12	2019	16447.94296649303	0.478811372841658	13684.37855668639	2763.564409806642	Lao People's Democratic Republic
191	12	2020	16500.09230233064	0.484192959345392	13680.45308979836	2819.639212532282	Lao People's Democratic Republic
192	12	2021	16525.61293924944	0.489136091456599	13685.18474965279	2840.428189596652	Lao People's Democratic Republic
193	13	1990	16362.56018936742	0.545799405460294	13681.14689459621	2681.41329477121	Malaysia
194	13	1991	16432.41356918396	0.551683548009526	13679.04747556561	2753.366093618351	Malaysia
195	13	1992	16501.21839011097	0.558186752245966	13682.05975439262	2819.15863571835	Malaysia
196	13	1993	16566.26423188411	0.565845656303133	13678.34005818064	2887.924173703468	Malaysia
197	13	1994	16625.47698086176	0.574380445989544	13679.25281509184	2946.224165769916	Malaysia
198	13	1995	16676.55568761576	0.583441102596569	13682.23204795845	2994.323639657316	Malaysia
199	13	1996	16728.62093034467	0.593152135005711	13678.65589516528	3049.96503517939	Malaysia
200	13	1997	16792.2099840722	0.603418105152686	13683.02149261393	3109.188491458275	Malaysia
201	13	1998	16858.63427553424	0.612645412003281	13686.00815355151	3172.62612198273	Malaysia
202	13	1999	16920.20363157768	0.621724901078498	13680.4246621875	3239.77896939018	Malaysia
203	13	2000	16968.39572374305	0.630523543762275	13682.01805500018	3286.377668742873	Malaysia
204	13	2001	16993.36374786903	0.638257476929833	13680.69230507764	3312.67144279139	Malaysia
205	13	2002	17002.51111640402	0.645044248017871	13681.87215691398	3320.638959490043	Malaysia
206	13	2003	17004.91294390209	0.65088567830407	13679.62731370551	3325.285630196582	Malaysia
207	13	2004	17010.04790752097	0.656243325827196	13680.6074834676	3329.440424053366	Malaysia
208	13	2005	17026.48952428645	0.661242241061834	13680.1179821983	3346.371542088154	Malaysia
209	13	2006	17053.47608374275	0.665956287100151	13680.67077120726	3372.805312535491	Malaysia
210	13	2007	17087.09968303699	0.670843725887123	13683.08376141161	3404.015921625378	Malaysia
211	13	2008	17123.5644513974	0.676399910213952	13681.11136279329	3442.453088604114	Malaysia
212	13	2009	17159.56707171121	0.682070653985994	13682.67450946331	3476.8925622479	Malaysia
213	13	2010	17191.38279375866	0.688258621606068	13679.54739409525	3511.835399663407	Malaysia
214	13	2011	17220.34279462488	0.69408340345083	13683.1759970717	3537.166797553182	Malaysia
215	13	2012	17250.78514019922	0.699664734135674	13682.51231691747	3568.272823281748	Malaysia
216	13	2013	17281.10341834025	0.70493071683803	13682.75789982565	3598.345518514596	Malaysia
217	13	2014	17310.58431235186	0.709953756222256	13681.61251271765	3628.97179963421	Malaysia
218	13	2015	17338.39415808461	0.714659871236347	13680.7490484077	3657.645109676914	Malaysia
219	13	2016	17388.42176410619	0.719223424980679	13677.97175176149	3710.450012344703	Malaysia
220	13	2017	17466.88521552696	0.724235411990887	13680.7318722771	3786.153343249856	Malaysia
221	13	2018	17546.09585230817	0.72938807812528	13679.91133637003	3866.184515938136	Malaysia
222	13	2019	17598.50840624008	0.734587751127645	13680.39019123774	3918.118215002336	Malaysia
223	13	2020	17618.59744165665	0.738743992650626	13683.40705358284	3935.190388073814	Malaysia
224	13	2021	17626.21149941577	0.742523828414751	13679.36231278102	3946.849186634749	Malaysia
225	14	1990	15492.79483648253	0.331601544442323	13680.5450761234	1812.249760359131	Maldives
226	14	1991	15574.3345927688	0.344398606997735	13682.99067031335	1891.343922455455	Maldives
227	14	1992	15654.73105223528	0.358252339504646	13681.92471533567	1972.806336899614	Maldives
228	14	1993	15733.58641281234	0.372806998520911	13679.28012918303	2054.306283629312	Maldives
229	14	1994	15811.19488821804	0.388081604129663	13682.27153595919	2128.923352258846	Maldives
230	14	1995	15883.91251701778	0.403945582505039	13681.33686921753	2202.575647800249	Maldives
231	14	1996	15956.76883599129	0.420519127829701	13681.0356860414	2275.733149949885	Maldives
232	14	1997	16031.84302926698	0.437436025558501	13682.38701793433	2349.456011332646	Maldives
233	14	1998	16106.01442570126	0.453973361371121	13682.01053077072	2424.00389493054	Maldives
234	14	1999	16174.81872205393	0.469338065717424	13680.97638791306	2493.842334140865	Maldives
235	14	2000	16231.04085696595	0.483495670503175	13681.66933423243	2549.371522733523	Maldives
236	14	2001	16280.86957262338	0.495923695035155	13679.97112577102	2600.898446852365	Maldives
237	14	2002	16330.65117523098	0.507404859766873	13683.60470276822	2647.046472462758	Maldives
238	14	2003	16380.79871114015	0.518926864396739	13682.71836936654	2698.080341773612	Maldives
239	14	2004	16430.43378164412	0.529910190937908	13679.09400271928	2751.339778924843	Maldives
240	14	2005	16478.06016974242	0.53825333247429	13679.85661473314	2798.203555009282	Maldives
241	14	2006	16528.54210600347	0.547950411527519	13681.55630082371	2846.985805179762	Maldives
242	14	2007	16580.70410484494	0.557529246632533	13682.20631971739	2898.497785127549	Maldives
243	14	2008	16630.10218994725	0.566839634379964	13680.73084590732	2949.37134403993	Maldives
244	14	2009	16671.6822364699	0.574442059853853	13678.7865045182	2992.895731951705	Maldives
245	14	2010	16700.04452864853	0.581980986393534	13680.54083436264	3019.503694285891	Maldives
246	14	2011	16719.2928897805	0.589684459954112	13680.90157623757	3038.391313542932	Maldives
247	14	2012	16735.71845361731	0.596948519185372	13683.19638523579	3052.522068381513	Maldives
248	14	2013	16748.89497211652	0.604238519255647	13679.92261755694	3068.972354559583	Maldives
249	14	2014	16758.10922608091	0.611578071403856	13680.99533256764	3077.113893513273	Maldives
250	14	2015	16761.79121286598	0.618454389892933	13683.31977782923	3078.471435036749	Maldives
251	14	2016	16765.13554092297	0.624875949954596	13679.57259236159	3085.562948561377	Maldives
252	14	2017	16771.39818207916	0.631083288156097	13683.55970376816	3087.84	Maldives
253	14	2018	16777.78355920802	0.637205659403498	13681.01063359813	3096.772925609886	Maldives
254	14	2019	16781.47281608601	0.643082793641918	13679.47054222708	3102.002273858932	Maldives
255	14	2020	16802.79658776292	0.647608589281031	13682.23180101578	3120.564786747136	Maldives
256	14	2021	16793.20682773859	0.650886627343107	13679.74886079215	3113.457966946438	Maldives
257	15	1990	14528.47581852439	0.319219723709677	13683.49368468862	844.9821338357688	Myanmar
258	15	1991	14549.7336163472	0.322034718697423	13681.26556854083	868.468047806371	Myanmar
259	15	1992	14573.61452682808	0.325628883748026	13679.9884251508	893.6261016772787	Myanmar
260	15	1993	14599.18892986329	0.329707434417887	13680.09046117979	919.0984686834981	Myanmar
261	15	1994	14626.49346273035	0.334290120297598	13679.84401853106	946.6494441992909	Myanmar
262	15	1995	14653.82023815237	0.339590975967104	13681.4051901338	972.4150480185763	Myanmar
263	15	1996	14686.30153908475	0.345191641257382	13682.97302069399	1003.328518390756	Myanmar
264	15	1997	14725.7319436904	0.350892883218861	13684.48999342677	1041.241950263629	Myanmar
265	15	1998	14769.52024339065	0.356696902058465	13681.14890639977	1088.371336990884	Myanmar
266	15	1999	14815.75504162049	0.36303773228042	13679.47062695385	1136.284414666643	Myanmar
267	15	2000	14861.29118527684	0.370360017053284	13682.71706891438	1178.574116362455	Myanmar
268	15	2001	14913.07132993102	0.378171980483692	13678.98052337593	1234.090806555092	Myanmar
269	15	2002	14973.90673034367	0.386343628220189	13679.12687324591	1294.779857097757	Myanmar
270	15	2003	15037.41993995642	0.395218766380276	13682.17608869717	1355.243851259254	Myanmar
271	15	2004	15098.08244515391	0.40469235815513	13683.67137230229	1414.411072851615	Myanmar
272	15	2005	15149.51370274277	0.414662082498037	13678.41514156643	1471.098561176343	Myanmar
273	15	2006	15192.34540011166	0.424705070565889	13682.67382505461	1509.671575057047	Myanmar
274	15	2007	15231.83397508659	0.434536927066905	13680.1506204554	1551.683354631194	Myanmar
275	15	2008	15270.29967174271	0.443595531234043	13683.36933765765	1586.93033408506	Myanmar
276	15	2009	15310.39655831458	0.451954883959276	13681.2506167876	1629.145941526975	Myanmar
277	15	2010	15354.23503216656	0.460180429354898	13678.89739510671	1675.337637059847	Myanmar
278	15	2011	15407.49700369789	0.467850871609568	13681.14876982084	1726.348233877048	Myanmar
279	15	2012	15469.96477694751	0.475336422547245	13681.43712329988	1788.527653647627	Myanmar
280	15	2013	15535.98554401246	0.482821855058075	13683.66334260544	1852.322201407023	Myanmar
281	15	2014	15600.32634591243	0.490255145456161	13680.97809138056	1919.348254531873	Myanmar
282	15	2015	15657.37569596208	0.497374156127321	13679.443125814	1977.932570148083	Myanmar
283	15	2016	15729.03309142555	0.504115978117272	13683.34314247162	2045.689948953936	Myanmar
284	15	2017	15823.41867863057	0.510823431317416	13678.38219809247	2145.036480538098	Myanmar
285	15	2018	15915.51891133023	0.517557469010629	13682.37188165478	2233.147029675452	Myanmar
286	15	2019	15980.74883436517	0.524108970350153	13685.81508289788	2294.933751467288	Myanmar
287	15	2020	16023.26986746161	0.529434702877063	13680.86919879896	2342.400668662649	Myanmar
288	15	2021	16048.52314613478	0.533900839611906	13682.27563645683	2366.247509677951	Myanmar
289	16	1990	16006.41003490447	0.510011796397722	13681.16802034884	2325.24201455563	Philippines
290	16	1991	16044.58722427464	0.513707183203398	13683.74930135303	2360.837922921608	Philippines
291	16	1992	16082.34000392571	0.517109502298333	13684.86970565398	2397.470298271734	Philippines
292	16	1993	16119.43766772264	0.520600378172241	13681.57630775395	2437.861359968694	Philippines
293	16	1994	16155.16000830912	0.524613606961947	13680.95264812467	2474.207360184446	Philippines
294	16	1995	16188.53733766787	0.528827907097189	13680.59709653513	2507.940241132737	Philippines
295	16	1996	16227.48755672027	0.532938848718821	13682.41822682834	2545.069329891925	Philippines
296	16	1997	16273.40575964858	0.536589867582292	13683.47362720714	2589.932132441441	Philippines
297	16	1998	16318.66530702527	0.539496470377039	13681.61440727152	2637.050899753751	Philippines
298	16	1999	16355.36524478067	0.542257968063782	13683.33099610672	2672.03424867395	Philippines
299	16	2000	16375.68502859994	0.544997722532077	13676.60868082749	2699.076347772452	Philippines
300	16	2001	16379.88281968088	0.547409431560733	13680.44789236298	2699.434927317901	Philippines
301	16	2002	16375.03060229121	0.549521153378409	13682.10384909433	2692.926753196884	Philippines
302	16	2003	16366.50716995456	0.551567967518738	13680.73690143715	2685.770268517415	Philippines
303	16	2004	16359.48786253843	0.553704287358934	13682.67313263393	2676.814729904499	Philippines
304	16	2005	16359.27721840095	0.555664102826939	13680.40446572902	2678.872752671927	Philippines
305	16	2006	16368.45448342903	0.557976265254754	13682.95949633935	2685.49498708968	Philippines
306	16	2007	16383.17653523697	0.560822023745201	13678.83234396749	2704.344191269478	Philippines
307	16	2008	16401.28180401029	0.563974721376474	13681.71462744672	2719.567176563569	Philippines
308	16	2009	16420.22868553318	0.567355819963632	13680.74982102823	2739.478864504952	Philippines
309	16	2010	16437.29990915115	0.571765888250344	13681.38575455303	2755.914154598126	Philippines
310	16	2011	16454.53266359907	0.577240283466517	13681.04475878837	2773.487904810698	Philippines
311	16	2012	16474.71004675623	0.58376762501942	13681.9849083034	2792.725138452826	Philippines
312	16	2013	16497.33900225212	0.590837549266941	13684.09621593097	2813.242786321151	Philippines
313	16	2014	16521.75711605439	0.598384520042983	13680.02222535752	2841.734890696864	Philippines
314	16	2015	16547.45810524229	0.606215624393378	13682.00280275986	2865.455302482429	Philippines
315	16	2016	16592.50114753144	0.614224960974851	13679.7034825285	2912.797665002947	Philippines
316	16	2017	16659.43009705607	0.622315028960912	13681.5	2977.94364763607	Philippines
317	16	2018	16726.2320337953	0.630464275930184	13681.71100851818	3044.521025277121	Philippines
318	16	2019	16771.2131297552	0.638547384381803	13680.91183784018	3090.301291915022	Philippines
319	16	2020	16787.2108271433	0.644867233233664	13683.16681906048	3104.044008082821	Philippines
320	16	2021	16810.54234093936	0.651219328702707	13680.39586290397	3130.146478035385	Philippines
321	17	1990	15737.6681543742	0.522622552851521	13680.70835886658	2056.959795507617	Sri Lanka
322	17	1991	15755.01856745625	0.528239202759485	13681.32109717382	2073.697470282426	Sri Lanka
323	17	1992	15773.97094228274	0.533345535471094	13678.64698073987	2095.323961542872	Sri Lanka
324	17	1993	15793.88178233083	0.538891102297622	13682.60222705783	2111.279555273002	Sri Lanka
325	17	1994	15815.43731951942	0.545124551180714	13683.55060183301	2131.886717686415	Sri Lanka
326	17	1995	15838.6593138062	0.551744058346111	13683.95640392608	2154.702909880123	Sri Lanka
327	17	1996	15868.61384377165	0.558938887614985	13684.23148824174	2184.382355529915	Sri Lanka
328	17	1997	15906.70183481676	0.566128422363729	13680.43130689755	2226.270527919212	Sri Lanka
329	17	1998	15947.29980864914	0.572326186668561	13680.83588161814	2266.46	Sri Lanka
330	17	1999	15985.2346991523	0.57763004764168	13678.19044303404	2307.044256118257	Sri Lanka
331	17	2000	16015.01779482596	0.582942637570578	13679.2752476818	2335.742547144158	Sri Lanka
332	17	2001	16037.81869381689	0.587556599070554	13682.9373194716	2354.88137434529	Sri Lanka
333	17	2002	16058.6368825248	0.59235912694583	13682.67732992621	2375.959552598593	Sri Lanka
334	17	2003	16078.78363141376	0.597410284061105	13679.39608913561	2399.387542278148	Sri Lanka
335	17	2004	16100.13390585354	0.60225006214936	13682.52857118126	2417.605334672282	Sri Lanka
336	17	2005	16124.11428210813	0.606906655593188	13680.32548503029	2443.788797077837	Sri Lanka
337	17	2006	16157.06720518386	0.611807083317854	13681.95252168708	2475.114683496777	Sri Lanka
338	17	2007	16200.23407229407	0.616979265050006	13682.67288747956	2517.561184814505	Sri Lanka
339	17	2008	16249.29841368014	0.622414317259024	13681.56931154241	2567.729102137726	Sri Lanka
340	17	2009	16299.58436215519	0.628149630493025	13681.67185821937	2617.91250393582	Sri Lanka
341	17	2010	16346.27994254287	0.634263123413356	13681.47359425799	2664.806348284885	Sri Lanka
342	17	2011	16399.78225342726	0.640799571244289	13682.30210768438	2717.480145742884	Sri Lanka
343	17	2012	16466.57365882166	0.648049815659369	13679.3614469562	2787.212211865464	Sri Lanka
344	17	2013	16537.41050604439	0.655435837718287	13682.13860079232	2855.271905252066	Sri Lanka
345	17	2014	16603.69736065663	0.662782434226903	13680.46216201589	2923.235198640739	Sri Lanka
346	17	2015	16656.18285098257	0.669760291875565	13678.0582332778	2978.124617704772	Sri Lanka
347	17	2016	16703.6210228179	0.67627744148358	13684.55963004044	3019.061392777465	Sri Lanka
348	17	2017	16755.73776173326	0.682405274024772	13682.92051422088	3072.817247512381	Sri Lanka
349	17	2018	16804.50078205922	0.688125858195178	13678.65614776834	3125.844634290881	Sri Lanka
350	17	2019	16842.28014671936	0.69351606326589	13683.153653711	3159.12649300836	Sri Lanka
351	17	2020	16889.58844938421	0.697648535082413	13682.84791178911	3206.740537595097	Sri Lanka
352	17	2021	16910.79907497131	0.70153493519423	13685.77715812842	3225.021916842892	Sri Lanka
353	18	1990	16855.88059175252	0.506644860754466	13680.22909450086	3175.651497251656	Thailand
354	18	1991	16900.10408803321	0.515911465809998	13678.84486065029	3221.25922738292	Thailand
355	18	1992	16945.82082834394	0.525161868897941	13678.92225296557	3266.898575378367	Thailand
356	18	1993	16992.16253729859	0.534303709087494	13681.08181907249	3311.080718226103	Thailand
357	18	1994	17038.22420966692	0.543325546554827	13681.599305669	3356.624903997921	Thailand
358	18	1995	17083.20752493679	0.552452208814004	13677.57919490049	3405.628330036296	Thailand
359	18	1996	17129.90450127312	0.561302486534141	13682.44062064069	3447.463880632431	Thailand
360	18	1997	17178.48923043282	0.568449492093676	13682.25251929972	3496.236711133102	Thailand
361	18	1998	17229.04773282839	0.573817902004847	13682.24971090969	3546.798021918701	Thailand
362	18	1999	17281.37020980403	0.578854167794919	13681.18638176742	3600.183828036606	Thailand
363	18	2000	17333.74469823156	0.58350091705013	13682.10520267049	3651.639495561072	Thailand
364	18	2001	17393.79220579597	0.587661560775708	13680.02419509283	3713.768010703143	Thailand
365	18	2002	17464.50588374378	0.59175909789129	13682.05335212176	3782.452531622017	Thailand
366	18	2003	17539.9170114298	0.596048920136592	13682.17024320998	3857.74676821982	Thailand
367	18	2004	17613.92115910257	0.600520665140167	13684.47001173576	3929.451147366812	Thailand
368	18	2005	17680.49438046444	0.605040775160747	13681.46188418773	3999.032496276712	Thailand
369	18	2006	17749.12385049302	0.610356678024317	13684.69594571425	4064.427904778771	Thailand
370	18	2007	17826.02955235793	0.616368591131489	13679.00717794588	4147.02237441205	Thailand
371	18	2008	17898.94114340221	0.621067542847306	13680.89860411895	4218.042539283264	Thailand
372	18	2009	17958.53987846513	0.624329070216978	13681.26173552347	4277.278142941659	Thailand
373	18	2010	18004.32504287709	0.62858943983977	13680.20278413342	4324.122258743664	Thailand
374	18	2011	18017.06944476839	0.633226727672561	13681.36657855221	4335.702866216179	Thailand
375	18	2012	17989.50702155911	0.638410972213962	13682.783981665	4306.723039894105	Thailand
376	18	2013	17945.8765673489	0.643672915801455	13682.98572718188	4262.890840167021	Thailand
377	18	2014	17912.7658866485	0.648772057471972	13683.17968223291	4229.586204415591	Thailand
378	18	2015	17913.46473013643	0.654015622617677	13678.57432120987	4234.89040892656	Thailand
379	18	2016	17944.08281632225	0.659369302952365	13681.6278824644	4262.454933857851	Thailand
380	18	2017	17980.74779620659	0.664804133690469	13679.14515427064	4301.602641935951	Thailand
381	18	2018	18017.51440251987	0.670225586853729	13681.39994992868	4336.114452591188	Thailand
382	18	2019	18048.46939569442	0.675273900833315	13682.51548291545	4365.953912778963	Thailand
383	18	2020	18097.60800312817	0.679119989171207	13682.82695230951	4414.781050818661	Thailand
384	18	2021	18109.67276750799	0.682547932974593	13678.4729547818	4431.199812726187	Thailand
385	19	1990	14850.68871293373	0.262468083434918	13680.37027732741	1170.318435606321	Timor-Leste
386	19	1991	14852.91977200059	0.270943348789144	13681.38867285669	1171.531099143895	Timor-Leste
387	19	1992	14855.51430955174	0.279916760012752	13682.09506574217	1173.419243809567	Timor-Leste
388	19	1993	14859.09051471644	0.289266628937942	13678.83013903745	1180.260375678985	Timor-Leste
389	19	1994	14864.50395098583	0.298763188841394	13681.79106478073	1182.712886205098	Timor-Leste
390	19	1995	14878.31194877847	0.308018683645478	13682.24154778431	1196.070400994162	Timor-Leste
391	19	1996	14877.71436370677	0.317588750054214	13680.91181848132	1196.802545225448	Timor-Leste
392	19	1997	14861.94368977052	0.326705373863583	13682.19783922444	1179.745850546084	Timor-Leste
393	19	1998	14841.74419284717	0.334894497001343	13682.27148288148	1159.472709965692	Timor-Leste
394	19	1999	14828.58703283175	0.339252140436899	13680.96297431482	1147.624058516933	Timor-Leste
395	19	2000	14836.46709161888	0.343793649201481	13682.99896776306	1153.468123855824	Timor-Leste
396	19	2001	14856.52207785322	0.349490320159863	13681.11958014242	1175.402497710798	Timor-Leste
397	19	2002	14885.70055050236	0.354162019516716	13683.79760067462	1201.902949827745	Timor-Leste
398	19	2003	14921.57370676888	0.35844002540281	13683.06602218836	1238.507684580525	Timor-Leste
399	19	2004	14961.49654867415	0.362687998477417	13680.16027180203	1281.33627687212	Timor-Leste
400	19	2005	15003.89800719412	0.366913584279333	13684.37210272114	1319.525904472976	Timor-Leste
401	19	2006	15048.79576154017	0.370654092006941	13680.93850180941	1367.857259730756	Timor-Leste
402	19	2007	15099.1499104256	0.375390767982559	13680.63695321299	1418.512957212612	Timor-Leste
403	19	2008	15150.90868091057	0.381227527778766	13681.93735435352	1468.971326557046	Timor-Leste
404	19	2009	15199.51852082484	0.387944823498752	13681.80726511475	1517.71125571009	Timor-Leste
405	19	2010	15238.7710075622	0.394887019369648	13679.28270834331	1559.488299218889	Timor-Leste
406	19	2011	15281.67252831918	0.401872356301348	13680.33717772521	1601.335350593967	Timor-Leste
407	19	2012	15337.23339185693	0.408910300117845	13682.97466649902	1654.258725357908	Timor-Leste
408	19	2013	15394.67579022876	0.41521787782997	13681.53658239353	1713.139207835231	Timor-Leste
409	19	2014	15442.50399650612	0.421155537971188	13683.85465373768	1758.649342768444	Timor-Leste
410	19	2015	15470.45138453724	0.426383620035982	13682.2410058593	1788.210378677941	Timor-Leste
411	19	2016	15496.86485501102	0.431207272013621	13683.84778545507	1813.017069555954	Timor-Leste
412	19	2017	15541.22419158115	0.434519733594658	13681.47554798234	1859.74864359881	Timor-Leste
413	19	2018	15587.58659379586	0.437018662969572	13682.34148205317	1905.245111742688	Timor-Leste
414	19	2019	15619.64574490943	0.44019584549571	13679.69506300332	1939.95068190611	Timor-Leste
415	19	2020	15665.32804226617	0.442349336035765	13681.71780183528	1983.610240430886	Timor-Leste
416	19	2021	15706.00740223759	0.444667618881833	13680.34556150259	2025.661840735003	Timor-Leste
417	20	1990	15247.85816899093	0.407630047693296	13681.18250272524	1566.675666265686	Viet Nam
418	20	1991	15275.67260699527	0.413217249557429	13679.0579082612	1596.614698734065	Viet Nam
419	20	1992	15304.82171851102	0.419781657140794	13681.62923856188	1623.192479949144	Viet Nam
420	20	1993	15334.53454738116	0.427072184949202	13681.59614954171	1652.938397839449	Viet Nam
421	20	1994	15363.9281008859	0.435106272492167	13684.23733237207	1679.69076851383	Viet Nam
422	20	1995	15393.16097149306	0.443858785203356	13682.10757777298	1711.053393720085	Viet Nam
423	20	1996	15425.72065336934	0.453102410398964	13681.63269381544	1744.087959553899	Viet Nam
424	20	1997	15462.45351664109	0.462853518365539	13682.59272292441	1779.860793716678	Viet Nam
425	20	1998	15500.74533931058	0.47247889159957	13680.49476072856	1820.250578582021	Viet Nam
426	20	1999	15537.7723426091	0.48144577410536	13683.78382621304	1853.988516396057	Viet Nam
427	20	2000	15571.74090688803	0.489802045414549	13682.78786933996	1888.953037548068	Viet Nam
428	20	2001	15610.84233043782	0.497630349065707	13681.50341486345	1929.338915574368	Viet Nam
429	20	2002	15660.45238508231	0.505453447065355	13684.45244272516	1975.999942357148	Viet Nam
430	20	2003	15715.07879545984	0.513367511118634	13680.94245319485	2034.136342264985	Viet Nam
431	20	2004	15769.06263966946	0.521229389687461	13681.87800195165	2087.184637717806	Viet Nam
432	20	2005	15817.72005994959	0.528956332075378	13681.0846542132	2136.635405736388	Viet Nam
433	20	2006	15870.42895935042	0.53630065301368	13681.68517011421	2188.743789236209	Viet Nam
434	20	2007	15934.26709987266	0.543342652110377	13682.78708536375	2251.480014508912	Viet Nam
435	20	2008	16001.25621420416	0.550127119086299	13680.40980356813	2320.846410636033	Viet Nam
436	20	2009	16063.41412821115	0.55645594448371	13680.31967922605	2383.094448985101	Viet Nam
437	20	2010	16113.47980018024	0.562768571224979	13678.02579553566	2435.454004644575	Viet Nam
438	20	2011	16156.71495781023	0.568945458254757	13678.76125452095	2477.953703289284	Viet Nam
439	20	2012	16201.43122602245	0.575078671720175	13681.78117040979	2519.650055612658	Viet Nam
440	20	2013	16244.61497282876	0.581029214733769	13683.69697330078	2560.917999527979	Viet Nam
441	20	2014	16283.16630339499	0.586913814919078	13681.22075298935	2601.945550405646	Viet Nam
442	20	2015	16314.72305077665	0.592849573281283	13683.52104747592	2631.202003300736	Viet Nam
443	20	2016	16329.31184230744	0.598849485299412	13682.98563779401	2646.326204513434	Viet Nam
444	20	2017	16328.26366754171	0.605019420569412	13680.64789683465	2647.615770707056	Viet Nam
445	20	2018	16325.59372703778	0.611351406113218	13683.22563248741	2642.368094550371	Viet Nam
446	20	2019	16335.37257406697	0.6177338152062	13681.13609127744	2654.236482789531	Viet Nam
447	20	2020	16386.35641311742	0.623090320139283	13681.92437797739	2704.432035140035	Viet Nam
448	20	2021	16408.00644532127	0.627933720680671	13682.12228176746	2725.884163553807	Viet Nam
449	22	1990	17441.48242547567	0.53464890774309	13679.60658953081	3761.875835944864	Fiji
450	22	1991	17480.70465534418	0.538778259951718	13680.34183530765	3800.362820036529	Fiji
451	22	1992	17520.87384419079	0.543188551973659	13681.68249078285	3839.191353407945	Fiji
452	22	1993	17561.52908976585	0.547776473718793	13684.62794398549	3876.901145780361	Fiji
453	22	1994	17602.50716915882	0.552849019704515	13685.85536171376	3916.65180744506	Fiji
454	22	1995	17643.82737367429	0.558530972290103	13681.74667127038	3962.080702403906	Fiji
455	22	1996	17686.39186451549	0.565041878958725	13683.65165033941	4002.740214176087	Fiji
456	22	1997	17731.59515027121	0.571187752703497	13678.51344840906	4053.081701862151	Fiji
457	22	1998	17776.63665112707	0.577172353765379	13682.85537680773	4093.781274319339	Fiji
458	22	1999	17820.40904740711	0.583573942431191	13679.57438064054	4140.834666766572	Fiji
459	22	2000	17861.15250739638	0.589196631128333	13682.02167052484	4179.130836871538	Fiji
460	22	2001	17900.2192496413	0.59449741944042	13681.31129743415	4218.907952207146	Fiji
461	22	2002	17940.80929590062	0.59932203091066	13683.03266658309	4257.776629317534	Fiji
462	22	2003	17979.2169639531	0.603489622121197	13680.27536939587	4298.941594557229	Fiji
463	22	2004	18012.39639364344	0.607544889853603	13681.36452915472	4331.031864488719	Fiji
464	22	2005	18037.719058317	0.610812943594047	13680.54644521885	4357.172613098155	Fiji
465	22	2006	18057.05228347331	0.613932767413255	13683.44791638384	4373.604367089469	Fiji
466	22	2007	18075.57009203034	0.616582915169589	13681.36900884929	4394.201083181057	Fiji
467	22	2008	18093.09941466378	0.618958809102014	13679.30972952778	4413.789685135998	Fiji
468	22	2009	18109.20245050971	0.620883465082065	13680.63844943447	4428.56400107524	Fiji
469	22	2010	18124.87552290731	0.62330878605608	13682.06587017868	4442.809652728632	Fiji
470	22	2011	18142.71155885352	0.626438251319165	13680.79946975723	4461.912089096286	Fiji
471	22	2012	18164.61661521289	0.629881334893454	13683.50632698325	4481.110288229644	Fiji
472	22	2013	18189.37716627024	0.634278114312534	13680.78545362493	4508.59171264531	Fiji
473	22	2014	18215.31943050297	0.6393900664467	13680.35203589029	4534.96739461268	Fiji
474	22	2015	18241.10904847994	0.645026352546626	13681.28402003436	4559.825028445575	Fiji
475	22	2016	18271.9268793692	0.650742680102873	13681.89145346476	4590.035425904436	Fiji
476	22	2017	18309.87856399573	0.656464010258719	13681.21667292182	4628.661891073911	Fiji
477	22	2018	18347.69654539235	0.661991453647996	13681.34969583824	4666.346849554109	Fiji
478	22	2019	18377.84244242251	0.667060979290814	13682.19158593054	4695.650856491968	Fiji
479	22	2020	18400.8526364173	0.671431490601499	13681.06798946067	4719.784646956632	Fiji
480	22	2021	18422.24899427203	0.675051630810876	13682.48657747543	4739.762416796597	Fiji
481	23	1990	17345.50214390568	0.410389821247376	13679.21953390794	3666.282609997743	Kiribati
482	23	1991	17384.74554167281	0.412884199130178	13682.11158265918	3702.633959013632	Kiribati
483	23	1992	17424.20371749732	0.415577609430112	13681.88352189593	3742.320195601385	Kiribati
484	23	1993	17463.64043829524	0.418481660624087	13682.79529589107	3780.845142404169	Kiribati
485	23	1994	17502.94886311668	0.421716217125176	13679.59955635555	3823.349306761125	Kiribati
486	23	1995	17542.07310856939	0.425024354020195	13680.96178434882	3861.111324220568	Kiribati
487	23	1996	17582.82527583455	0.428300682254543	13683.98012808283	3898.845147751721	Kiribati
488	23	1997	17627.95810146348	0.431641940565898	13682.86789481298	3945.0902066505	Kiribati
489	23	1998	17674.03971249502	0.435741904126434	13684.53398634859	3989.505726146435	Kiribati
490	23	1999	17717.85978203967	0.439692923227333	13681.91107108482	4035.948710954852	Kiribati
491	23	2000	17756.58629264669	0.444436339062538	13679.77983284667	4076.806459800024	Kiribati
492	23	2001	17801.29465895911	0.448782300735609	13680.61066769909	4120.683991260024	Kiribati
493	23	2002	17860.23631239952	0.453462297779448	13680.43715508289	4179.799157316631	Kiribati
494	23	2003	17921.55037233286	0.458208373737044	13681.70657293521	4239.843799397649	Kiribati
495	23	2004	17973.63292563047	0.462336213231137	13677.32875397815	4296.30417165232	Kiribati
496	23	2005	18005.1563270756	0.466722276344394	13683.07890596923	4322.077421106374	Kiribati
497	23	2006	18016.7099753387	0.470557196660738	13682.6069529933	4334.1030223454	Kiribati
498	23	2007	18021.05430015037	0.474227450118041	13681.08798837445	4339.966311775919	Kiribati
499	23	2008	18022.06717481827	0.47720193306214	13681.85458180675	4340.212593011518	Kiribati
500	23	2009	18023.7705397023	0.480035601443872	13681.84355180097	4341.926987901325	Kiribati
501	23	2010	18030.15312437082	0.482447689410665	13679.75066262878	4350.40246174204	Kiribati
502	23	2011	18044.35413372356	0.485028211089828	13680.57074999522	4363.783383728336	Kiribati
503	23	2012	18066.16449398984	0.488175863692029	13680.71840034119	4385.446093648648	Kiribati
504	23	2013	18091.85073636721	0.491880767182311	13681.74091158292	4410.109824784289	Kiribati
505	23	2014	18118.03514339931	0.495317241227584	13681.59093090508	4436.444212494227	Kiribati
506	23	2015	18141.34145425342	0.500059699036215	13678.11617261101	4463.225281642404	Kiribati
507	23	2016	18164.47244214823	0.505207837257253	13682.09734749373	4482.375094654502	Kiribati
508	23	2017	18192.45746074268	0.510019240979789	13684.4873261406	4507.970134602076	Kiribati
509	23	2018	18221.10638869065	0.514810383548853	13676.89882728815	4544.207561402503	Kiribati
510	23	2019	18244.82414488662	0.519441321098362	13679.60531610762	4565.22	Kiribati
511	23	2020	18263.68814553964	0.523454113096381	13680.2893481221	4583.398797417538	Kiribati
512	23	2021	18271.59003115914	0.527186582842681	13683.74883683883	4587.841194320314	Kiribati
513	24	1990	16887.56755072035	0.430839288199048	13680.15128102115	3207.416269699203	Marshall Islands
514	24	1991	16931.23783940407	0.435571411977162	13682.33369478065	3248.904144623419	Marshall Islands
515	24	1992	16973.38223073205	0.440491018138956	13679.43133306921	3293.950897662842	Marshall Islands
516	24	1993	17012.77341979626	0.445479084259875	13679.19060168771	3333.582818108553	Marshall Islands
517	24	1994	17047.53232936614	0.450848221273844	13683.98263637338	3363.549692992758	Marshall Islands
518	24	1995	17075.83553504345	0.45685967435209	13684.25976206158	3391.575772981871	Marshall Islands
519	24	1996	17105.07286268642	0.461209430189201	13679.49069138078	3425.582171305645	Marshall Islands
520	24	1997	17135.40686284944	0.464752728246042	13681.51042592328	3453.896436926161	Marshall Islands
521	24	1998	17165.48424662949	0.468133032354917	13681.83408146626	3483.650165163233	Marshall Islands
522	24	1999	17194.32479213365	0.471292726535272	13679.45890721717	3514.865884916484	Marshall Islands
523	24	2000	17219.363647292	0.474562536385418	13678.78805892899	3540.575588363015	Marshall Islands
524	24	2001	17248.02321614749	0.478588316369524	13681.42250229524	3566.600713852245	Marshall Islands
525	24	2002	17280.79879146114	0.482776259493159	13680.38282470239	3600.415966758748	Marshall Islands
526	24	2003	17312.92882710386	0.486248620277286	13682.44164073692	3630.487186366936	Marshall Islands
527	24	2004	17340.28122919464	0.489573077431328	13681.02065938927	3659.260569805367	Marshall Islands
528	24	2005	17357.11996181736	0.49327139054966	13679.25328833125	3677.866673486107	Marshall Islands
529	24	2006	17366.86156673241	0.497456174718598	13680.37041477644	3686.491151955974	Marshall Islands
530	24	2007	17373.73300121879	0.502250042471655	13680.10542186783	3693.627579350963	Marshall Islands
531	24	2008	17379.65108053281	0.506359587700651	13685.66647426794	3693.984606264874	Marshall Islands
532	24	2009	17387.00401886195	0.510794535917681	13679.59688505484	3707.407133807112	Marshall Islands
533	24	2010	17397.14955946124	0.51608513761736	13682.63238698361	3714.517172477625	Marshall Islands
534	24	2011	17414.62661999206	0.521177086955837	13682.54386953646	3732.082750455604	Marshall Islands
535	24	2012	17438.03180157039	0.526042019095978	13681.1118717446	3756.919929825786	Marshall Islands
536	24	2013	17464.36872957284	0.531446300319586	13680.71131052096	3783.657419051884	Marshall Islands
537	24	2014	17490.94432882176	0.536640130947104	13679.17471304419	3811.769615777574	Marshall Islands
538	24	2015	17514.50646315479	0.541793166838195	13681.07780497672	3833.428658178069	Marshall Islands
539	24	2016	17542.16426587826	0.546782936000428	13679.81087968229	3862.353386195973	Marshall Islands
540	24	2017	17575.73336053895	0.55206515210282	13680.69302429168	3895.040336247266	Marshall Islands
541	24	2018	17607.84211910021	0.557599278468739	13682.72701699384	3925.115102106367	Marshall Islands
542	24	2019	17631.40778722271	0.563428749789962	13682.17863312171	3949.229154101004	Marshall Islands
543	24	2020	17641.73980338884	0.568837509186186	13680.85902968325	3960.880773705585	Marshall Islands
544	24	2021	17672.1998059479	0.574091128177309	13682.07843666713	3990.121369280774	Marshall Islands
545	25	1990	17220.18998572975	0.462511616715497	13678.19834829045	3541.991637439298	Micronesia (Federated States of)
546	25	1991	17278.07578547227	0.468144831239529	13682.86162333889	3595.214162133376	Micronesia (Federated States of)
547	25	1992	17335.5876950376	0.473792936437038	13682.49820865399	3653.089486383615	Micronesia (Federated States of)
548	25	1993	17391.45168893101	0.479939595446532	13680.89989638203	3710.551792548977	Micronesia (Federated States of)
549	25	1994	17444.3660850192	0.485300005800881	13680.39992752918	3763.966157490016	Micronesia (Federated States of)
550	25	1995	17493.43191257696	0.491015185412641	13681.08541688148	3812.346495695481	Micronesia (Federated States of)
551	25	1996	17542.64905040035	0.495570308271861	13679.48799446196	3863.161055938392	Micronesia (Federated States of)
552	25	1997	17594.36919049452	0.499110105936474	13681.43691691301	3912.932273581508	Micronesia (Federated States of)
553	25	1998	17646.04186464397	0.5028615644834	13682.59744166377	3963.444422980197	Micronesia (Federated States of)
554	25	1999	17695.15913658663	0.506663430751627	13680.5316441974	4014.627492389234	Micronesia (Federated States of)
555	25	2000	17739.98506154778	0.511004227582949	13680.79277637596	4059.192285171821	Micronesia (Federated States of)
556	25	2001	17787.77194332364	0.515316814346477	13679.26962770232	4108.502315621325	Micronesia (Federated States of)
557	25	2002	17842.98550862572	0.519545671945836	13680.46470954611	4162.52079907961	Micronesia (Federated States of)
558	25	2003	17897.88353999028	0.523829598854531	13680.73678868367	4217.146751306611	Micronesia (Federated States of)
559	25	2004	17944.83044488082	0.527610964634803	13679.81658743383	4265.013857446986	Micronesia (Federated States of)
560	25	2005	17976.24862992724	0.531703321036516	13681.37075998474	4294.877869942504	Micronesia (Federated States of)
561	25	2006	17996.84791050207	0.535718681873052	13680.42789281978	4316.420017682287	Micronesia (Federated States of)
562	25	2007	18015.0996067464	0.53943146430145	13683.0762072706	4332.023399475802	Micronesia (Federated States of)
563	25	2008	18030.96254945867	0.542766353836032	13680.15356496357	4350.808984495099	Micronesia (Federated States of)
564	25	2009	18044.45019910206	0.546275496220168	13681.86334729724	4362.586851804816	Micronesia (Federated States of)
565	25	2010	18055.63050508855	0.550122546321787	13678.29674994181	4377.333755146736	Micronesia (Federated States of)
566	25	2011	18067.10908381377	0.554240410692063	13681.7059945947	4385.403089219069	Micronesia (Federated States of)
567	25	2012	18080.16974184961	0.557965852891456	13683.27195876874	4396.897783080874	Micronesia (Federated States of)
568	25	2013	18093.42117585892	0.561082820885874	13680.98937493627	4412.431800922654	Micronesia (Federated States of)
569	25	2014	18105.58256551915	0.563840029745074	13680.9720568469	4424.610508672249	Micronesia (Federated States of)
570	25	2015	18116.14672773903	0.567151341569495	13681.15098257176	4434.995745167269	Micronesia (Federated States of)
571	25	2016	18125.70901788724	0.570458101091096	13681.52968252305	4444.179335364184	Micronesia (Federated States of)
572	25	2017	18137.06155916917	0.574039832793086	13681.3308990575	4455.730660111667	Micronesia (Federated States of)
573	25	2018	18148.25684632445	0.577555080818811	13679.48044102097	4468.776405303484	Micronesia (Federated States of)
574	25	2019	18157.42945751317	0.581195254501754	13680.22817031009	4477.201287203081	Micronesia (Federated States of)
575	25	2020	18183.99863767802	0.584527228769055	13681.5427793024	4502.455858375617	Micronesia (Federated States of)
576	25	2021	18192.54954698239	0.587534967103163	13680.57697257475	4511.972574407644	Micronesia (Federated States of)
577	26	1990	15919.15587094218	0.310668628637835	13679.48868252958	2239.667188412601	Papua New Guinea
578	26	1991	15945.89254711881	0.314967305387282	13681.08306201336	2264.80948510545	Papua New Guinea
579	26	1992	15974.39344585776	0.319530259271955	13683.879436076	2290.514009781762	Papua New Guinea
580	26	1993	16000.03352054256	0.32500598378048	13681.04572878095	2318.98779176161	Papua New Guinea
581	26	1994	16021.8323639237	0.330664467960637	13679.52117546954	2342.311188454156	Papua New Guinea
582	26	1995	16038.59582744894	0.335421285048649	13685.57441783192	2353.021409617017	Papua New Guinea
583	26	1996	16055.99532354562	0.340348698133771	13681.79037440305	2374.204949142566	Papua New Guinea
584	26	1997	16077.09718695616	0.344258324561358	13684.60097336427	2392.49621359189	Papua New Guinea
585	26	1998	16097.13870250189	0.347801407739934	13684.41355732631	2412.725145175578	Papua New Guinea
586	26	1999	16114.63894844151	0.351250620970096	13680.83149689655	2433.807451544957	Papua New Guinea
587	26	2000	16127.66166282722	0.354135790847746	13683.45784750438	2444.203815322842	Papua New Guinea
588	26	2001	16145.45188477276	0.356588986333728	13680.72410112679	2464.727783645971	Papua New Guinea
589	26	2002	16170.75511554528	0.358572086402703	13681.17927809559	2489.575837449685	Papua New Guinea
590	26	2003	16197.0887326283	0.360736816415114	13682.64865759695	2514.440075031347	Papua New Guinea
591	26	2004	16219.95096686339	0.36282754151245	13685.76316612628	2534.187800737111	Papua New Guinea
592	26	2005	16234.1123691899	0.365294964904992	13682.97746760736	2551.13490158254	Papua New Guinea
593	26	2006	16245.78539527626	0.367826759122837	13683.34815217509	2562.437243101165	Papua New Guinea
594	26	2007	16260.02832471603	0.370794146921454	13679.15164517933	2580.876679536697	Papua New Guinea
595	26	2008	16274.64303155376	0.37342620922524	13680.68989693487	2593.953134618894	Papua New Guinea
596	26	2009	16288.56530096437	0.376528284761462	13681.30222742958	2607.263073534794	Papua New Guinea
597	26	2010	16299.7199045307	0.380286777637627	13678.83599018098	2620.883914349724	Papua New Guinea
598	26	2011	16311.19400278047	0.383587539302927	13684.50480154755	2626.689201232926	Papua New Guinea
599	26	2012	16324.377733414	0.386781027656579	13683.07553016576	2641.302203248244	Papua New Guinea
600	26	2013	16337.87585353543	0.389926437008588	13684.5551103789	2653.320743156533	Papua New Guinea
601	26	2014	16351.25024538844	0.394004571266826	13683.63998008278	2667.610265305659	Papua New Guinea
602	26	2015	16363.27478428265	0.398285863731033	13679.96808151155	2683.306702771102	Papua New Guinea
603	26	2016	16378.42138728017	0.402407266844816	13681.60503989522	2696.816347384945	Papua New Guinea
604	26	2017	16397.22640214915	0.406153435448224	13684.13781096891	2713.08859118024	Papua New Guinea
605	26	2018	16415.38456400736	0.409165082697567	13680.3329541295	2735.051609877861	Papua New Guinea
606	26	2019	16429.36157220606	0.412311146526574	13681.14032078496	2748.221251421102	Papua New Guinea
607	26	2020	16439.28206559996	0.415186878578667	13681.49979807571	2757.782267524253	Papua New Guinea
608	26	2021	16457.98969887926	0.417797443084353	13678.25519971134	2779.73449916792	Papua New Guinea
609	27	1990	17810.2127616652	0.48749142771166	13680.92819654002	4129.284565125176	Samoa
610	27	1991	17850.23413851716	0.490987145586308	13680.12619218991	4170.107946327253	Samoa
611	27	1992	17889.55703720263	0.494027447933208	13680.1135551244	4209.443482078232	Samoa
612	27	1993	17926.29106999383	0.497079263536296	13683.48040943672	4242.810660557105	Samoa
613	27	1994	17958.85678915522	0.499484836329879	13678.20313167726	4280.653657477957	Samoa
614	27	1995	17985.64032651197	0.502369734936465	13680.17307076353	4305.467255748443	Samoa
615	27	1996	18012.7269544545	0.505778026475631	13680.83465215747	4331.892302297027	Samoa
616	27	1997	18044.7429118414	0.509096382265271	13681.73494970481	4363.007962136588	Samoa
617	27	1998	18077.87455260222	0.512367565788016	13681.28119959064	4396.593353011573	Samoa
618	27	1999	18108.50018966577	0.515409049865666	13681.37007874924	4427.130110916532	Samoa
619	27	2000	18132.92091663166	0.518902326533937	13679.07390022149	4453.847016410171	Samoa
620	27	2001	18155.43159560857	0.522971625527944	13679.58697687883	4475.844618729745	Samoa
621	27	2002	18180.30421344912	0.527242669970423	13684.39525404034	4495.90895940878	Samoa
622	27	2003	18203.79729290378	0.531603736377418	13682.46506392016	4521.332228983625	Samoa
623	27	2004	18222.22644105907	0.53600327592574	13680.49584115511	4541.730599903962	Samoa
624	27	2005	18231.82526604065	0.540557907991258	13681.04794693335	4550.777319107301	Samoa
625	27	2006	18223.66338019654	0.544812068358444	13680.88242180282	4542.780958393716	Samoa
626	27	2007	18198.3128193387	0.54911075247208	13681.21740093949	4517.095418399211	Samoa
627	27	2008	18166.83500158656	0.553164595646872	13681.29549530044	4485.539506286117	Samoa
628	27	2009	18140.38082875903	0.556474015274728	13680.7320065245	4459.648822234522	Samoa
629	27	2010	18130.03995270484	0.559622905103398	13682.29022823567	4447.749724469166	Samoa
630	27	2011	18135.20697990486	0.562891574259145	13683.05553811476	4452.151441790107	Samoa
631	27	2012	18146.58701156553	0.565320388101849	13679.96395752478	4466.623054040749	Samoa
632	27	2013	18161.92721779107	0.56744853592103	13678.73890908137	4483.188308709705	Samoa
633	27	2014	18178.8963033876	0.569493660728475	13681.6208185196	4497.275484868002	Samoa
634	27	2015	18195.11598058841	0.571998982964235	13684.5824734945	4510.533507093909	Samoa
635	27	2016	18216.13685635367	0.575402051396993	13678.42559595163	4537.711260402039	Samoa
636	27	2017	18244.38757893061	0.578925435094317	13680.54211942408	4563.845459506534	Samoa
637	27	2018	18272.85231650096	0.582320660518804	13681.56018860052	4591.292127900439	Samoa
638	27	2019	18294.44430394522	0.586256695142635	13680.39614602702	4614.048157918196	Samoa
639	27	2020	18309.38479192718	0.590075295612806	13678.61090059055	4630.773891336627	Samoa
640	27	2021	18317.26768291753	0.593392769469481	13684.642003252	4632.625679665529	Samoa
641	28	1990	15936.9567974947	0.301217167448465	13680.8067984913	2256.149999003403	Solomon Islands
642	28	1991	15976.66526864495	0.305830667512655	13680.88485562787	2295.780413017081	Solomon Islands
643	28	1992	16017.83441847981	0.311431696691098	13681.93124023464	2335.903178245171	Solomon Islands
644	28	1993	16058.78026068521	0.31715109185957	13681.60238717438	2377.177873510831	Solomon Islands
645	28	1994	16098.55971820394	0.323300246722871	13683.87524463866	2414.684473565276	Solomon Islands
646	28	1995	16135.95581350662	0.329968564261603	13681.34197867557	2454.613834831045	Solomon Islands
647	28	1996	16172.60628804593	0.336208053088528	13679.92260616476	2492.683681881164	Solomon Islands
648	28	1997	16213.70636051609	0.341835626898821	13681.3544638461	2532.351896669985	Solomon Islands
649	28	1998	16256.32550090489	0.347135060018002	13681.43775586388	2574.887745041005	Solomon Islands
650	28	1999	16298.1240886165	0.351867191410364	13682.96683719972	2615.157251416784	Solomon Islands
651	28	2000	16336.63666899549	0.354799143417026	13682.03943100692	2654.597237988573	Solomon Islands
652	28	2001	16380.79688712877	0.356626745168074	13678.81097430956	2701.985912819206	Solomon Islands
653	28	2002	16438.13828678565	0.357910115982585	13681.59681848046	2756.541468305193	Solomon Islands
654	28	2003	16499.33126017242	0.359424358912125	13682.53364239748	2816.797617774942	Solomon Islands
655	28	2004	16555.33501878685	0.361290558162268	13679.88329836953	2875.451720417317	Solomon Islands
656	28	2005	16597.08877646088	0.363580018964866	13679.61937805444	2917.469398406438	Solomon Islands
657	28	2006	16630.8862187503	0.366443697706899	13681.56850032377	2949.317718426528	Solomon Islands
658	28	2007	16669.03053705005	0.369827951415349	13681.65667125976	2987.373865790292	Solomon Islands
659	28	2008	16709.70460234543	0.3737648835675	13682.3845669661	3027.320035379325	Solomon Islands
660	28	2009	16751.11054191192	0.377821027515966	13683.79511966728	3067.315422244639	Solomon Islands
661	28	2010	16791.34496415161	0.382717589747291	13681.93800622833	3109.406957923284	Solomon Islands
662	28	2011	16835.9402432667	0.388055336574909	13681.20939611356	3154.730847153141	Solomon Islands
663	28	2012	16888.22205172528	0.393004639707306	13682.65956874687	3205.56248297841	Solomon Islands
664	28	2013	16941.62286317198	0.397906249572343	13680.03069498197	3261.592168190011	Solomon Islands
665	28	2014	16989.68488854731	0.402244744701609	13679.42781478447	3310.257073762839	Solomon Islands
666	28	2015	17025.92081971964	0.406233896996201	13680.48059043111	3345.440229288533	Solomon Islands
667	28	2016	17055.88352932694	0.410406962023453	13679.90900107719	3375.974528249753	Solomon Islands
668	28	2017	17087.61962269647	0.414676394150034	13681.98742554976	3405.63219714671	Solomon Islands
669	28	2018	17117.64859846818	0.418889220879761	13683.29938556907	3434.349212899107	Solomon Islands
670	28	2019	17142.5487792253	0.422736386173248	13680.38952476372	3462.159254461578	Solomon Islands
671	28	2020	17167.14859974644	0.426112428669488	13683.45473055297	3483.693869193472	Solomon Islands
672	28	2021	17191.13552943861	0.429360316406646	13682.0733049138	3509.062224524812	Solomon Islands
673	29	1990	17689.33749896143	0.491806839500397	13679.55793142765	4009.779567533782	Tonga
674	29	1991	17755.53184922912	0.498166205111113	13683.87388266712	4071.657966562003	Tonga
675	29	1992	17819.19563138942	0.503659848303175	13680.76976954495	4138.425861844473	Tonga
676	29	1993	17878.94792739252	0.508904449646887	13679.35540014938	4199.592527243132	Tonga
677	29	1994	17933.40914256255	0.514207834722848	13681.94077219461	4251.468370367942	Tonga
678	29	1995	17981.18786871077	0.520215020279115	13681.78259023773	4299.405278473041	Tonga
679	29	1996	18026.65934603557	0.525808135436488	13681.80729408453	4344.852051951042	Tonga
680	29	1997	18073.58234369802	0.531009091678332	13679.68720525234	4393.895138445678	Tonga
681	29	1998	18119.74704544037	0.536172313703023	13683.76936450506	4435.977680935308	Tonga
682	29	1999	18163.3096357464	0.541317019874755	13679.75318823232	4483.556447514075	Tonga
683	29	2000	18201.31057345076	0.546303195085387	13684.25587018568	4517.054703265079	Tonga
684	29	2001	18238.06059372267	0.551054251063729	13682.53164464671	4555.528949075959	Tonga
685	29	2002	18277.31075803266	0.556008345246101	13680.92612319723	4596.384634835427	Tonga
686	29	2003	18314.31386241175	0.560736066200254	13680.52387479314	4633.789987618604	Tonga
687	29	2004	18343.23426379016	0.564806378895597	13683.39214719168	4659.84211659848	Tonga
688	29	2005	18357.78616396015	0.568449169182724	13680.16252635052	4677.623637609628	Tonga
689	29	2006	18351.3482627335	0.57161986831651	13682.29193011572	4669.056332617776	Tonga
690	29	2007	18328.59397137001	0.574351510103056	13680.3651488265	4648.228822543511	Tonga
691	29	2008	18300.46781306357	0.57730541521781	13682.666930099	4617.800882964571	Tonga
692	29	2009	18278.60606275747	0.579170749598751	13683.77967987449	4594.826382882977	Tonga
693	29	2010	18273.09961699754	0.580657298614066	13681.15864805262	4591.94096894492	Tonga
694	29	2011	18281.81805641031	0.58265672287008	13680.60231430994	4601.215742100369	Tonga
695	29	2012	18295.75367165332	0.584770880221314	13680.77836645528	4614.975305198042	Tonga
696	29	2013	18313.08693830208	0.587351141040311	13679.33872568299	4633.74821261909	Tonga
697	29	2014	18332.01156316419	0.590826852746506	13681.24042896887	4650.77113419532	Tonga
698	29	2015	18350.72622793249	0.594965747674029	13681.58338251677	4669.142845415716	Tonga
699	29	2016	18373.70779568555	0.60034366853075	13682.23570504202	4691.472090643527	Tonga
700	29	2017	18402.68913063067	0.606243591849879	13682.23737752742	4720.451753103247	Tonga
701	29	2018	18432.13572066215	0.611953941537156	13681.29283585163	4750.842884810521	Tonga
702	29	2019	18456.51713059888	0.617324063407956	13681.5080948691	4775.009035729781	Tonga
703	29	2020	18483.4851511603	0.622104455604093	13681.85879781287	4801.626353347436	Tonga
704	29	2021	18506.49132379873	0.626349935807987	13678.76213744207	4827.729186356664	Tonga
705	30	1990	16681.20688556326	0.353100252005321	13680.76799739134	3000.438888171922	Vanuatu
706	30	1991	16725.27475505909	0.357005378847917	13681.70660411241	3043.568150946683	Vanuatu
707	30	1992	16766.07264935509	0.360893295561675	13682.00825562529	3084.064393729805	Vanuatu
708	30	1993	16804.51821555292	0.364444155251801	13681.39589876456	3123.12231678836	Vanuatu
709	30	1994	16838.38704340704	0.368501002014456	13680.8143800061	3157.572663400937	Vanuatu
710	30	1995	16868.01162800856	0.372479125756324	13679.75229006175	3188.259337946811	Vanuatu
711	30	1996	16898.50347222856	0.376460884544884	13680.13255658623	3218.370915642328	Vanuatu
712	30	1997	16932.42629154679	0.380667171234513	13680.00752750777	3252.418764039023	Vanuatu
713	30	1998	16968.67878862669	0.384690196444633	13681.18915695395	3287.489631672743	Vanuatu
714	30	1999	17003.30206386622	0.388300526237242	13681.02785779517	3322.274206071046	Vanuatu
715	30	2000	17034.7149563186	0.392158348897928	13683.05724600387	3351.657710314727	Vanuatu
716	30	2001	17071.38678480445	0.395325055353778	13680.77839704802	3390.608387756425	Vanuatu
717	30	2002	17117.86912311061	0.397723782197823	13681.93306369087	3435.936059419739	Vanuatu
718	30	2003	17167.59636567564	0.400396455507663	13683.05430666837	3484.54205900727	Vanuatu
719	30	2004	17212.45547307036	0.403226096857709	13684.14075078923	3528.314722281126	Vanuatu
720	30	2005	17245.71498730761	0.406488572045146	13681.57264660749	3564.142340700117	Vanuatu
721	30	2006	17272.64999908236	0.410501728664985	13685.27112262528	3587.378876457078	Vanuatu
722	30	2007	17302.11270323918	0.41491557794022	13680.41755973972	3621.695143499464	Vanuatu
723	30	2008	17331.02068013998	0.41985323747475	13683.05153788533	3647.969142254653	Vanuatu
724	30	2009	17356.48984046475	0.424854650160333	13681.6634358094	3674.826404655347	Vanuatu
725	30	2010	17376.12399571035	0.429658048936263	13680.88789344895	3695.236102261402	Vanuatu
726	30	2011	17391.02355140186	0.434283044387506	13682.52699779734	3708.496553604517	Vanuatu
727	30	2012	17404.47527720335	0.438661997905717	13683.36231823577	3721.112958967584	Vanuatu
728	30	2013	17417.43228054575	0.442720176072726	13681.07508387957	3736.357196666182	Vanuatu
729	30	2014	17430.64267448037	0.446687298111776	13680.82204161939	3749.820632860987	Vanuatu
730	30	2015	17445.71582577301	0.450329861394857	13682.3182304023	3763.397595370709	Vanuatu
731	30	2016	17464.89099843947	0.454072763242304	13677.91801423482	3786.972984204654	Vanuatu
732	30	2017	17488.92280836471	0.45801683397471	13681.4658612108	3807.456947153911	Vanuatu
733	30	2018	17514.46275659968	0.462080220969235	13682.41425456013	3832.048502039555	Vanuatu
734	30	2019	17538.24177168352	0.466276161662358	13681.88193435539	3856.359837328133	Vanuatu
735	30	2020	17564.84109582091	0.470038390856612	13679.43342427089	3885.407671550021	Vanuatu
736	30	2021	17602.94026291162	0.473100705820327	13681.92033319779	3921.019929713832	Vanuatu
737	33	1990	17118.64727263098	0.54441453483767	13678.11720495961	3440.530067671374	Armenia
738	33	1991	17133.50486477337	0.547561862706728	13681.16422967174	3452.340635101624	Armenia
739	33	1992	17153.31570456345	0.548974723873954	13681.40726015599	3471.908444407456	Armenia
740	33	1993	17180.25106127985	0.551214673543035	13681.99919713149	3498.251864148362	Armenia
741	33	1994	17212.84711748214	0.553783844340157	13680.87730220822	3531.969815273927	Armenia
742	33	1995	17248.03372803476	0.556815513215437	13679.84981037434	3568.183917660419	Armenia
743	33	1996	17290.64370179172	0.560537777557715	13680.93908352535	3609.704618266371	Armenia
744	33	1997	17339.94505673798	0.564627461798536	13681.81411187402	3658.13094486396	Armenia
745	33	1998	17394.72284189682	0.569556662578666	13679.3898396511	3715.333002245721	Armenia
746	33	1999	17450.4898370154	0.574323064436665	13680.72604974083	3769.763787274571	Armenia
747	33	2000	17502.41149609435	0.579437569012042	13684.06376542489	3818.347730669462	Armenia
748	33	2001	17567.66697009743	0.585419295040696	13681.02833403285	3886.638636064574	Armenia
749	33	2002	17654.45374688461	0.592710614375924	13682.11371630737	3972.340030577243	Armenia
750	33	2003	17753.13738184078	0.600809170405726	13681.70157149609	4071.435810344696	Armenia
751	33	2004	17848.86977847864	0.60903176604033	13679.83833553641	4169.031442942234	Armenia
752	33	2005	17927.50020670554	0.617759634102041	13680.43629919065	4247.063907514892	Armenia
753	33	2006	18004.22378845609	0.626688335239636	13680.94700955775	4323.276778898338	Armenia
754	33	2007	18093.14690745597	0.635870981516541	13679.67553513908	4413.471372316892	Armenia
755	33	2008	18187.53731402569	0.64443159113194	13679.2722768875	4508.265037138184	Armenia
756	33	2009	18276.6559376062	0.649714844735141	13679.26235913599	4597.393578470206	Armenia
757	33	2010	18350.55992462424	0.654811533750253	13680.80152966269	4669.758394961549	Armenia
758	33	2011	18422.18141208075	0.659818092317619	13680.8017682162	4741.379643864553	Armenia
759	33	2012	18501.91663097762	0.664833142570704	13684.62210996403	4817.294521013589	Armenia
760	33	2013	18582.78552368273	0.669534495666631	13681.54602519556	4901.23949848717	Armenia
761	33	2014	18655.0463897842	0.673932189530685	13680.45546549913	4974.59092428507	Armenia
762	33	2015	18709.43813350407	0.678054634729575	13681.4031589629	5028.034974541175	Armenia
763	33	2016	18753.93282016672	0.681746395416543	13678.66622080042	5075.266599366301	Armenia
764	33	2017	18796.76839972135	0.685980265385199	13679.99773001994	5116.770669701415	Armenia
765	33	2018	18833.69363911143	0.690276871944721	13679.78439618676	5153.90924292467	Armenia
766	33	2019	18858.18398246945	0.694765961567774	13681.55798779081	5176.625994678641	Armenia
767	33	2020	18883.78606810271	0.69826889937921	13679.62091716674	5204.165150935967	Armenia
768	33	2021	18877.56337102284	0.701833194147139	13682.89825039951	5194.665120623333	Armenia
769	34	1990	17497.35225257193	0.595986032704332	13679.91948934837	3817.432763223562	Azerbaijan
770	34	1991	17468.15782262108	0.595807711845649	13677.50032775836	3790.657494862717	Azerbaijan
771	34	1992	17443.55486662203	0.594651335166956	13681.29196804487	3762.262898577164	Azerbaijan
772	34	1993	17423.9334434006	0.59354267649819	13682.79881754162	3741.13462585898	Azerbaijan
773	34	1994	17408.20537814903	0.5920887850585	13683.24756355192	3724.957814597108	Azerbaijan
774	34	1995	17395.36759022629	0.589441456728463	13680.39385721618	3714.973733010109	Azerbaijan
775	34	1996	17382.06045359291	0.586315946466504	13681.55502567259	3700.505427920316	Azerbaijan
776	34	1997	17367.78779790412	0.583221812602983	13679.16406869633	3688.623729207788	Azerbaijan
777	34	1998	17355.58709257059	0.580392893004131	13682.73626100395	3672.850831566644	Azerbaijan
778	34	1999	17350.27372856135	0.579192506195412	13682.42424921735	3667.849479344002	Azerbaijan
779	34	2000	17354.3285046118	0.580020573148448	13683.20494241932	3671.123562192484	Azerbaijan
780	34	2001	17377.84384250328	0.582193708342128	13679.30254038088	3698.541302122403	Azerbaijan
781	34	2002	17421.6726606826	0.585716143276774	13682.34511374136	3739.327546941242	Azerbaijan
782	34	2003	17476.39360525687	0.590038705393348	13680.29729107342	3796.096314183451	Azerbaijan
783	34	2004	17532.80819321739	0.594646084750935	13680.90039222083	3851.907800996561	Azerbaijan
784	34	2005	17580.20019884136	0.602485193033144	13684.55530315068	3895.644895690677	Azerbaijan
785	34	2006	17638.57863797013	0.61377109654975	13680.82908381551	3957.749554154621	Azerbaijan
786	34	2007	17724.52073641764	0.626110925531736	13682.81846222904	4041.702274188599	Azerbaijan
787	34	2008	17822.50335924598	0.636901109120982	13681.98199378029	4140.521365465691	Azerbaijan
788	34	2009	17918.19823397029	0.645163340636595	13680.09320251442	4238.105031455867	Azerbaijan
789	34	2010	17995.30998008728	0.652056507002412	13680.60100756591	4314.708972521372	Azerbaijan
790	34	2011	18065.85217964622	0.657971629199692	13685.00897023611	4380.84320941011	Azerbaijan
791	34	2012	18144.38632766324	0.662897001762113	13683.54615492223	4460.840172741007	Azerbaijan
792	34	2013	18222.33454362331	0.667658779253801	13683.17789966626	4539.156643957047	Azerbaijan
793	34	2014	18291.58794356696	0.672162741185153	13683.01552860817	4608.572414958791	Azerbaijan
794	34	2015	18343.4185588635	0.676244911134277	13680.79640132805	4662.622157535448	Azerbaijan
795	34	2016	18382.65318703552	0.679807642651878	13684.69892100318	4697.954266032337	Azerbaijan
796	34	2017	18419.28395592886	0.683263203610851	13679.8035566366	4739.480399292263	Azerbaijan
797	34	2018	18450.37530919991	0.68656109318329	13680.14744589161	4770.227863308302	Azerbaijan
798	34	2019	18474.00245809482	0.689834714583805	13683.64860707906	4790.353851015758	Azerbaijan
799	34	2020	18505.95334960799	0.692605192199032	13681.95054519185	4824.002804416141	Azerbaijan
800	34	2021	18485.53602662783	0.694851274415291	13682.33109962421	4803.20492700362	Azerbaijan
801	35	1990	16780.22626197014	0.656136044291497	13679.5839707238	3100.642291246344	Georgia
802	35	1991	16773.82329572062	0.662113185865682	13682.64020596689	3091.183089753735	Georgia
803	35	1992	16773.87026545573	0.665021427814483	13680.98157580752	3092.888689648207	Georgia
804	35	1993	16776.94940857694	0.663466862184598	13682.53471371371	3094.414694863231	Georgia
805	35	1994	16781.73319235421	0.658134139130798	13681.22827784954	3100.504914504667	Georgia
806	35	1995	16784.90158843547	0.651363604039082	13680.15796660545	3104.743621830024	Georgia
807	35	1996	16811.81191930033	0.644558090070583	13682.04190939787	3129.770009902461	Georgia
808	35	1997	16873.39435755157	0.63852563128688	13678.51520202634	3194.879155525225	Georgia
809	35	1998	16947.7876017226	0.633347931127712	13678.38959318839	3269.398008534212	Georgia
810	35	1999	17013.70329317832	0.63027794625322	13680.63428023978	3333.069012938537	Georgia
811	35	2000	17046.65539418917	0.630265990578475	13684.06128057631	3362.594113612855	Georgia
812	35	2001	17051.47503997883	0.633388300444106	13681.836356104	3369.638683874828	Georgia
813	35	2002	17049.95962008202	0.638370108205142	13680.38347976192	3369.5761403201	Georgia
814	35	2003	17043.63184988328	0.644065578985868	13681.16700401908	3362.4648458642	Georgia
815	35	2004	17036.2866256849	0.648920978029192	13681.32680922409	3354.959816460803	Georgia
816	35	2005	17025.03890650275	0.65361600499668	13681.21068313549	3343.82822336726	Georgia
817	35	2006	16985.56813995214	0.658403371769116	13679.29485483449	3306.273285117646	Georgia
818	35	2007	16910.36260086647	0.663697966220568	13680.43771239065	3229.924888475822	Georgia
819	35	2008	16823.33402228488	0.668442495947816	13682.61511859766	3140.718903687226	Georgia
820	35	2009	16747.0336515338	0.672449380923053	13679.85124249129	3067.182409042507	Georgia
821	35	2010	16702.15353675552	0.677034892187658	13682.4635179922	3019.69001876332	Georgia
822	35	2011	16686.18500228289	0.681567044251293	13680.26714329931	3005.917858983583	Georgia
823	35	2012	16680.37149012561	0.685519223189507	13682.63659110039	2997.734899025219	Georgia
824	35	2013	16685.24909221583	0.688603268140652	13684.15415808459	3001.094934131241	Georgia
825	35	2014	16700.92300661071	0.692155206871812	13682.05809791606	3018.864908694644	Georgia
826	35	2015	16727.1136435095	0.697316132597582	13685.30630948489	3041.807334024606	Georgia
827	35	2016	16803.33699939503	0.703731490142933	13681.97813950268	3121.358859892352	Georgia
828	35	2017	16934.21538659427	0.710874718456081	13680.74413191519	3253.47125467908	Georgia
829	35	2018	17067.20536830213	0.717993653891294	13683.07118743976	3384.134180862367	Georgia
830	35	2019	17150.53766506592	0.724536461948472	13680.93681140707	3469.600853658849	Georgia
831	35	2020	17178.41020446743	0.729125888954526	13680.07040772454	3498.339796742885	Georgia
832	35	2021	17180.8047697968	0.732473604476306	13680.3399240511	3500.464845745702	Georgia
833	36	1990	17612.69751685517	0.589435803839118	13680.58631586539	3932.111200989781	Kazakhstan
834	36	1991	17643.11131783801	0.590967831817803	13682.98633561406	3960.124982223948	Kazakhstan
835	36	1992	17671.46287175975	0.596127664006257	13681.72394401877	3989.738927740978	Kazakhstan
836	36	1993	17696.51075672172	0.603138328452166	13678.92566859418	4017.585088127544	Kazakhstan
837	36	1994	17719.02165055834	0.610591100120018	13684.31289841958	4034.708752138758	Kazakhstan
838	36	1995	17736.26439599058	0.618573582182698	13682.43601965651	4053.828376334068	Kazakhstan
839	36	1996	17746.94444437201	0.626013137564744	13679.85800328862	4067.086441083393	Kazakhstan
840	36	1997	17752.52684050416	0.631166626279517	13680.42427461096	4072.102565893198	Kazakhstan
841	36	1998	17755.16543072504	0.635388623908262	13682.47131018115	4072.694120543887	Kazakhstan
842	36	1999	17759.62215825021	0.64018048502742	13681.82639134319	4077.795766907017	Kazakhstan
843	36	2000	17766.56486663727	0.644689623243828	13678.40164760508	4088.163219032193	Kazakhstan
844	36	2001	17778.66799063699	0.648397258264821	13684.17452123437	4094.493469402616	Kazakhstan
845	36	2002	17796.41244874111	0.651529335252827	13679.35483078308	4117.057617958028	Kazakhstan
846	36	2003	17820.10419412313	0.654835925835483	13684.06703354598	4136.037160577151	Kazakhstan
847	36	2004	17851.46184000153	0.658733071329599	13682.47386925277	4168.987970748758	Kazakhstan
848	36	2005	17885.88699830932	0.662943941893493	13679.64474083996	4206.242257469357	Kazakhstan
849	36	2006	17928.04458850559	0.667048858291012	13680.77631380685	4247.268274698743	Kazakhstan
850	36	2007	17981.24164406981	0.671367207568052	13683.46007208794	4297.781571981868	Kazakhstan
851	36	2008	18040.11360723223	0.676352868998898	13680.3470164399	4359.766590792333	Kazakhstan
852	36	2009	18101.44453955166	0.681606838672477	13682.82220481546	4418.622334736203	Kazakhstan
853	36	2010	18158.91346013905	0.686996643005111	13679.24072438736	4479.672735751692	Kazakhstan
854	36	2011	18218.10038345176	0.691758951738966	13679.86651257945	4538.233870872316	Kazakhstan
855	36	2012	18283.61320824237	0.695312766608011	13681.59640853665	4602.016799705718	Kazakhstan
856	36	2013	18352.58376480202	0.699053593413088	13679.9701925822	4672.61357221982	Kazakhstan
857	36	2014	18421.90252951867	0.703511920757132	13681.0932421805	4740.809287338168	Kazakhstan
858	36	2015	18484.72539895348	0.70822973614897	13680.78393269598	4803.941466257504	Kazakhstan
859	36	2016	18576.80876039344	0.712569040397695	13681.94752422826	4894.861236165179	Kazakhstan
860	36	2017	18705.93414452961	0.716026687894304	13684.34262869053	5021.591515839076	Kazakhstan
861	36	2018	18828.40393376427	0.718531998551374	13681.26373082974	5147.14020293453	Kazakhstan
862	36	2019	18901.97056282312	0.720797601617411	13678.64400856651	5223.32655425661	Kazakhstan
863	36	2020	18911.82020265183	0.722788768207953	13679.27613509546	5232.544067556373	Kazakhstan
864	36	2021	18932.29550444637	0.725144495100349	13684.19443618782	5248.101068258553	Kazakhstan
865	37	1990	17520.67250472044	0.519407652158871	13683.67936277511	3836.99314194533	Kyrgyzstan
866	37	1991	17522.37635079617	0.523746714213702	13684.62737719966	3837.748973596514	Kyrgyzstan
867	37	1992	17526.07510982086	0.52790155215442	13683.72812231086	3842.35	Kyrgyzstan
868	37	1993	17528.72021356679	0.532431008334573	13679.31459176785	3849.405621798936	Kyrgyzstan
869	37	1994	17531.28652991182	0.536232980141406	13679.87527451561	3851.411255396206	Kyrgyzstan
870	37	1995	17530.74169251498	0.539052820319823	13683.06239744059	3847.679295074393	Kyrgyzstan
871	37	1996	17524.03380552349	0.541628927165702	13680.59317303658	3843.440632486912	Kyrgyzstan
872	37	1997	17513.9617708927	0.543341150499015	13680.93827385395	3833.023497038754	Kyrgyzstan
873	37	1998	17501.63330561385	0.543258545983634	13680.71941371617	3820.913891897679	Kyrgyzstan
874	37	1999	17492.73880056958	0.54286728228234	13680.84328406723	3811.895516502345	Kyrgyzstan
875	37	2000	17490.59390571816	0.543036486604175	13685.73129054804	3804.862615170117	Kyrgyzstan
876	37	2001	17502.88160432933	0.543805550685403	13681.43242688376	3821.449177445573	Kyrgyzstan
877	37	2002	17532.82235905186	0.544374670344746	13683.15483033569	3849.667528716167	Kyrgyzstan
878	37	2003	17571.81729950674	0.545649261714426	13681.19755258011	3890.619746926634	Kyrgyzstan
879	37	2004	17613.65521585468	0.547262342515335	13681.67357513531	3931.981640719372	Kyrgyzstan
880	37	2005	17651.07401743538	0.548260448903511	13680.94928516715	3970.124732268232	Kyrgyzstan
881	37	2006	17684.64630071136	0.549383593833376	13680.57968085261	4004.066619858753	Kyrgyzstan
882	37	2007	17720.93143362121	0.551146191596044	13683.11208010213	4037.81935351908	Kyrgyzstan
883	37	2008	17759.2023257372	0.553206382142723	13682.11074625263	4077.09157948457	Kyrgyzstan
884	37	2009	17801.32178653069	0.55512386607295	13681.60059827871	4119.721188251982	Kyrgyzstan
885	37	2010	17848.08731603363	0.556416544522946	13684.88104664634	4163.20626938729	Kyrgyzstan
886	37	2011	17908.82561986183	0.55892333472436	13683.67123920072	4225.15438066111	Kyrgyzstan
887	37	2012	17985.51388329402	0.561541573671693	13683.21690698391	4302.296976310103	Kyrgyzstan
888	37	2013	18065.09095358709	0.565776769347093	13683.09679893878	4381.994154648313	Kyrgyzstan
889	37	2014	18137.83267534326	0.570569357153487	13681.26571935665	4456.566955986613	Kyrgyzstan
890	37	2015	18193.14783960345	0.575463230818727	13679.76758770886	4513.380251894594	Kyrgyzstan
891	37	2016	18239.39494385922	0.580388550869674	13681.03651130121	4558.358432558014	Kyrgyzstan
892	37	2017	18287.2030000958	0.585766095993466	13684.07134897221	4603.131651123587	Kyrgyzstan
893	37	2018	18327.23760585748	0.591237134219733	13678.827910337	4648.409695520486	Kyrgyzstan
894	37	2019	18353.16370511342	0.596501638087194	13681.81595000544	4671.347755107978	Kyrgyzstan
895	37	2020	18369.71767611541	0.600499553804348	13682.1704319907	4687.547244124709	Kyrgyzstan
896	37	2021	18360.67959558655	0.603979328412055	13681.26580423758	4679.41379134897	Kyrgyzstan
897	38	1990	16866.30671630617	0.466550117857047	13682.42858453894	3183.878131767227	Mongolia
898	38	1991	16898.93019433573	0.472199013666192	13681.27491699246	3217.655277343265	Mongolia
899	38	1992	16930.00464715605	0.477586553799195	13677.88579444172	3252.118852714329	Mongolia
900	38	1993	16959.96418604487	0.482726727049412	13683.23883460301	3276.725351441857	Mongolia
901	38	1994	16990.2140651734	0.488276683033118	13679.09154325348	3311.12252191992	Mongolia
902	38	1995	17018.32984016941	0.495006781085721	13679.19527313192	3339.134567037492	Mongolia
903	38	1996	17044.52864777596	0.501703717883367	13679.61116826598	3364.917479509977	Mongolia
904	38	1997	17068.3804004102	0.50855826800798	13679.481564347	3388.898836063199	Mongolia
905	38	1998	17091.05737281992	0.514793382702856	13681.47715527573	3409.580217544191	Mongolia
906	38	1999	17116.17675619903	0.520781189245005	13680.84520520511	3435.331550993924	Mongolia
907	38	2000	17142.13319108823	0.526650344907534	13682.53878965331	3459.594401434919	Mongolia
908	38	2001	17171.08820574864	0.532620200843235	13681.76316567157	3489.325040077068	Mongolia
909	38	2002	17202.95482435322	0.538424834911619	13680.66588907603	3522.288935277189	Mongolia
910	38	2003	17237.99620360268	0.543971650708528	13680.06089465145	3557.935308951231	Mongolia
911	38	2004	17277.3409649386	0.549551499752672	13681.34025067639	3596.000714262207	Mongolia
912	38	2005	17317.42630940861	0.55468028439734	13681.10759551739	3636.318713891218	Mongolia
913	38	2006	17353.61625749765	0.55956113814646	13681.32181482042	3672.29444267723	Mongolia
914	38	2007	17384.10970779367	0.564236795141046	13681.71871059233	3702.390997201346	Mongolia
915	38	2008	17414.47121754152	0.568500598715617	13680.46276128178	3734.008456259737	Mongolia
916	38	2009	17452.84180827814	0.571341685964544	13680.66962019122	3772.172188086925	Mongolia
917	38	2010	17501.4275378428	0.574406669398145	13681.54811679077	3819.87942105203	Mongolia
918	38	2011	17562.48247162876	0.57860066312097	13680.67788310744	3881.804588521318	Mongolia
919	38	2012	17630.40617680105	0.583255885768315	13683.77707170066	3946.629105100394	Mongolia
920	38	2013	17699.0351358611	0.588080810956893	13681.96572495794	4017.069410903157	Mongolia
921	38	2014	17763.92639089569	0.592867352927119	13680.13837574908	4083.788015146609	Mongolia
922	38	2015	17816.55177115951	0.59685964756958	13681.42941688748	4135.122354272025	Mongolia
923	38	2016	17873.83321258814	0.600260766781331	13680.22995265075	4193.603259937387	Mongolia
924	38	2017	17944.03095896306	0.60372196450642	13679.24497566025	4264.785983302814	Mongolia
925	38	2018	18009.52269067957	0.607501833007913	13683.29489072502	4326.227799954548	Mongolia
926	38	2019	18054.89961300569	0.611250680890372	13680.1300140876	4374.769598918096	Mongolia
927	38	2020	18079.23325347271	0.61462963730677	13679.82154207466	4399.411711398054	Mongolia
928	38	2021	18095.33195354623	0.617621564638127	13683.10366148449	4412.228292061742	Mongolia
929	39	1990	16480.47426919277	0.466155413419203	13681.85653307081	2798.617736121963	Tajikistan
930	39	1991	16434.12958674866	0.472342173046228	13680.96837874586	2753.161208002804	Tajikistan
931	39	1992	16391.52550522939	0.47574519497737	13681.73450609834	2709.79099913105	Tajikistan
932	39	1993	16356.30338768947	0.478238812995371	13681.04818967214	2675.255198017328	Tajikistan
933	39	1994	16328.41813842849	0.478726011215724	13681.31989373265	2647.098244695841	Tajikistan
934	39	1995	16310.25608826041	0.477586868115015	13681.04638303859	2629.209705221825	Tajikistan
935	39	1996	16296.72743435077	0.474346027462684	13682.37435746235	2614.353076888417	Tajikistan
936	39	1997	16283.62522298283	0.470274795927363	13685.78115454084	2597.844068441995	Tajikistan
937	39	1998	16273.32630768877	0.465341742120163	13681.68410945957	2591.642198229196	Tajikistan
938	39	1999	16265.6935859991	0.46050561615396	13679.41148894377	2586.282097055335	Tajikistan
939	39	2000	16261.28764971281	0.457061333395443	13684.8980022895	2576.38964742331	Tajikistan
940	39	2001	16268.661452824	0.45625651276009	13680.52141683575	2588.14003598825	Tajikistan
941	39	2002	16294.28280764187	0.458807780304158	13680.51696639238	2613.765841249493	Tajikistan
942	39	2003	16331.04059611276	0.463329706383786	13678.93327871634	2652.107317396421	Tajikistan
943	39	2004	16369.73162495024	0.469154214043517	13679.8403985892	2689.89122636104	Tajikistan
944	39	2005	16403.7334073729	0.474637785688857	13680.63207546271	2723.101331910188	Tajikistan
945	39	2006	16433.34750037821	0.479651831177988	13683.41749382035	2749.930006557859	Tajikistan
946	39	2007	16465.55803169331	0.484211156232784	13681.5525775787	2784.005454114607	Tajikistan
947	39	2008	16500.9002486986	0.488441135968382	13680.87124709271	2820.029001605884	Tajikistan
948	39	2009	16537.49474725942	0.49206404051479	13683.37652022078	2854.118227038645	Tajikistan
949	39	2010	16574.89906767773	0.495893963626257	13681.4218547011	2893.477212976635	Tajikistan
950	39	2011	16617.80052332442	0.499869804401369	13682.22152812358	2935.578995200834	Tajikistan
951	39	2012	16667.33859660744	0.503953884549027	13681.75123680505	2985.58735980239	Tajikistan
952	39	2013	16718.09555127221	0.507970675899606	13684.52916623232	3033.566385039894	Tajikistan
953	39	2014	16762.25348042918	0.511989517777097	13683.25538839478	3078.998092034397	Tajikistan
954	39	2015	16795.42116008998	0.515783244686634	13681	3114.378966139977	Tajikistan
955	39	2016	16820.08807277727	0.519897002395847	13681.03843819212	3139.049634585146	Tajikistan
956	39	2017	16843.10323093001	0.524492606909067	13679.45269881582	3163.650532114192	Tajikistan
957	39	2018	16864.14890880647	0.529153916295379	13683.13054205181	3181.018366754661	Tajikistan
958	39	2019	16881.69998543598	0.533769951484441	13681.38611699072	3200.313868445259	Tajikistan
959	39	2020	16910.16340731194	0.537690530515565	13679.84482726859	3230.318580043344	Tajikistan
960	39	2021	16936.90146751174	0.541511187051998	13678.52910663271	3258.372360879026	Tajikistan
961	40	1990	17209.37092122287	0.563126887105135	13678.07457300577	3531.2963482171	Turkmenistan
962	40	1991	17210.84321078279	0.564939385894165	13679.4207501796	3531.422460603188	Turkmenistan
963	40	1992	17212.89708145802	0.565587505223265	13681.82170254265	3531.075378915368	Turkmenistan
964	40	1993	17216.44395895118	0.567174449333284	13680.56267743797	3535.88128151321	Turkmenistan
965	40	1994	17222.14664341519	0.567288975507041	13681.08381016834	3541.06283324685	Turkmenistan
966	40	1995	17227.41644755833	0.567198634711689	13677.49175426565	3549.924693292684	Turkmenistan
967	40	1996	17238.11109467492	0.567061261285221	13681.97004868252	3556.141045992397	Turkmenistan
968	40	1997	17251.16531036093	0.565623083668948	13682.89567474957	3568.269635611365	Turkmenistan
969	40	1998	17265.70845260013	0.564405264391893	13680.38375068627	3585.324701913853	Turkmenistan
970	40	1999	17279.89092875499	0.564716005636632	13679.31567348213	3600.575255272863	Turkmenistan
971	40	2000	17292.5605651392	0.567421033351252	13680.47585552384	3612.084709615361	Turkmenistan
972	40	2001	17318.41399115901	0.57104381892434	13680.08882791317	3638.325163245841	Turkmenistan
973	40	2002	17358.23378516328	0.575596165867541	13681.26177584388	3676.972009319401	Turkmenistan
974	40	2003	17405.77162633387	0.580820125927832	13681.41073617905	3724.36089015482	Turkmenistan
975	40	2004	17453.51899049423	0.586712349142411	13679.46753302447	3774.051457469757	Turkmenistan
976	40	2005	17493.0324646443	0.593388894864117	13682.78527550098	3810.24718914332	Turkmenistan
977	40	2006	17530.62136328116	0.599896069365258	13681.00506015856	3849.616303122599	Turkmenistan
978	40	2007	17569.93775128592	0.606042198134731	13683.58286840615	3886.354882879765	Turkmenistan
979	40	2008	17611.03911922419	0.611923308807263	13682.00489173037	3929.034227493821	Turkmenistan
980	40	2009	17652.66177022546	0.617652905277457	13682.0014332398	3970.660336985664	Turkmenistan
981	40	2010	17694.73826925154	0.623234588644236	13682.20364586154	4012.53	Turkmenistan
982	40	2011	17751.92722094806	0.629233721702303	13682.6050241914	4069.322196756661	Turkmenistan
983	40	2012	17824.6661729536	0.635263183091614	13681.05198803259	4143.614184921007	Turkmenistan
984	40	2013	17903.01955011612	0.641361893351002	13680.47221216692	4222.547337949203	Turkmenistan
985	40	2014	17976.34422345707	0.647542416932676	13683.21900165604	4293.125221801032	Turkmenistan
986	40	2015	18032.40339408592	0.65335278951701	13682.83692004666	4349.56647403926	Turkmenistan
987	40	2016	18074.47980473427	0.658945613392641	13682.95018750859	4391.529617225684	Turkmenistan
988	40	2017	18109.38249758213	0.664284691942071	13679.90912629429	4429.473371287841	Turkmenistan
989	40	2018	18137.81924371852	0.669433598508271	13679.6859973989	4458.133246319616	Turkmenistan
990	40	2019	18160.33285123792	0.674303535870544	13680.91121558943	4479.421635648489	Turkmenistan
991	40	2020	18193.72563217441	0.678298179976148	13684.48829772316	4509.237334451249	Turkmenistan
992	40	2021	18210.45212038362	0.682160775869611	13680.90573871743	4529.546381666194	Turkmenistan
993	41	1990	17400.67309107364	0.500241735138187	13680.28787008142	3720.385220992222	Uzbekistan
994	41	1991	17406.13242277468	0.501544609458551	13676.74329759466	3729.389125180025	Uzbekistan
995	41	1992	17412.25205661378	0.502905194308151	13682.9538180651	3729.298238548681	Uzbekistan
996	41	1993	17419.47502992826	0.506556615160302	13684.0680207853	3735.407009142957	Uzbekistan
997	41	1994	17427.59516080658	0.5110185249116	13681.41515986892	3746.180000937662	Uzbekistan
998	41	1995	17438.51011382986	0.51698626355212	13682.60319519878	3755.906918631079	Uzbekistan
999	41	1996	17455.33758846672	0.524392909803147	13679.60243431247	3775.735154154254	Uzbekistan
1000	41	1997	17474.23145236987	0.532686328470226	13681.61502787764	3792.616424492226	Uzbekistan
1001	41	1998	17492.62900058412	0.541279069137397	13679.44730623997	3813.18169434415	Uzbekistan
1002	41	1999	17508.09305037089	0.549739390933737	13679.18607760784	3828.906972763054	Uzbekistan
1003	41	2000	17522.31118219014	0.557522310762499	13677.41339169476	3844.897790495381	Uzbekistan
1004	41	2001	17541.93349159082	0.564803382897778	13680.10410630634	3861.829385284474	Uzbekistan
1005	41	2002	17568.08288994471	0.571690142599581	13679.79981746649	3888.28307247822	Uzbekistan
1006	41	2003	17597.25960196285	0.57800653838209	13678.98219233999	3918.277409622857	Uzbekistan
1007	41	2004	17624.8558390336	0.583942986424626	13683.73576710003	3941.120071933574	Uzbekistan
1008	41	2005	17650.07318492649	0.589530776570668	13680.45486352626	3969.618321400232	Uzbekistan
1009	41	2006	17681.35937293285	0.594498056671551	13682.55270028684	3998.806672646011	Uzbekistan
1010	41	2007	17723.23668267452	0.599628054727829	13681.69416369266	4041.542518981856	Uzbekistan
1011	41	2008	17771.69168522979	0.604889158157396	13682.57724535816	4089.114439871631	Uzbekistan
1012	41	2009	17821.18135929808	0.610351745244056	13681.10012534879	4140.08123394929	Uzbekistan
1013	41	2010	17868.7984418647	0.616097907401681	13684.90995266683	4183.888489197867	Uzbekistan
1014	41	2011	17926.24087904458	0.621344618930939	13682.66941443708	4243.571464607505	Uzbekistan
1015	41	2012	17998.65507545608	0.62620212543294	13680.10685906501	4318.548216391067	Uzbekistan
1016	41	2013	18076.27923410976	0.630796403406203	13678.99435496531	4397.284879144447	Uzbekistan
1017	41	2014	18148.91653570477	0.635257049718365	13680.83159332044	4468.084942384336	Uzbekistan
1018	41	2015	18208.32010244532	0.639805638905225	13680.33157680416	4527.988525641158	Uzbekistan
1019	41	2016	18260.1570224119	0.644230597300764	13680.69230507764	4579.464717334256	Uzbekistan
1020	41	2017	18311.49243968634	0.648119346591586	13679.51856181253	4631.973877873812	Uzbekistan
1021	41	2018	18357.39611223099	0.651918144182724	13685.71896774983	4671.677144481155	Uzbekistan
1022	41	2019	18392.34151403098	0.655836959268026	13680.79405837268	4711.547455658296	Uzbekistan
1023	41	2020	18416.99129984879	0.659124204371032	13677.57088406771	4739.420415781078	Uzbekistan
1024	41	2021	18402.85779535299	0.662621694181816	13681.11120600388	4721.746589349108	Uzbekistan
1025	43	1990	19221.12604556501	0.557773300317074	13679.46049433517	5541.665551229837	Albania
1026	43	1991	19235.9774294701	0.555629411790174	13681.55290144387	5554.424528026226	Albania
1027	43	1992	19253.95903262759	0.553107897492912	13682.25735199592	5571.701680631671	Albania
1028	43	1993	19273.81899521512	0.552453327893755	13683.88421907885	5589.934776136273	Albania
1029	43	1994	19293.76539901687	0.553763669315605	13682.77177023447	5610.993628782408	Albania
1030	43	1995	19312.34300890313	0.557040889185472	13679.68750521866	5632.655503684471	Albania
1031	43	1996	19336.76491048036	0.562248886206679	13679.96936190308	5656.79554857728	Albania
1032	43	1997	19371.80359877994	0.566802804232969	13681.12972548159	5690.673873298356	Albania
1033	43	1998	19411.28613211604	0.572534101516668	13681.88618338626	5729.399948729781	Albania
1034	43	1999	19450.94181667175	0.578295461805887	13682.96789467227	5767.973921999477	Albania
1035	43	2000	19488.94578536867	0.58466418835901	13679.76325150236	5809.182533866306	Albania
1036	43	2001	19530.25717604377	0.592412946510661	13680.13490788755	5850.122268156214	Albania
1037	43	2002	19579.09862890109	0.599865977568749	13680.03531720356	5899.063311697533	Albania
1038	43	2003	19631.5354496157	0.606971165987994	13680.34050891201	5951.194940703692	Albania
1039	43	2004	19682.92123724959	0.613864246664272	13682.03446143713	6000.88677581246	Albania
1040	43	2005	19728.66800770376	0.620679614590226	13678.90260509521	6049.765402608546	Albania
1041	43	2006	19773.990715826	0.627485617497143	13681.02818872546	6092.962527100535	Albania
1042	43	2007	19824.47585651325	0.634167968985356	13679.8200888394	6144.655767673854	Albania
1043	43	2008	19876.03674006471	0.640766134349698	13683.23888482019	6192.797855244517	Albania
1044	43	2009	19924.50617674445	0.646816130123751	13681.28208007245	6243.224096671996	Albania
1045	43	2010	19965.80205037502	0.652654202642964	13683.9727710837	6281.829279291322	Albania
1046	43	2011	20004.73857976533	0.658196772707548	13680.94462507175	6323.793954693583	Albania
1047	43	2012	20046.48265115712	0.66355677961127	13679.22242141418	6367.260229742937	Albania
1048	43	2013	20087.80998898529	0.668739558985928	13681.12691004105	6406.683078944237	Albania
1049	43	2014	20126.30652739691	0.67411298539372	13680.37041123109	6445.936116165822	Albania
1050	43	2015	20159.83160713376	0.679668600655757	13681.48203059263	6478.349576541134	Albania
1051	43	2016	20195.84143041539	0.68503664759447	13681.15734074179	6514.684089673599	Albania
1052	43	2017	20237.02903196251	0.690379199197076	13684.24788498419	6552.781146978317	Albania
1053	43	2018	20276.15451712035	0.695566877664306	13681.17438719912	6594.980129921234	Albania
1054	43	2019	20305.51740532057	0.700287863295906	13680.94790993357	6624.569495386997	Albania
1055	43	2020	20333.78051738341	0.703790245372837	13681.27454827523	6652.505969108179	Albania
1056	43	2021	20334.74900361677	0.706849790878611	13680.5767409714	6654.172262645365	Albania
1057	44	1990	18828.43538551455	0.541132539726015	13679.8727984583	5148.562587056251	Bosnia and Herzegovina
1058	44	1991	18803.51932469244	0.541346250550883	13681.82445035713	5121.694874335308	Bosnia and Herzegovina
1059	44	1992	18791.21941864999	0.539303227421668	13680.56817465665	5110.651243993338	Bosnia and Herzegovina
1060	44	1993	18793.8612631847	0.53603188160081	13680.59481862328	5113.266444561417	Bosnia and Herzegovina
1061	44	1994	18811.20947797319	0.533853389744284	13680.82881963362	5130.380658339569	Bosnia and Herzegovina
1062	44	1995	18834.77052275763	0.534025536110865	13684.8066705734	5149.963852184233	Bosnia and Herzegovina
1063	44	1996	18893.87139901051	0.545549215040903	13682.09820316213	5211.773195848382	Bosnia and Herzegovina
1064	44	1997	19000.00893181456	0.563565414584231	13682.13233535603	5317.876596458533	Bosnia and Herzegovina
1065	44	1998	19119.08551161399	0.58182951538312	13680.06910742444	5439.016404189553	Bosnia and Herzegovina
1066	44	1999	19227.29219532436	0.597997468748356	13682.54502658589	5544.747168738473	Bosnia and Herzegovina
1067	44	2000	19307.04526926034	0.610950684608214	13678.5237947164	5628.521474543944	Bosnia and Herzegovina
1068	44	2001	19367.46593149091	0.621989463929258	13682.10782556295	5685.358105927964	Bosnia and Herzegovina
1069	44	2002	19428.72721671093	0.632075517723657	13680.15882151411	5748.568395196815	Bosnia and Herzegovina
1070	44	2003	19487.26757628624	0.640635102031521	13682.40738921411	5804.860187072127	Bosnia and Herzegovina
1071	44	2004	19536.64428148196	0.64779373168743	13679.64114250227	5857.00313897969	Bosnia and Herzegovina
1072	44	2005	19574.77660124351	0.653859136710253	13682.50534902571	5892.271252217801	Bosnia and Herzegovina
1073	44	2006	19612.47449778542	0.659813662252595	13681.58517599281	5930.889321792611	Bosnia and Herzegovina
1074	44	2007	19655.47088307304	0.665578735044097	13678.28657017663	5977.184312896414	Bosnia and Herzegovina
1075	44	2008	19696.73243468742	0.671100813673566	13680.21704311389	6016.515391573532	Bosnia and Herzegovina
1076	44	2009	19735.79217918581	0.676032900022704	13681.16363988521	6054.6285393006	Bosnia and Herzegovina
1077	44	2010	19773.01463521401	0.680824195636093	13681.25222342874	6091.762411785267	Bosnia and Herzegovina
1078	44	2011	19819.63636272264	0.685399264182467	13678.04048546541	6141.595877257232	Bosnia and Herzegovina
1079	44	2012	19883.5828347274	0.689506566189932	13680.79035645879	6202.792478268611	Bosnia and Herzegovina
1080	44	2013	19954.17621239595	0.693508711211908	13682.63559199562	6271.540620400325	Bosnia and Herzegovina
1081	44	2014	20020.95936622202	0.697031893012906	13680.85969971635	6340.099666505665	Bosnia and Herzegovina
1082	44	2015	20074.41202246195	0.700446047366461	13679.05583741174	6395.356185050212	Bosnia and Herzegovina
1083	44	2016	20139.23349800854	0.704079343718599	13680.42024265087	6458.813255357667	Bosnia and Herzegovina
1084	44	2017	20227.08302706148	0.70805343112809	13682.90286571562	6544.180161345861	Bosnia and Herzegovina
1085	44	2018	20310.64963950007	0.712347302038319	13682.72297697864	6627.926662521433	Bosnia and Herzegovina
1086	44	2019	20362.60763125138	0.716857124768862	13681.95902173602	6680.648609515361	Bosnia and Herzegovina
1087	44	2020	20378.6716271601	0.720202056378697	13680.19550456146	6698.476122598644	Bosnia and Herzegovina
1088	44	2021	20373.83520173198	0.72307789321024	13681.34194810544	6692.493253626539	Bosnia and Herzegovina
1089	45	1990	20003.66841293391	0.633446498017686	13679.16158221015	6324.50683072376	Bulgaria
1090	45	1991	20031.8000244213	0.643069487769455	13679.84229471521	6351.957729706088	Bulgaria
1091	45	1992	20058.55929576434	0.651186876165789	13682.0320301531	6376.527265611237	Bulgaria
1092	45	1993	20083.87830845119	0.659161569264411	13681.69991962841	6402.178388822775	Bulgaria
1093	45	1994	20107.66752090752	0.667430460276086	13680.11516182452	6427.55	Bulgaria
1094	45	1995	20130.24027266575	0.673999976701174	13685.23762176641	6445.002650899336	Bulgaria
1095	45	1996	20149.2400250184	0.678862583541026	13680.512977059	6468.727047959401	Bulgaria
1096	45	1997	20165.72999840765	0.680221466342146	13682.49680695817	6483.233191449477	Bulgaria
1097	45	1998	20181.62907034837	0.678496876732148	13681.73045774848	6499.898612599885	Bulgaria
1098	45	1999	20197.94920955116	0.677446543282232	13681.54286519523	6516.406344355932	Bulgaria
1099	45	2000	20217.01967284204	0.681004523812614	13683.47925609025	6533.540416751795	Bulgaria
1100	45	2001	20242.09946986462	0.686487366008627	13682.71035954872	6559.389110315895	Bulgaria
1101	45	2002	20273.07358013317	0.69151167375307	13679.59613925261	6593.477440880557	Bulgaria
1102	45	2003	20306.37899572724	0.69556596473307	13682.03686695551	6624.34212877173	Bulgaria
1103	45	2004	20339.25688858802	0.699881950859544	13681.77985220334	6657.477036384684	Bulgaria
1104	45	2005	20368.61607870974	0.704471206966935	13681.02054608251	6687.595532627229	Bulgaria
1105	45	2006	20393.4149655748	0.708868293577424	13682.14043894213	6711.274526632673	Bulgaria
1106	45	2007	20415.57344735595	0.713192402424104	13681.58084680797	6733.992600547977	Bulgaria
1107	45	2008	20434.82591394852	0.717672450499802	13682.90092722342	6751.924986725096	Bulgaria
1108	45	2009	20451.45477226222	0.723676626795129	13683.23200882429	6768.222763437932	Bulgaria
1109	45	2010	20466.03040089993	0.730701737095494	13681.03302149525	6784.997379404682	Bulgaria
1110	45	2011	20484.51824094471	0.735749281014389	13683.55561417885	6800.96262676586	Bulgaria
1111	45	2012	20511.41161242587	0.739177517343213	13680.93572910515	6830.475883320722	Bulgaria
1112	45	2013	20542.17871929454	0.742135948467762	13680.87139096383	6861.307328330713	Bulgaria
1113	45	2014	20571.57149275407	0.745372642577071	13678.06085520715	6893.510637546922	Bulgaria
1114	45	2015	20594.14655280617	0.748979058373083	13682.61125035711	6911.535302449056	Bulgaria
1115	45	2016	20609.01497146588	0.752259198563744	13679.73291562613	6929.282055839754	Bulgaria
1116	45	2017	20620.1543431624	0.75566586464625	13683.61770482725	6936.536638335148	Bulgaria
1117	45	2018	20628.92069300304	0.759148460251881	13684.93943597823	6943.981257024814	Bulgaria
1118	45	2019	20636.78215068023	0.762359790844767	13680.88553446623	6955.9	Bulgaria
1119	45	2020	20658.63929425421	0.765089710642011	13680.75069750129	6977.888596752924	Bulgaria
1120	45	2021	20617.28406271948	0.768150939342518	13681.55649049073	6935.727572228752	Bulgaria
1121	46	1990	19763.26224574249	0.668906358291928	13678.10247270059	6085.159773041903	Croatia
1122	46	1991	19759.76537463948	0.674724599866063	13682.66858220571	6077.096792433773	Croatia
1123	46	1992	19764.63220749712	0.678093133084916	13682.25937600285	6082.372831494273	Croatia
1124	46	1993	19775.19957988789	0.678221047043161	13683.17759935064	6092.021980537247	Croatia
1125	46	1994	19788.97444440043	0.677548132655056	13683.54472414662	6105.429720253807	Croatia
1126	46	1995	19803.40011822927	0.677029465132868	13680.43379916772	6122.966319061548	Croatia
1127	46	1996	19856.4889425942	0.679507318367616	13679.49497700539	6176.993965588812	Croatia
1128	46	1997	19961.74776185392	0.685365010443468	13679.56048011667	6282.187281737251	Croatia
1129	46	1998	20086.11060595943	0.691365518598319	13680.90830507488	6405.202300884555	Croatia
1130	46	1999	20195.66882828097	0.696636411104102	13682.04932755131	6513.619500729665	Croatia
1131	46	2000	20257.40017762718	0.703039898563322	13681.26608221197	6576.134095415213	Croatia
1132	46	2001	20286.95208103384	0.709536840872917	13681.69746943365	6605.254611600187	Croatia
1133	46	2002	20315.91323473462	0.715383421635164	13681.97710897781	6633.936125756807	Croatia
1134	46	2003	20344.74214297323	0.721130377216859	13679.35442821392	6665.387714759316	Croatia
1135	46	2004	20371.51031842532	0.726327651623968	13681.15141585569	6690.358902569629	Croatia
1136	46	2005	20395.17397957437	0.732154139815163	13682.46295082357	6712.711028750795	Croatia
1137	46	2006	20417.19488125576	0.738066878515765	13680.0148740718	6737.180007183964	Croatia
1138	46	2007	20435.84407381003	0.743148776515466	13681.94454001478	6753.899533795249	Croatia
1139	46	2008	20453.83972767423	0.748469602229701	13680.25131584984	6773.588411824385	Croatia
1140	46	2009	20472.20652536397	0.754065605198048	13684.41511346497	6787.791411898996	Croatia
1141	46	2010	20491.95227586869	0.759472251706366	13680.45617372444	6811.496102144252	Croatia
1142	46	2011	20519.11563263542	0.763686381293279	13680.9920043331	6838.123628302323	Croatia
1143	46	2012	20553.60843545844	0.767405335599999	13678.76481302203	6874.843622436416	Croatia
1144	46	2013	20589.48859396587	0.771151880279813	13680.20052671327	6909.288067252601	Croatia
1145	46	2014	20620.21445112691	0.774479240521915	13679.64746072161	6940.566990405294	Croatia
1146	46	2015	20640.04444068816	0.777865888163329	13683.80570480651	6956.238735881652	Croatia
1147	46	2016	20624.97680846212	0.781443605436965	13680.47283063053	6944.503977831593	Croatia
1148	46	2017	20573.82313471781	0.785074536823775	13682.92513340194	6890.898001315869	Croatia
1149	46	2018	20517.1501902693	0.788671410129235	13681.32013731922	6835.830052950081	Croatia
1150	46	2019	20485.44477332013	0.792475415454183	13683.1431724233	6802.30160089683	Croatia
1151	46	2020	20485.43360282283	0.795462271729482	13680.61427570438	6804.81932711845	Croatia
1152	46	2021	20478.64265596009	0.798341026936276	13682.05865071711	6796.584005242981	Croatia
1153	47	1990	21092.65751851135	0.681848021213857	13681.46296424626	7411.194554265086	Czechia
1154	47	1991	21139.63059193676	0.688002859136679	13680.012548803	7459.618043133763	Czechia
1155	47	1992	21182.83939515591	0.697577809122723	13681.29738830891	7501.542006847003	Czechia
1156	47	1993	21221.61458406607	0.710853415862456	13681.97276431742	7539.641819748656	Czechia
1157	47	1994	21255.41362240667	0.725969686167497	13681.2904232756	7574.123199131071	Czechia
1158	47	1995	21283.50798860416	0.737981721993762	13682.44202308797	7601.065965516194	Czechia
1159	47	1996	21307.83251672186	0.746041379938535	13683.87002087771	7623.962495844155	Czechia
1160	47	1997	21329.67454092493	0.751680343695868	13680.73554623363	7648.938994691302	Czechia
1161	47	1998	21348.19076303216	0.757033755457614	13678.78933907016	7669.401423962003	Czechia
1162	47	1999	21363.18057114637	0.762428880357609	13681.66211475529	7681.518456391077	Czechia
1163	47	2000	21374.10219963532	0.767766159168669	13682.06001126637	7692.042188368947	Czechia
1164	47	2001	21379.84782852892	0.772167239650309	13678.83291847336	7701.014910055563	Czechia
1165	47	2002	21381.17027353094	0.776927934062507	13681.65078424222	7699.519489288714	Czechia
1166	47	2003	21381.21968243915	0.782448081111072	13683.51803322922	7697.70164920993	Czechia
1167	47	2004	21382.4448255735	0.787126404974676	13680.74467726056	7701.700148312944	Czechia
1168	47	2005	21387.2791976417	0.79133394820415	13679.97367073985	7707.305526901853	Czechia
1169	47	2006	21400.18495368663	0.794922783687463	13684.25246153646	7715.932492150167	Czechia
1170	47	2007	21420.98070270746	0.798254117717088	13679.88190587893	7741.098796828534	Czechia
1171	47	2008	21445.31827885905	0.8017648456328	13680.31707837269	7765.001200486364	Czechia
1172	47	2009	21468.44088631727	0.804962224676367	13680.2515819999	7788.189304317366	Czechia
1173	47	2010	21486.16925552033	0.808747327653098	13680.68298951876	7805.48626600157	Czechia
1174	47	2011	21501.12308586168	0.812054784320429	13681.88056872599	7819.242517135692	Czechia
1175	47	2012	21518.61622881072	0.814230401372392	13682.42320873488	7836.193020075842	Czechia
1176	47	2013	21537.77341587127	0.815615361108922	13680.72878195084	7857.04463392043	Czechia
1177	47	2014	21557.81143237731	0.816227257169909	13681.64892455503	7876.162507822277	Czechia
1178	47	2015	21577.87413156308	0.816564684423948	13680.03317995893	7897.840951604152	Czechia
1179	47	2016	21597.82205559605	0.817153025533518	13681.35301249582	7916.469043100227	Czechia
1180	47	2017	21616.0071538559	0.819067680353287	13679.35039541403	7936.656758441877	Czechia
1181	47	2018	21628.47740153578	0.822034486079137	13681.24830946076	7947.22909207502	Czechia
1182	47	2019	21630.9602611734	0.824784472798171	13681.39095651682	7949.569304656581	Czechia
1183	47	2020	21605.55330492528	0.82662663116323	13679.34254284174	7926.21076208354	Czechia
1184	47	2021	21608.48665308125	0.828450433122785	13682.09381617691	7926.392836904344	Czechia
1185	48	1990	21623.88898054573	0.649419990664883	13683.97556172878	7939.91341881695	Hungary
1186	48	1991	21666.24991405543	0.653707154681922	13681.50761106431	7984.742302991117	Hungary
1187	48	1992	21707.67996464964	0.660382905455002	13681.56184688134	8026.118117768297	Hungary
1188	48	1993	21747.42313285286	0.667543556201878	13680.5458080065	8066.877324846359	Hungary
1189	48	1994	21784.58962210024	0.675051406249796	13680.84616020182	8103.743461898423	Hungary
1190	48	1995	21817.67591305157	0.683186411756315	13686.02443134879	8131.651481702776	Hungary
1191	48	1996	21848.13029552298	0.690883333624564	13682.05616353643	8166.074131986552	Hungary
1192	48	1997	21877.06465082007	0.697935513627811	13682.71307738274	8194.351573437325	Hungary
1193	48	1998	21904.85848891956	0.704202719984894	13677.77089852498	8227.087590394578	Hungary
1194	48	1999	21932.02574901001	0.709980626709343	13681.52174581157	8250.504003198443	Hungary
1195	48	2000	21957.1487206358	0.71580528057596	13682.77796161418	8274.370759021618	Hungary
1196	48	2001	21982.72859277929	0.722099055327699	13679.50430553721	8303.22428724208	Hungary
1197	48	2002	22009.77563372836	0.7283845957697	13677.88692029238	8331.88871343598	Hungary
1198	48	2003	22036.187010062	0.734450657925147	13680.16171637044	8356.025293691562	Hungary
1199	48	2004	22060.34323890893	0.740099974680479	13680.2816447428	8380.061594166127	Hungary
1200	48	2005	22080.67371651399	0.745356806381464	13685.38541373135	8395.288302782636	Hungary
1201	48	2006	22098.22183368158	0.750515380971436	13680.30954973541	8417.912283946169	Hungary
1202	48	2007	22114.71441439848	0.754942942046377	13681.151419834	8433.562994564474	Hungary
1203	48	2008	22130.20688018235	0.75931746766686	13681.52761419783	8448.67926598452	Hungary
1204	48	2009	22145.81161183399	0.763563686880312	13680.71202521684	8465.099586617154	Hungary
1205	48	2010	22162.15923269112	0.767328649261652	13679.40516229846	8482.754070392659	Hungary
1206	48	2011	22186.99347212995	0.769701942198238	13682.58327325826	8504.410198871692	Hungary
1207	48	2012	22222.56657662107	0.770784245285382	13679.4916501988	8543.074926422274	Hungary
1208	48	2013	22260.51748345548	0.77156169789519	13682.57247828204	8577.945005173437	Hungary
1209	48	2014	22293.36275412376	0.772575045716759	13681.82038802954	8611.542366094218	Hungary
1210	48	2015	22313.67278954864	0.774047382518708	13683.32041677821	8630.35237277043	Hungary
1211	48	2016	22321.70070832351	0.776150305326983	13681.50062739941	8640.200080924102	Hungary
1212	48	2017	22324.95164948847	0.779116417184348	13680.32250033099	8644.629149157481	Hungary
1213	48	2018	22326.23711300096	0.782083661193681	13681.28321905059	8644.95389395037	Hungary
1214	48	2019	22328.99754693386	0.784910308752534	13680.01316381777	8648.984383116092	Hungary
1215	48	2020	22316.95663243696	0.787620389699141	13681.34241706179	8635.614215375168	Hungary
1216	48	2021	22308.30841040277	0.790754768173338	13683.73381480603	8624.574595596736	Hungary
1217	49	1990	19033.94332541214	0.60902609384517	13682.15050241304	5351.792822999098	North Macedonia
1218	49	1991	19024.84396117925	0.611337452940336	13683.43026373659	5341.413697442656	North Macedonia
1219	49	1992	19019.8899245473	0.612708856229581	13680.59478772549	5339.295136821807	North Macedonia
1220	49	1993	19020.57973512936	0.613195098529578	13682.07796612419	5338.50176900517	North Macedonia
1221	49	1994	19027.52978576956	0.614362905009181	13680.22008163811	5347.309704131452	North Macedonia
1222	49	1995	19041.56438062898	0.616994877821318	13681.43435064006	5360.130029988919	North Macedonia
1223	49	1996	19067.21422331218	0.620944017369103	13681.06668263096	5386.147540681215	North Macedonia
1224	49	1997	19101.12895094848	0.626223811356564	13680.58596705854	5420.54298388994	North Macedonia
1225	49	1998	19138.48950586624	0.632059410181692	13683.48849313235	5455.001012733892	North Macedonia
1226	49	1999	19174.54015174206	0.63668725909008	13680.76367827341	5493.776473468652	North Macedonia
1227	49	2000	19204.6537275969	0.641651242944231	13679.73731905556	5524.916408541339	North Macedonia
1228	49	2001	19236.0980235258	0.648049675806335	13681.61635190726	5554.48167161854	North Macedonia
1229	49	2002	19272.62285059388	0.655398790077733	13681.84940085711	5590.773449736776	North Macedonia
1230	49	2003	19308.98144802514	0.663408891257403	13683.02275445744	5625.958693567705	North Macedonia
1231	49	2004	19341.49350925987	0.671237520250547	13680.33273410256	5661.160775157306	North Macedonia
1232	49	2005	19369.21746564314	0.678047272834883	13680.85415126951	5688.363314373635	North Macedonia
1233	49	2006	19397.73221727757	0.684044336465219	13682.55140873402	5715.180808543551	North Macedonia
1234	49	2007	19428.93980137392	0.689729480929241	13682.0431314578	5746.896669916116	North Macedonia
1235	49	2008	19460.73405387792	0.695376955204976	13681.93112040491	5778.802933473011	North Macedonia
1236	49	2009	19492.01586609108	0.700453052486829	13683.19953765581	5808.816328435267	North Macedonia
1237	49	2010	19522.18426907257	0.705589323990971	13682.56704276829	5839.617226304284	North Macedonia
1238	49	2011	19559.23144745719	0.710592520608989	13680.18617279199	5879.045274665199	North Macedonia
1239	49	2012	19605.61424307384	0.715173147623766	13679.88804050525	5925.726202568594	North Macedonia
1240	49	2013	19655.13210655892	0.719671149159541	13684.48839531251	5970.643711246415	North Macedonia
1241	49	2014	19701.23799988636	0.724089588503488	13681.70644881813	6019.53155106823	North Macedonia
1242	49	2015	19738.03621295529	0.728603773495479	13679.6715825355	6058.364630419785	North Macedonia
1243	49	2016	19779.59568176094	0.733173624358204	13682.88932033105	6096.706361429888	North Macedonia
1244	49	2017	19831.30541061918	0.737339955393252	13682.02287853312	6149.282532086063	North Macedonia
1245	49	2018	19878.50474564225	0.741334369868002	13680.41148311872	6198.093262523535	North Macedonia
1246	49	2019	19906.88019714291	0.74519356873628	13682.66200422376	6224.218192919152	North Macedonia
1247	49	2020	19897.59860087007	0.747849899969173	13679.18994887361	6218.408651996466	North Macedonia
1248	49	2021	19900.3670581556	0.750629703270047	13680.50986863193	6219.857189523666	North Macedonia
1249	50	1990	20203.86176155478	0.674225719793669	13680.19046323655	6523.671298318228	Montenegro
1250	50	1991	20197.28074551015	0.674305722529628	13679.22371560017	6518.057029909982	Montenegro
1251	50	1992	20193.3710144765	0.672664771832277	13681.38222638902	6511.988788087483	Montenegro
1252	50	1993	20193.20368975444	0.668665719204089	13680.84547701519	6512.358212739249	Montenegro
1253	50	1994	20196.25959668162	0.665011931002947	13683.14025683644	6513.119339845183	Montenegro
1254	50	1995	20200.922044877	0.662765437115331	13681.11580665053	6519.806238226467	Montenegro
1255	50	1996	20212.60446853671	0.663414768746409	13682.00994440985	6530.594524126864	Montenegro
1256	50	1997	20230.91586821679	0.665542031695028	13683.61361214159	6547.3022560752	Montenegro
1257	50	1998	20253.57407416523	0.669024770846263	13679.30989778818	6574.264176377053	Montenegro
1258	50	1999	20276.61941877575	0.672096102691543	13679.74974572749	6596.869673048255	Montenegro
1259	50	2000	20295.42904317071	0.677306850284635	13679.55914469878	6615.869898471932	Montenegro
1260	50	2001	20315.89846890153	0.683433454098582	13679.91769897707	6635.980769924461	Montenegro
1261	50	2002	20340.99177987857	0.68993948313756	13682.28730525578	6658.704474622793	Montenegro
1262	50	2003	20370.12712779501	0.696517506230494	13683.9859923666	6686.141135428412	Montenegro
1263	50	2004	20401.6366310871	0.702998276030296	13682.53339151277	6719.103239574333	Montenegro
1264	50	2005	20431.77404278479	0.709065464700775	13679.36192659092	6752.412116193866	Montenegro
1265	50	2006	20471.34073488241	0.715459074033141	13682.09093702064	6789.249797861772	Montenegro
1266	50	2007	20523.81972357713	0.722503939575403	13683.01083930926	6840.808884267874	Montenegro
1267	50	2008	20581.66761698088	0.729981755712811	13681.73494609516	6899.932670885724	Montenegro
1268	50	2009	20637.4362352609	0.736538925645409	13681.1166492173	6956.319586043597	Montenegro
1269	50	2010	20681.96916289334	0.743347873367499	13683.65758973151	6998.311573161835	Montenegro
1270	50	2011	20727.59011100202	0.750080328162275	13683.44401386921	7044.146097132811	Montenegro
1271	50	2012	20783.35779721173	0.755578379953158	13683.81291739979	7099.544879811938	Montenegro
1272	50	2013	20841.00176962794	0.760886907477753	13680.58002627973	7160.421743348208	Montenegro
1273	50	2014	20892.66088964726	0.765776526527122	13681.80125466261	7210.859634984654	Montenegro
1274	50	2015	20929.42805272568	0.770561277708901	13678.95440894374	7250.473643781937	Montenegro
1275	50	2016	20958.07086215356	0.775200770239438	13680.60103843092	7277.469823722644	Montenegro
1276	50	2017	20987.14682804055	0.779764631848314	13682.01258815808	7305.134239882469	Montenegro
1277	50	2018	21012.89106707531	0.784408971391706	13680.63304893052	7332.258018144792	Montenegro
1278	50	2019	21031.86827092714	0.789026903095641	13683.79861025895	7348.069660668187	Montenegro
1279	50	2020	21045.67716528171	0.792554392852858	13679.1703110316	7366.506854250107	Montenegro
1280	50	2021	21022.12626405817	0.795800584021403	13682.35288522803	7339.773378830136	Montenegro
1281	51	1990	21014.73118195149	0.62722788770829	13680.47182202364	7334.259359927857	Poland
1282	51	1991	21037.70944092837	0.63267147050056	13682.17881700427	7355.5306239241	Poland
1283	51	1992	21057.69296618764	0.64066179337278	13680.08574253708	7377.607223650559	Poland
1284	51	1993	21075.19735897385	0.648950499724012	13679.23016023935	7395.967198734499	Poland
1285	51	1994	21091.68463696136	0.658010514323026	13683.4599936187	7408.224643342655	Poland
1286	51	1995	21109.76880195117	0.666678866524195	13677.82548863067	7431.943313320498	Poland
1287	51	1996	21128.26725347215	0.674378829090982	13682.99905062988	7445.268202842268	Poland
1288	51	1997	21144.70520484042	0.682587612300048	13677.64460593038	7467.060598910042	Poland
1289	51	1998	21161.33889637103	0.690805670678968	13681.10881432784	7480.230082043192	Poland
1290	51	1999	21179.97294138369	0.6985360555797	13679.83922346815	7500.133717915538	Poland
1291	51	2000	21202.34756382161	0.706662051990276	13680.04925065458	7522.298313167028	Poland
1292	51	2001	21228.3502137285	0.714831304495085	13682.21620152807	7546.134012200433	Poland
1293	51	2002	21254.84830572334	0.722009458087754	13680.67623355343	7574.172072169913	Poland
1294	51	2003	21279.71944755082	0.728155253652566	13678.97959335108	7600.739854199746	Poland
1295	51	2004	21300.90845589037	0.733673191846001	13684.19458413237	7616.71	Poland
1296	51	2005	21316.52288553476	0.738428766593663	13683.29144303727	7633.231442497488	Poland
1297	51	2006	21323.28525629725	0.742363708580365	13683.73095443249	7639.55430186476	Poland
1298	51	2007	21323.06588594217	0.746008817400637	13680.65368397104	7642.412201971123	Poland
1299	51	2008	21321.54257411306	0.750521426475047	13682.75678361969	7638.785790493373	Poland
1300	51	2009	21324.15438097241	0.756427378476364	13682.33846179549	7641.815919176919	Poland
1301	51	2010	21336.68330829981	0.763184973687688	13681.29015907821	7655.3931492216	Poland
1302	51	2011	21364.19005493533	0.769407164213607	13680.72025072596	7683.469804209371	Poland
1303	51	2012	21403.49674533402	0.774680767244991	13680.92512183431	7722.571623499709	Poland
1304	51	2013	21448.0367553509	0.779434257316854	13680.48748321216	7767.549272138738	Poland
1305	51	2014	21490.86856960965	0.783682368684721	13679.53017286135	7811.338396748299	Poland
1306	51	2015	21525.56704454843	0.78744534315882	13683.02892120904	7842.538123339384	Poland
1307	51	2016	21559.38445069273	0.790651014611623	13684.4129031165	7874.971547576226	Poland
1308	51	2017	21597.8437632879	0.79453034463794	13680.78645310865	7917.057310179245	Poland
1309	51	2018	21632.48676099459	0.79947898187813	13678.48558007006	7954.001180924535	Poland
1310	51	2019	21654.53805261214	0.804791331675008	13678.32699410537	7976.211058506768	Poland
1311	51	2020	21655.67613726952	0.808795317506383	13682.54874900278	7973.127388266743	Poland
1312	51	2021	21656.39826972111	0.812042808667712	13684.99077504197	7971.407494679139	Poland
1313	52	1990	20474.74522875949	0.619298862250078	13680.19356258414	6794.55166617535	Romania
1314	52	1991	20496.37264690637	0.626795627433335	13682.22239885807	6814.150248048296	Romania
1315	52	1992	20517.06499088027	0.630475081501162	13680.87917577274	6836.185815107528	Romania
1316	52	1993	20537.39353312226	0.633801422118109	13682.69047056569	6854.703062556575	Romania
1317	52	1994	20556.64770156171	0.638371931788576	13682.12873372666	6874.518967835049	Romania
1318	52	1995	20574.24586089235	0.643718879089372	13679.62788115038	6894.617979741968	Romania
1319	52	1996	20590.58421233566	0.648104195492848	13681.23299702826	6909.351215307404	Romania
1320	52	1997	20604.64015016785	0.651225576178548	13677.63594612537	6927.004204042476	Romania
1321	52	1998	20616.89625992993	0.654927768840234	13679.25262958366	6937.643630346267	Romania
1322	52	1999	20627.77694573197	0.65954484605753	13678.30795596541	6949.468989766561	Romania
1323	52	2000	20638.20733457674	0.66529434615185	13681.29640982039	6956.91092475635	Romania
1324	52	2001	20648.16360201457	0.672020166603488	13679.8619721306	6968.301629883965	Romania
1325	52	2002	20654.81367157565	0.678297416747085	13683.51824214607	6971.295429429578	Romania
1326	52	2003	20659.17528482524	0.68407492928742	13679.39940456792	6979.775880257317	Romania
1327	52	2004	20661.78300192139	0.690417054639929	13682.10730960238	6979.675692319015	Romania
1328	52	2005	20662.75321827382	0.694998949594957	13681.79079075831	6980.962427515509	Romania
1329	52	2006	20654.66942979243	0.699490765699603	13681.3302972941	6973.339132498331	Romania
1330	52	2007	20634.75524973938	0.704523726685579	13680.83953466074	6953.915715078641	Romania
1331	52	2008	20613.41188645038	0.710757127721139	13682.02629378918	6931.385592661201	Romania
1332	52	2009	20599.4363042368	0.717445122377497	13679.90029759215	6919.536006644646	Romania
1333	52	2010	20601.55700774278	0.723891348732225	13681.8530255071	6919.703982235682	Romania
1334	52	2011	20617.45403613749	0.729018272021873	13679.39808710759	6938.055949029902	Romania
1335	52	2012	20636.4089111402	0.73389248238628	13680.06818097782	6956.340730162377	Romania
1336	52	2013	20657.16843514969	0.737880472910291	13686.66079831638	6970.507636833307	Romania
1337	52	2014	20678.561839076	0.740395466703106	13680.73750794434	6997.824331131667	Romania
1338	52	2015	20699.70849584011	0.743473529634312	13682.76408921157	7016.944406628545	Romania
1339	52	2016	20723.95423338795	0.747058709528536	13680.68722620743	7043.267007180522	Romania
1340	52	2017	20750.90973430091	0.751117366992228	13681.73301129826	7069.176723002651	Romania
1341	52	2018	20774.24152411452	0.755533333480467	13680.0111188321	7094.230405282424	Romania
1342	52	2019	20786.36230118171	0.760283970607593	13682.24051957558	7104.121781606134	Romania
1343	52	2020	20768.78038477455	0.764276444363666	13679.19787621793	7089.582508556619	Romania
1344	52	2021	20770.54727493074	0.768453864365965	13682.93821093197	7087.609063998772	Romania
1345	53	1990	19955.89180429976	0.630511019536119	13680.73065964085	6275.16114465891	Serbia
1346	53	1991	19996.36792429508	0.638016934037528	13682.11623805795	6314.251686237127	Serbia
1347	53	1992	20029.71782461558	0.641971993828041	13681.34774127818	6348.370083337401	Serbia
1348	53	1993	20054.74314272713	0.642096034424249	13682.09117131713	6372.65	Serbia
1349	53	1994	20080.22832937299	0.642223220931048	13682.5527811845	6397.675548188485	Serbia
1350	53	1995	20103.64504049783	0.642739671389532	13678.96616703758	6424.678873460256	Serbia
1351	53	1996	20124.48914053599	0.644846417030162	13683.52483743766	6440.964303098326	Serbia
1352	53	1997	20148.140053086	0.64716209445227	13679.53419316713	6468.605859918873	Serbia
1353	53	1998	20173.79183120308	0.65024598899818	13680.11040529265	6493.681425910434	Serbia
1354	53	1999	20201.0952471061	0.655534174135398	13679.75147271578	6521.343774390321	Serbia
1355	53	2000	20229.30925166749	0.660752800457895	13680.0696158438	6549.239635823693	Serbia
1356	53	2001	20263.50605457657	0.665407334806451	13679.47344508345	6584.032609493119	Serbia
1357	53	2002	20308.25173040306	0.671511071572143	13683.19532440833	6625.056405994726	Serbia
1358	53	2003	20358.57117297081	0.678334928718905	13682.02980744245	6676.541365528357	Serbia
1359	53	2004	20405.6413320353	0.686819841842618	13679.67408842773	6725.967243607569	Serbia
1360	53	2005	20444.61667141285	0.69609756790601	13678.69348410247	6765.923187310374	Serbia
1361	53	2006	20478.6224449995	0.704945018093173	13680.54010313518	6798.082341864316	Serbia
1362	53	2007	20510.90149122521	0.713242304525204	13679.38347481954	6831.518016405667	Serbia
1363	53	2008	20541.36751921781	0.721505305994409	13680.8423629571	6860.525156260714	Serbia
1364	53	2009	20572.63162066313	0.729965595799672	13685.19413324501	6887.437487418129	Serbia
1365	53	2010	20606.63739661529	0.740091311255812	13680.39540835266	6926.241988262625	Serbia
1366	53	2011	20652.46841989365	0.750072761758797	13678.92237066053	6973.546049233115	Serbia
1367	53	2012	20711.53830451213	0.757105	13681.61106518651	7029.927239325621	Serbia
1368	53	2013	20773.49463403723	0.762170908106883	13680.24590822221	7093.248725815016	Serbia
1369	53	2014	20829.4004074386	0.766043091132074	13680.27993377502	7149.120473663581	Serbia
1370	53	2015	20871.22722823584	0.769842222617687	13683.27146206492	7187.95576617092	Serbia
1371	53	2016	20906.25493702882	0.773654077278106	13682.7948101922	7223.460126836622	Serbia
1372	53	2017	20942.9611500205	0.777460384270565	13683.30877550169	7259.652374518813	Serbia
1373	53	2018	20975.10437205387	0.781494973790012	13680.93397979756	7294.170392256312	Serbia
1374	53	2019	20996.20818881593	0.785768300182747	13679.68732883873	7316.5208599772	Serbia
1375	53	2020	21003.10336712595	0.789183332686432	13684.014241531	7319.089125594954	Serbia
1376	53	2021	20987.92049096087	0.792416293685483	13681.5842595831	7306.336231377774	Serbia
1377	54	1990	20630.05326861317	0.653853505137647	13685.6253789479	6944.427889665274	Slovakia
1378	54	1991	20666.6707980975	0.658731402179317	13678.26017571773	6988.410622379768	Slovakia
1379	54	1992	20701.75678193808	0.665830110587888	13683.99667911744	7017.760102820637	Slovakia
1380	54	1993	20735.13804834425	0.67596793706605	13680.26160455851	7054.876443785739	Slovakia
1381	54	1994	20766.33425115503	0.688136476595487	13680.28185637686	7086.052394778168	Slovakia
1382	54	1995	20796.47207031157	0.697476536273994	13682.07511055515	7114.396959756425	Slovakia
1383	54	1996	20826.17681479869	0.704405003157211	13681.94912310429	7144.227691694399	Slovakia
1384	54	1997	20854.27111790434	0.711513209633452	13681.12032272596	7173.150795178384	Slovakia
1385	54	1998	20880.64942678795	0.719058766219034	13682.4036672746	7198.245759513349	Slovakia
1386	54	1999	20904.58282292635	0.726144172630556	13680.2056355728	7224.377187353553	Slovakia
1387	54	2000	20925.3964115803	0.734046240313494	13682.67907071392	7242.71734086638	Slovakia
1388	54	2001	20940.85933959296	0.741392553570632	13682.41116305236	7258.448176540598	Slovakia
1389	54	2002	20950.51907825167	0.746791141582656	13681.73244811185	7268.786630139817	Slovakia
1390	54	2003	20957.33364993127	0.75116726952438	13681.32944211924	7276.004207812033	Slovakia
1391	54	2004	20963.36146143997	0.755836693705671	13680.31728056929	7283.04418087068	Slovakia
1392	54	2005	20971.89523439906	0.761724185107018	13679.39542711873	7292.499807280332	Slovakia
1393	54	2006	20983.68103963763	0.767673036224795	13686.73939318052	7296.941646457111	Slovakia
1394	54	2007	20995.89779066671	0.772914152845047	13679.28682268297	7316.610967983739	Slovakia
1395	54	2008	21008.57089713539	0.777197399879439	13680.00904505133	7328.561852084064	Slovakia
1396	54	2009	21021.05363669432	0.781052260265285	13678.40302158258	7342.650615111739	Slovakia
1397	54	2010	21032.5587942375	0.786254422327679	13679.57260950167	7352.986184735832	Slovakia
1398	54	2011	21047.00966393658	0.791465382423228	13680.26763662829	7366.742027308292	Slovakia
1399	54	2012	21065.70076632933	0.795456215611276	13679.86894228241	7385.831824046916	Slovakia
1400	54	2013	21084.93298584433	0.797903722940591	13681.51417131095	7403.418814533377	Slovakia
1401	54	2014	21101.04329402995	0.799618796308309	13682.68107507101	7418.362218958942	Slovakia
1402	54	2015	21110.14591763335	0.800394179928449	13684.41827646495	7425.727641168402	Slovakia
1403	54	2016	21097.85974221629	0.800878210489993	13678.51745316612	7419.342289050166	Slovakia
1404	54	2017	21065.23096472252	0.802277316569847	13678.70386393348	7386.527100789037	Slovakia
1405	54	2018	21031.39601458073	0.804357302109054	13679.5437165534	7351.852298027336	Slovakia
1406	54	2019	21013.90789367039	0.80644845685688	13679.97670435355	7333.931189316836	Slovakia
1407	54	2020	21024.59399108613	0.80830596588062	13684.3214362123	7340.272554873833	Slovakia
1408	54	2021	20990.22323326605	0.810610529921693	13683.23212530881	7306.991107957236	Slovakia
1409	55	1990	19468.68704911216	0.727463928368452	13677.67839464215	5791.008654470012	Slovenia
1410	55	1991	19496.97572187692	0.732666985968602	13683.54861903909	5813.42710283783	Slovenia
1411	55	1992	19524.85287925627	0.737391551733707	13680.95016152896	5843.902717727313	Slovenia
1412	55	1993	19550.81950944876	0.741774171511168	13686.3547790862	5864.464730362561	Slovenia
1413	55	1994	19575.09618299817	0.746234861332899	13683.06021779251	5892.035965205656	Slovenia
1414	55	1995	19596.25371650013	0.750994974989173	13681.81019763287	5914.443518867263	Slovenia
1415	55	1996	19618.92374535561	0.756348987126594	13680.91137142164	5938.012373933971	Slovenia
1416	55	1997	19644.92486937078	0.762275291907702	13679.25328978995	5965.671579580836	Slovenia
1417	55	1998	19669.5907046548	0.767728525502705	13683.71390105986	5985.876803594938	Slovenia
1418	55	1999	19689.98784318564	0.773236192288015	13681.36572753697	6008.622115648668	Slovenia
1419	55	2000	19703.44471954223	0.779578009745196	13677.70142690657	6025.743292635656	Slovenia
1420	55	2001	19708.57913243009	0.786240775635761	13682.45593500934	6026.123197420751	Slovenia
1421	55	2002	19706.81464274598	0.791805569443613	13681.51122595735	6025.303416788633	Slovenia
1422	55	2003	19700.83881371565	0.796371530737719	13679.73299858575	6021.105815129893	Slovenia
1423	55	2004	19693.81718791244	0.800962240122577	13683.35626648275	6010.460921429692	Slovenia
1424	55	2005	19689.54051413697	0.805601248185604	13682.8506289833	6006.689885153668	Slovenia
1425	55	2006	19688.80623110619	0.809708595222897	13680.53705064523	6008.26918046096	Slovenia
1426	55	2007	19688.79918236965	0.813006319197598	13680.61571750463	6008.183464865017	Slovenia
1427	55	2008	19689.65778571991	0.816347250277984	13679.18105239325	6010.476733326666	Slovenia
1428	55	2009	19693.62503002978	0.818878560380979	13682.08137055068	6011.543659479104	Slovenia
1429	55	2010	19702.68148871204	0.82117848598052	13681.62819659268	6021.053292119361	Slovenia
1430	55	2011	19723.80877640098	0.823023560855118	13684.19788832941	6039.610888071573	Slovenia
1431	55	2012	19757.65232440153	0.824336562677773	13683.14777074836	6074.504553653165	Slovenia
1432	55	2013	19798.18497801524	0.825826275074906	13682.63818799647	6115.546790018774	Slovenia
1433	55	2014	19839.01669558263	0.827799245827941	13686.01550071648	6153.001194866149	Slovenia
1434	55	2015	19874.60727402641	0.829837070735453	13683.66702024921	6190.9402537772	Slovenia
1435	55	2016	19926.65779853976	0.831367915132541	13680.5111729286	6246.146625611163	Slovenia
1436	55	2017	20001.78195710548	0.833038139449118	13680.87267789569	6320.909279209793	Slovenia
1437	55	2018	20073.70756744615	0.835472480610787	13680.60534261377	6393.102224832379	Slovenia
1438	55	2019	20116.74554528532	0.838266782297842	13680.71939090496	6436.026154380359	Slovenia
1439	55	2020	20141.14660027227	0.840373845574037	13679.20160332193	6461.944996950338	Slovenia
1440	55	2021	20117.46260008965	0.842430731281465	13681.11300570275	6436.349594386898	Slovenia
1441	57	1990	18909.99167852544	0.622446576329452	13679.77334526141	5230.218333264032	Belarus
1442	57	1991	18915.04192121436	0.627038266774523	13680.47522141298	5234.566699801382	Belarus
1443	57	1992	18920.5177009468	0.632891737136784	13684.34227919899	5236.17542174781	Belarus
1444	57	1993	18927.50809948057	0.639394169351269	13681.80083679076	5245.707262689808	Belarus
1445	57	1994	18934.75748279646	0.64465278058669	13681.01998980255	5253.737492993905	Belarus
1446	57	1995	18941.95242879408	0.648959503797064	13682.63779266618	5259.3146361279	Belarus
1447	57	1996	18948.07504779594	0.652855220750827	13684.04991355997	5264.02513423597	Belarus
1448	57	1997	18952.58709863168	0.655627296459504	13682.36971200678	5270.217386624905	Belarus
1449	57	1998	18959.01029765895	0.657246466657203	13680.96278771186	5278.047509947084	Belarus
1450	57	1999	18968.42701741823	0.660171009515746	13682.32402641364	5286.102991004595	Belarus
1451	57	2000	18981.56159456972	0.664705822252137	13680.75982971757	5300.801764852155	Belarus
1452	57	2001	19002.79922854259	0.671333268854148	13682.47003782268	5320.329190719905	Belarus
1453	57	2002	19032.54822856457	0.678121782135605	13683.76268780595	5348.785540758625	Belarus
1454	57	2003	19068.95966551232	0.68486855613275	13681.03010488757	5387.929560624752	Belarus
1455	57	2004	19107.10679546885	0.692502135029653	13680.07603230411	5427.030763164737	Belarus
1456	57	2005	19144.33774879075	0.698985482904355	13680.94589053429	5463.391858256455	Belarus
1457	57	2006	19183.63204176912	0.705119102674127	13682.74818144367	5500.883860325446	Belarus
1458	57	2007	19225.71578649347	0.711496561875696	13683.19826483478	5542.517521658689	Belarus
1459	57	2008	19271.58887871942	0.719120871487284	13680.18661808455	5591.402260634868	Belarus
1460	57	2009	19319.04550131654	0.727292783613496	13680.17405983536	5638.871441481178	Belarus
1461	57	2010	19365.7172927272	0.734954626211817	13681.16038163253	5684.556911094674	Belarus
1462	57	2011	19419.54759540275	0.739504325946655	13679.77193304238	5739.775662360367	Belarus
1463	57	2012	19480.98946442079	0.743468837307909	13682.34375693521	5798.645707485583	Belarus
1464	57	2013	19544.77738486618	0.748529322885796	13681.76799570637	5863.009389159808	Belarus
1465	57	2014	19604.54348488779	0.753511479851413	13681.61083285088	5922.932652036909	Belarus
1466	57	2015	19653.29308829639	0.758205742923593	13683.6290679947	5969.664020301689	Belarus
1467	57	2016	19706.12224078464	0.764328221802501	13681.71124085119	6024.410999933447	Belarus
1468	57	2017	19769.61599675767	0.771131465670885	13680.35602069454	6089.259976063126	Belarus
1469	57	2018	19828.91157364244	0.776568956673705	13683.13224953499	6145.779324107452	Belarus
1470	57	2019	19866.10891183908	0.780508018535969	13678.93071315409	6187.178198684987	Belarus
1471	57	2020	19870.73694854956	0.782381564892966	13680.89223872639	6189.84470982317	Belarus
1472	57	2021	19850.22448257535	0.784484710906639	13682.18270652387	6168.041776051477	Belarus
1473	58	1990	19033.80284923774	0.674967632130919	13679.98996787092	5353.812881366825	Estonia
1474	58	1991	19046.97240844976	0.685223089296634	13682.97673058216	5363.995677867601	Estonia
1475	58	1992	19063.31433934327	0.695586673779285	13679.6402342009	5383.674105142365	Estonia
1476	58	1993	19083.71734612179	0.703693149995024	13678.73061680336	5404.986729318434	Estonia
1477	58	1994	19109.55014777657	0.708456180899464	13681.31383992907	5428.236307847494	Estonia
1478	58	1995	19139.91190378177	0.713172725189506	13684.01186309983	5455.900040681943	Estonia
1479	58	1996	19169.52262449562	0.718813024217038	13681.107354191	5488.415270304622	Estonia
1480	58	1997	19194.50572936578	0.724652439639785	13681.01174461668	5513.493984749106	Estonia
1481	58	1998	19219.48757734561	0.729027035230187	13682.618297574	5536.869279771605	Estonia
1482	58	1999	19246.61830957404	0.733250616186121	13679.80305687485	5566.815252699194	Estonia
1483	58	2000	19278.26273781647	0.739713154351944	13679.99677479688	5598.265963019592	Estonia
1484	58	2001	19327.51946932822	0.746602207163017	13679.91963150806	5647.59983782016	Estonia
1485	58	2002	19394.27170090164	0.752629898252246	13682.18596255108	5712.085738350561	Estonia
1486	58	2003	19467.78999170424	0.75781567757793	13683.08590152836	5784.704090175883	Estonia
1487	58	2004	19539.15076684767	0.763223727128029	13680.57636786322	5858.574398984449	Estonia
1488	58	2005	19597.81423698963	0.769112181926314	13680.75088819828	5917.063348791355	Estonia
1489	58	2006	19649.96926697332	0.774451841771662	13681.38086664407	5968.58840032925	Estonia
1490	58	2007	19705.23120496787	0.781074442846485	13681.41828355083	6023.812921417046	Estonia
1491	58	2008	19760.80664346294	0.788598873704278	13680.85352195958	6079.953121503362	Estonia
1492	58	2009	19813.99211416608	0.794728212699059	13681.6547601673	6132.337353998781	Estonia
1493	58	2010	19862.14509094568	0.800829717976428	13680.30760561751	6181.837485328175	Estonia
1494	58	2011	19921.24814645213	0.806633077522166	13682.58382672824	6238.664319723888	Estonia
1495	58	2012	19997.46094812523	0.811109357704526	13681.60862845641	6315.852319668817	Estonia
1496	58	2013	20077.95486713761	0.81488717677447	13683.27659398855	6394.67827314906	Estonia
1497	58	2014	20148.86348484121	0.818770732051979	13680.47711209415	6468.386372747062	Estonia
1498	58	2015	20196.2367153532	0.823221278492715	13681.56108857607	6514.675626777125	Estonia
1499	58	2016	20228.72875817944	0.827364360092018	13682.53365276371	6546.195105415733	Estonia
1500	58	2017	20260.02203592747	0.830975311283378	13680.08733377056	6579.93470215691	Estonia
1501	58	2018	20286.62161015474	0.834566296193434	13679.29491724015	6607.32669291459	Estonia
1502	58	2019	20301.01591584833	0.838573508963879	13683.11593991099	6617.899975937344	Estonia
1503	58	2020	20300.07396891146	0.841817139147138	13679.07014382872	6621.003825082738	Estonia
1504	58	2021	20289.38175049119	0.844917787360624	13679.46538651551	6609.916363975675	Estonia
1505	59	1990	18709.50372310682	0.680193638285329	13681.54038070716	5027.96334239966	Latvia
1506	59	1991	18742.80288200257	0.688117297290074	13681.62885225838	5061.17402974419	Latvia
1507	59	1992	18775.33334636953	0.696157035504877	13683.03178286511	5092.301563504423	Latvia
1508	59	1993	18806.79581301997	0.705249855159515	13682.5420820783	5124.253730941668	Latvia
1509	59	1994	18838.33605927923	0.712531352821191	13679.95261693713	5158.383442342101	Latvia
1510	59	1995	18867.68473210705	0.717639459211637	13681.3800171022	5186.304715004851	Latvia
1511	59	1996	18887.46396306679	0.721139537892551	13680.92842797428	5206.535535092506	Latvia
1512	59	1997	18900.92232917321	0.723746580428208	13680.65975548608	5220.262573687129	Latvia
1513	59	1998	18912.9015290944	0.725427335933284	13683.36922159674	5229.532307497664	Latvia
1514	59	1999	18928.85005137142	0.727219684959525	13681.15543315264	5247.694618218777	Latvia
1515	59	2000	18953.23247370969	0.730951448728138	13681.60560539695	5271.626868312744	Latvia
1516	59	2001	18995.82567956289	0.73629419637135	13683.31318642099	5312.512493141901	Latvia
1517	59	2002	19058.94666702687	0.741870440285041	13679.31291209299	5379.63375493388	Latvia
1518	59	2003	19130.49965419729	0.748168161846997	13679.87325532506	5450.626398872226	Latvia
1519	59	2004	19202.81916854848	0.755263211009698	13681.88829348776	5520.930875060725	Latvia
1520	59	2005	19268.5452137775	0.761929432669523	13679.03498733114	5589.510226446357	Latvia
1521	59	2006	19329.30452267549	0.768459928850117	13680.68916303214	5648.615359643351	Latvia
1522	59	2007	19391.55948468199	0.776481958669804	13681.31872971878	5710.240754963208	Latvia
1523	59	2008	19450.01569364091	0.786324573303851	13682.09716941234	5767.918524228575	Latvia
1524	59	2009	19503.1282786428	0.794504426648315	13679.60715452248	5823.521124120314	Latvia
1525	59	2010	19548.24363685425	0.798171594063957	13682.96576259925	5865.277874255004	Latvia
1526	59	2011	19594.53374616153	0.799080776427927	13679.10737600103	5915.426370160501	Latvia
1527	59	2012	19648.78204339803	0.801026473960894	13682.06419221263	5966.717851185404	Latvia
1528	59	2013	19703.03075396762	0.802660490277978	13682.84863454255	6020.182119425068	Latvia
1529	59	2014	19751.6682861674	0.803721486035489	13682.91172340724	6068.756562760162	Latvia
1530	59	2015	19787.16598030269	0.806985994927815	13681.03785628792	6106.128124014765	Latvia
1531	59	2016	19822.87206307383	0.811463590660605	13681.72820429423	6141.143858779595	Latvia
1532	59	2017	19867.60763886237	0.816923118079976	13680.63867011711	6186.968968745257	Latvia
1533	59	2018	19907.85631350653	0.821419809272627	13679.1223579925	6228.733955514035	Latvia
1534	59	2019	19931.04180554847	0.824781776742666	13680.27769399151	6250.764111556962	Latvia
1535	59	2020	19922.48151038933	0.827900448409988	13680.84916671497	6241.632343674366	Latvia
1536	59	2021	19907.27564440183	0.830663516299797	13683.91569419858	6223.359950203252	Latvia
1537	60	1990	18959.07834037885	0.668503937884641	13683.28159765752	5275.796742721332	Lithuania
1538	60	1991	18991.6619892738	0.673234120792409	13682.43882739185	5309.223161881948	Lithuania
1539	60	1992	19023.8549314478	0.680992879643758	13682.17392105854	5341.681010389264	Lithuania
1540	60	1993	19055.78661363013	0.687480621018131	13678.39455076059	5377.392062869538	Lithuania
1541	60	1994	19086.49779348744	0.69115165298429	13681.82984579139	5404.667947696053	Lithuania
1542	60	1995	19113.33539228661	0.694734380082166	13681.93803998195	5431.397352304661	Lithuania
1543	60	1996	19135.23178316583	0.698591300871233	13679.88997261041	5455.341810555416	Lithuania
1544	60	1997	19154.50426852377	0.702840949666947	13680.95011234804	5473.554156175735	Lithuania
1545	60	1998	19173.57345909363	0.707468182196716	13679.96994496906	5493.603514124572	Lithuania
1546	60	1999	19194.8945146178	0.712834170940662	13683.25841541458	5511.636099203222	Lithuania
1547	60	2000	19220.37987139127	0.719896959838609	13681.74602867366	5538.633842717612	Lithuania
1548	60	2001	19256.6958035166	0.727133584877313	13679.16091675681	5577.534886759786	Lithuania
1549	60	2002	19305.45991463332	0.733793397915696	13680.44271726856	5625.017197364761	Lithuania
1550	60	2003	19359.06947073369	0.741229600875632	13681.14992038213	5677.91955035156	Lithuania
1551	60	2004	19411.61780229016	0.748949762305515	13679.2	5732.377358940157	Lithuania
1552	60	2005	19457.65291733714	0.756352359983789	13681.85628926779	5775.796628069349	Lithuania
1553	60	2006	19494.26070623469	0.763059124350272	13681.66953686078	5812.591169373909	Lithuania
1554	60	2007	19526.26299615402	0.770229638520692	13681.65854626595	5844.604449888069	Lithuania
1555	60	2008	19554.97398128273	0.778273711505288	13681.88159138628	5873.092389896452	Lithuania
1556	60	2009	19582.88011300005	0.785689739125479	13681.19781162407	5901.68230137598	Lithuania
1557	60	2010	19614.72934288344	0.793364681757828	13679.79635565339	5934.932987230053	Lithuania
1558	60	2011	19659.69757885574	0.800924994333688	13680.50981308589	5979.187765769853	Lithuania
1559	60	2012	19719.38852114858	0.8078270261595	13683.65895420809	6035.729566940485	Lithuania
1560	60	2013	19783.81232356889	0.813219722329104	13681.22132202135	6102.591001547537	Lithuania
1561	60	2014	19842.91716001061	0.817886376021861	13680.74253721667	6162.174622793944	Lithuania
1562	60	2015	19887.01323708195	0.823112629019743	13681.65459784635	6205.358639235597	Lithuania
1563	60	2016	19929.72101301875	0.829303695106582	13678.85857032939	6250.862442689355	Lithuania
1564	60	2017	19981.28740622761	0.8358717398516	13683.13392522053	6298.153481007077	Lithuania
1565	60	2018	20027.81254057298	0.841918910402675	13682.32423542256	6345.488305150424	Lithuania
1566	60	2019	20056.46415777175	0.847906338850069	13677.71532266734	6378.748835104407	Lithuania
1567	60	2020	20073.20195232911	0.85275238761541	13679.97860772251	6393.223344606595	Lithuania
1568	60	2021	20029.4970514244	0.856484049109405	13680.65917670318	6348.837874721223	Lithuania
1569	61	1990	18256.95610930381	0.604251762377742	13679.19605113075	4577.760058173064	Republic of Moldova
1570	61	1991	18293.29892866677	0.607270773865529	13678.54408218389	4614.754846482883	Republic of Moldova
1571	61	1992	18326.11836404678	0.609664558440288	13678.80299031336	4647.315373733427	Republic of Moldova
1572	61	1993	18352.9699968632	0.614152920432239	13681.81949060565	4671.150506257554	Republic of Moldova
1573	61	1994	18373.11106644325	0.617603766824611	13678.59520475051	4694.515861692738	Republic of Moldova
1574	61	1995	18387.02202630824	0.620951321121127	13683.18712312916	4703.834903179079	Republic of Moldova
1575	61	1996	18395.10586007251	0.623113983844076	13680.95785051809	4714.148009554427	Republic of Moldova
1576	61	1997	18399.83561101903	0.624370104753213	13686.17138403205	4713.664226986981	Republic of Moldova
1577	61	1998	18402.93536110449	0.62411676120849	13682.80425655358	4720.131104550908	Republic of Moldova
1578	61	1999	18407.95131908126	0.622834528688654	13680.76801771197	4727.183301369289	Republic of Moldova
1579	61	2000	18417.31890278777	0.622004933502906	13681.98140230653	4735.337500481239	Republic of Moldova
1580	61	2001	18437.62128985901	0.622936409943787	13681.87584613106	4755.74544372795	Republic of Moldova
1581	61	2002	18469.1771786558	0.625874844526255	13681.61949470551	4787.557683950288	Republic of Moldova
1582	61	2003	18508.43977728184	0.629985044767633	13680.02835264595	4828.411424635891	Republic of Moldova
1583	61	2004	18552.38696701603	0.635394821992876	13684.1764512486	4868.210515767434	Republic of Moldova
1584	61	2005	18598.774072645	0.641530965095913	13680.72807895719	4918.045993687811	Republic of Moldova
1585	61	2006	18647.37083631052	0.647996263561811	13687.60545014883	4959.765386161693	Republic of Moldova
1586	61	2007	18697.89444476522	0.65421585059876	13684.4918447798	5013.402599985418	Republic of Moldova
1587	61	2008	18750.24301573983	0.661046597063232	13679.7425851717	5070.500430568129	Republic of Moldova
1588	61	2009	18805.75563568758	0.666284393801024	13681.4455908303	5124.310044857277	Republic of Moldova
1589	61	2010	18865.20732091788	0.671989615961323	13683.41645826296	5181.790862654918	Republic of Moldova
1590	61	2011	18933.0404871079	0.678004136643775	13683.10600541598	5249.934481691918	Republic of Moldova
1591	61	2012	19007.8434099833	0.682979795888934	13681.29006445568	5326.553345527616	Republic of Moldova
1592	61	2013	19083.84710715052	0.688519174704066	13680.98933755236	5402.85776959816	Republic of Moldova
1593	61	2014	19155.61096691866	0.694104557276994	13681.28948494441	5474.321481974246	Republic of Moldova
1594	61	2015	19218.0158635422	0.699355166217478	13681.87291788464	5536.142945657564	Republic of Moldova
1595	61	2016	19280.25181272575	0.70514454200476	13682.64816377677	5597.603648948983	Republic of Moldova
1596	61	2017	19345.04607096162	0.711206637139458	13682.26629611793	5662.77977484369	Republic of Moldova
1597	61	2018	19400.13781435629	0.717244426652362	13679.03498733114	5721.102827025148	Republic of Moldova
1598	61	2019	19433.66953928939	0.723011647628002	13680.24034244404	5753.429196845349	Republic of Moldova
1599	61	2020	19424.89010210465	0.727710540349217	13681.60344391404	5743.286658190611	Republic of Moldova
1600	61	2021	19427.3455585568	0.732214875427507	13681.44428663006	5745.901271926739	Republic of Moldova
1601	62	1990	19998.50897539957	0.671600578021767	13680.91373877687	6317.595236622701	Russian Federation
1602	62	1991	19805.49826044826	0.680099211484661	13680.93380245291	6124.564457995353	Russian Federation
1603	62	1992	19630.3796050095	0.688068021982768	13681.04134785869	5949.338257150812	Russian Federation
1604	62	1993	19491.18326583267	0.692036194318927	13681.42988793069	5809.753377901981	Russian Federation
1605	62	1994	19397.99310970688	0.694144966076361	13682.1895073794	5715.803602327476	Russian Federation
1606	62	1995	19360.73757519556	0.697854213747881	13684.84144431797	5675.896130877587	Russian Federation
1607	62	1996	19354.239466717	0.701468230734779	13679.52366321234	5674.71580350466	Russian Federation
1608	62	1997	19348.05203891816	0.703752867289891	13681.9812594779	5666.070779440261	Russian Federation
1609	62	1998	19347.46791525264	0.705198518088381	13683.2172614475	5664.250653805142	Russian Federation
1610	62	1999	19352.62009353174	0.706863537909859	13679.33777634653	5673.282317185207	Russian Federation
1611	62	2000	19364.61192081878	0.708643647769121	13682.32764738698	5682.284273431798	Russian Federation
1612	62	2001	19387.97745420973	0.710570359001004	13682.37118835128	5705.606265858445	Russian Federation
1613	62	2002	19423.59546830331	0.713460956547605	13685.07503339491	5738.520434908396	Russian Federation
1614	62	2003	19469.27918213454	0.718875116049301	13677.18369256764	5792.095489566906	Russian Federation
1615	62	2004	19516.00569529795	0.726305319497695	13678.3968340311	5837.608861266852	Russian Federation
1616	62	2005	19556.99703375344	0.733592776524904	13680.83227454324	5876.164759210204	Russian Federation
1617	62	2006	19597.40212100149	0.740064663588135	13680.19685968947	5917.205261312025	Russian Federation
1618	62	2007	19643.39106850083	0.746191512265979	13680.68333477326	5962.707733727571	Russian Federation
1619	62	2008	19695.98589695681	0.752623243282606	13681.64863778573	6014.337259171087	Russian Federation
1620	62	2009	19748.63983552681	0.757960404689196	13679.32025032612	6069.319585200692	Russian Federation
1621	62	2010	19795.38851680808	0.763320116187813	13682.361502274	6113.027014534078	Russian Federation
1622	62	2011	19849.35520715361	0.767633587927234	13680.94296371231	6168.412243441302	Russian Federation
1623	62	2012	19918.20258961937	0.77192038427212	13682.03206351401	6236.170526105358	Russian Federation
1624	62	2013	19993.88640338694	0.776526978961411	13680.55333061876	6313.333072768181	Russian Federation
1625	62	2014	20062.99916170465	0.780617524284297	13685.52293805886	6377.476223645799	Russian Federation
1626	62	2015	20111.99589642911	0.784913773964283	13684.31601203186	6427.679884397254	Russian Federation
1627	62	2016	20147.58327136601	0.790330149439335	13683.10658747447	6464.47668389154	Russian Federation
1628	62	2017	20180.95322602964	0.79566948446832	13683.7682943693	6497.184931660344	Russian Federation
1629	62	2018	20210.41779276371	0.800108144129611	13680.91923456751	6529.498558196196	Russian Federation
1630	62	2019	20229.94509566135	0.803658201264112	13679.53942793092	6550.405667730431	Russian Federation
1631	62	2020	20237.68155611452	0.806011474298182	13681.55843084339	6556.123125271133	Russian Federation
1632	62	2021	20226.75656640882	0.808536004906566	13680.91800414327	6545.838562265548	Russian Federation
1633	63	1990	20566.98918160411	0.647461465528387	13681.30772163324	6885.681459970865	Ukraine
1634	63	1991	20598.01180110704	0.651950021194653	13680.21917738534	6917.792623721696	Ukraine
1635	63	1992	20628.4064107503	0.657600333165733	13681.14224979775	6947.264160952553	Ukraine
1636	63	1993	20655.5208849278	0.66286740459174	13681.92901022034	6973.591874707456	Ukraine
1637	63	1994	20675.86749817498	0.665506374866164	13682.45227127463	6993.415226900346	Ukraine
1638	63	1995	20688.0270985862	0.666950166648749	13683.55840103005	7004.468697556149	Ukraine
1639	63	1996	20695.28753982453	0.668104744367524	13682.31655035777	7012.970989466765	Ukraine
1640	63	1997	20702.30995510226	0.669207845755283	13680.55723717001	7021.752717932251	Ukraine
1641	63	1998	20708.93725050233	0.670322300548544	13680.01700188881	7028.920248613525	Ukraine
1642	63	1999	20715.29056604846	0.670642905451183	13682.39894349534	7032.891622553117	Ukraine
1643	63	2000	20723.42482876571	0.671095000943321	13679.44718666817	7043.977642097536	Ukraine
1644	63	2001	20742.71091286477	0.672467819796801	13680.95049697169	7061.760415893081	Ukraine
1645	63	2002	20778.84018312417	0.674543220896083	13683.99917368964	7094.841009434529	Ukraine
1646	63	2003	20824.04368159431	0.678614636476308	13682.58558784529	7141.458093749015	Ukraine
1647	63	2004	20869.47481458471	0.685380936146257	13680.0793938282	7189.395420756508	Ukraine
1648	63	2005	20908.32062481757	0.692023300673985	13681.61788453631	7226.702740281258	Ukraine
1649	63	2006	20939.09933835661	0.698093382536473	13682.07005951884	7257.02927883777	Ukraine
1650	63	2007	20969.03043010308	0.704202307705725	13681.08043989642	7287.949990206662	Ukraine
1651	63	2008	20999.54272509607	0.710980183909559	13681.68989905821	7317.852826037863	Ukraine
1652	63	2009	21027.06275707818	0.716185465482395	13681.62018902149	7345.442568056691	Ukraine
1653	63	2010	21052.27076301959	0.72101987022281	13680.93567718005	7371.335085839544	Ukraine
1654	63	2011	21081.23572310537	0.724891957373533	13681.51908538791	7399.716637717465	Ukraine
1655	63	2012	21116.12863116655	0.728817199844111	13683.12707951496	7433.001551651585	Ukraine
1656	63	2013	21150.36382574263	0.734033572821072	13683.33451754462	7467.029308198007	Ukraine
1657	63	2014	21175.23533341952	0.739883556959807	13681.28545268634	7493.94988073318	Ukraine
1658	63	2015	21184.27079841332	0.743790863159826	13679.86512559064	7504.405672822682	Ukraine
1659	63	2016	21150.25987307906	0.746857988843031	13682.96990713333	7467.289965945725	Ukraine
1660	63	2017	21077.19808481785	0.750593324392773	13682.16852155214	7395.029563265707	Ukraine
1661	63	2018	21000.78949835968	0.754451727274318	13683.854113732	7316.935384627681	Ukraine
1662	63	2019	20955.05155393037	0.757980081219807	13680.90087185256	7274.150682077816	Ukraine
1663	63	2020	20949.6245339396	0.759929872218543	13681.27485624884	7268.349677690765	Ukraine
1664	63	2021	20918.3177391473	0.760773912846782	13682.30304001461	7236.014699132691	Ukraine
1665	66	1990	21629.18812916289	0.66608191698766	13681.15806842562	7948.030060737276	Brunei Darussalam
1666	66	1991	21644.30623889857	0.671233831388631	13686.25473793864	7958.051500959933	Brunei Darussalam
1667	66	1992	21673.28992068206	0.676702526223706	13681.21461497052	7992.075305711536	Brunei Darussalam
1668	66	1993	21710.75667869904	0.682175439911044	13680.14735234006	8030.609326358983	Brunei Darussalam
1669	66	1994	21745.97523487281	0.68739409348098	13679.85526265815	8066.119972214661	Brunei Darussalam
1670	66	1995	21787.40122068911	0.692471156008533	13681.21909682712	8106.18212386199	Brunei Darussalam
1671	66	1996	21851.21677698405	0.697602233240377	13681.73261466606	8169.484162317987	Brunei Darussalam
1672	66	1997	21954.9720123423	0.702944386203433	13680.85067183527	8274.121340507032	Brunei Darussalam
1673	66	1998	22076.82713362276	0.708630119469791	13679.39081849261	8397.436315130151	Brunei Darussalam
1674	66	1999	22189.36826478425	0.714851237118356	13683.14405675534	8506.224208028918	Brunei Darussalam
1675	66	2000	22278.77312331174	0.72155249267874	13681.60804893442	8597.165074377317	Brunei Darussalam
1676	66	2001	22355.26673458631	0.728535069338112	13680.5140238439	8674.752710742407	Brunei Darussalam
1677	66	2002	22452.48149736153	0.735343916434566	13681.51063566263	8770.970861698897	Brunei Darussalam
1678	66	2003	22555.12149301965	0.741578091315293	13680.23450865208	8874.88698436757	Brunei Darussalam
1679	66	2004	22639.23136322038	0.747311714682537	13678.52443467953	8960.706928540852	Brunei Darussalam
1680	66	2005	22694.0771435272	0.752481792632817	13681.85680277128	9012.220340755925	Brunei Darussalam
1681	66	2006	22718.21762641452	0.75731865511743	13678.45205550483	9039.765570909689	Brunei Darussalam
1682	66	2007	22738.60241253764	0.761643128654341	13680.28901741395	9058.313395123689	Brunei Darussalam
1683	66	2008	22757.62720835592	0.765714260433754	13679.15700025871	9078.470208097211	Brunei Darussalam
1684	66	2009	22771.253002429	0.769601681624648	13680.3726579832	9090.880344445803	Brunei Darussalam
1685	66	2010	22786.82553342115	0.773219221249055	13680.83959668793	9105.98593673322	Brunei Darussalam
1686	66	2011	22816.80096945554	0.776631893191597	13680.86758175972	9135.933387695823	Brunei Darussalam
1687	66	2012	22871.89965612674	0.780216551684601	13680.86304794074	9191.036608186001	Brunei Darussalam
1688	66	2013	22939.05515573043	0.784017040989581	13681.67199708992	9257.383158640509	Brunei Darussalam
1689	66	2014	22997.141411526	0.787733289361499	13680.93690142967	9316.204510096328	Brunei Darussalam
1690	66	2015	23030.65583406861	0.791367566956237	13682.5262326646	9348.129601404009	Brunei Darussalam
1691	66	2016	23038.73632807401	0.794980772397229	13680.73733523114	9357.998992842866	Brunei Darussalam
1692	66	2017	23040.21167605398	0.798309936375838	13681.91427162002	9358.297404433955	Brunei Darussalam
1693	66	2018	23039.63129388458	0.801436553226482	13683.62483333691	9356.006460547675	Brunei Darussalam
1694	66	2019	23041.66120931607	0.804499388246421	13680.24989048018	9361.411318835888	Brunei Darussalam
1695	66	2020	23028.43262870881	0.80742409075008	13677.45476134595	9350.97786736286	Brunei Darussalam
1696	66	2021	23040.68783471999	0.810234366947283	13679.60903646247	9361.07879825752	Brunei Darussalam
1697	67	1990	24498.26160536155	0.790253515528297	13681.83670591911	10816.42489944244	Japan
1698	67	1991	24494.99068120891	0.794616189497547	13686.05709719846	10808.93358401045	Japan
1699	67	1992	24501.31934609946	0.799156224748283	13680.37935116264	10820.93999493682	Japan
1700	67	1993	24511.74016069719	0.802972994199584	13681.72752779336	10830.01263290383	Japan
1701	67	1994	24519.76598431098	0.806689483098495	13683.436526758	10836.32945755298	Japan
1702	67	1995	24519.11410103841	0.810510771484257	13680.06917297828	10839.04492806013	Japan
1703	67	1996	24531.43765179458	0.813870745535327	13678.15150600763	10853.28614578695	Japan
1704	67	1997	24571.38902647071	0.816675782376649	13682.96708661168	10888.42193985903	Japan
1705	67	1998	24624.20297522259	0.819016201504856	13681.27906857196	10942.92390665063	Japan
1706	67	1999	24674.10048500191	0.82106663705133	13681.24173465189	10992.85875035002	Japan
1707	67	2000	24704.76946094371	0.822938998623378	13681.72203218551	11023.04742875819	Japan
1708	67	2001	24731.32003828221	0.824723241254759	13680.83018653441	11050.4898517478	Japan
1709	67	2002	24771.85260615503	0.82693677356819	13685.64259143129	11086.21001472374	Japan
1710	67	2003	24816.35781689601	0.829392223273124	13681.39251220678	11134.96530468923	Japan
1711	67	2004	24853.77874191323	0.832037381275171	13679.24487909661	11174.53386281662	Japan
1712	67	2005	24872.59832329999	0.834288685362289	13680.50234345917	11192.09597984082	Japan
1713	67	2006	24963.50324900644	0.836222264006662	13680.44845594302	11283.05479306342	Japan
1714	67	2007	25173.03061376135	0.83829415979033	13681.459254638	11491.57135912335	Japan
1715	67	2008	25425.57132948772	0.840301217168455	13682.60616503739	11742.96516445033	Japan
1716	67	2009	25643.5905303478	0.842133664144895	13682.67449524824	11960.91603509956	Japan
1717	67	2010	25747.64358992139	0.844361810771781	13683.06481257831	12064.57877734308	Japan
1718	67	2011	25787.69913285562	0.846750266822805	13681.16823422723	12106.53089862839	Japan
1719	67	2012	25852.94425993494	0.849061489406189	13679.97702642818	12172.96723350676	Japan
1720	67	2013	25925.29811250308	0.851356993626047	13683.39580043365	12241.90231206943	Japan
1721	67	2014	25985.91749683521	0.85369274935716	13683.39368189721	12302.523814938	Japan
1722	67	2015	26015.66428697078	0.856097498738686	13683.89026660357	12331.77402036721	Japan
1723	67	2016	25862.75584710757	0.858698173210648	13683.46585137367	12179.28999573391	Japan
1724	67	2017	25514.71024924805	0.861393308858287	13681.31835117927	11833.39189806878	Japan
1725	67	2018	25163.5185878337	0.864237136659234	13681.8287651934	11481.6898226403	Japan
1726	67	2019	24999.65160866359	0.867148183486851	13681.96975187408	11317.68185678951	Japan
1727	67	2020	24954.53149864458	0.869106879336459	13681.62367837523	11272.90782026935	Japan
1728	67	2021	25014.48545800221	0.871241812572128	13680.26329184425	11334.22216615796	Japan
1729	68	1990	21995.29857372213	0.692329306595283	13682.27377180498	8313.02480191715	Republic of Korea
1730	68	1991	21992.43130031969	0.702631128494537	13678.27469899009	8314.156601329603	Republic of Korea
1731	68	1992	21999.67464660304	0.712440841630159	13680.15970052596	8319.514946077079	Republic of Korea
1732	68	1993	22017.86605303549	0.722286739631754	13683.95601181607	8333.910041219418	Republic of Korea
1733	68	1994	22046.32303991728	0.732197906155207	13679.98495877668	8366.3380811406	Republic of Korea
1734	68	1995	22085.07698651905	0.741940029590316	13684.91398966586	8400.16299685319	Republic of Korea
1735	68	1996	22161.11418445695	0.751553240476733	13683.57349538706	8477.540689069889	Republic of Korea
1736	68	1997	22286.59226553812	0.760591683388116	13680.96683454568	8605.62543099244	Republic of Korea
1737	68	1998	22439.01255925103	0.76828188532262	13682.74949809168	8756.263061159354	Republic of Korea
1738	68	1999	22591.58706955783	0.776773436337718	13680.09917155403	8911.487898003796	Republic of Korea
1739	68	2000	22721.15145360037	0.785428821409438	13678.50809474864	9042.643358851734	Republic of Korea
1740	68	2001	22850.64491252751	0.793496280690955	13685.54041327397	9165.104499253537	Republic of Korea
1741	68	2002	23004.25254361195	0.801024295470106	13680.28669540532	9323.965848206633	Republic of Korea
1742	68	2003	23160.28566567979	0.807687785876648	13681.75194031679	9478.533725363002	Republic of Korea
1743	68	2004	23292.68549558014	0.813720926701095	13681.97460380368	9610.710891776454	Republic of Korea
1744	68	2005	23379.04390602929	0.819093399889013	13680.34401495573	9698.69989107356	Republic of Korea
1745	68	2006	23429.03461190299	0.824179820431794	13681.75108362791	9747.28352827508	Republic of Korea
1746	68	2007	23469.53459168644	0.82912795326169	13685.25167571604	9784.282915970402	Republic of Korea
1747	68	2008	23503.99205997176	0.833894626872214	13680.91729252534	9823.074767446415	Republic of Korea
1748	68	2009	23531.89635671707	0.838108330520764	13681.46103069476	9850.435326022305	Republic of Korea
1749	68	2010	23555.44821238564	0.84251142929369	13681.74223856124	9873.7059738244	Republic of Korea
1750	68	2011	23599.7299893593	0.846913228744834	13680.54166214864	9919.188327210657	Republic of Korea
1751	68	2012	23675.41123431721	0.851140262773848	13681.63371665322	9993.77751766399	Republic of Korea
1752	68	2013	23760.59687413463	0.855441000170575	13681.46153987533	10079.1353342593	Republic of Korea
1753	68	2014	23829.75349388021	0.859665567500037	13679.02904233365	10150.72445154656	Republic of Korea
1754	68	2015	23859.50674425094	0.863907408481354	13680.86023926024	10178.6465049907	Republic of Korea
1755	68	2016	23817.61988790932	0.868317824083966	13682.20631907434	10135.41356883498	Republic of Korea
1756	68	2017	23722.5147643085	0.87261776393019	13677.9957174694	10044.5190468391	Republic of Korea
1757	68	2018	23626.90682518505	0.876823316849569	13680.75343117713	9946.153394007919	Republic of Korea
1758	68	2019	23579.39751393444	0.88073150966869	13680.73294367605	9898.664570258394	Republic of Korea
1759	68	2020	23564.36375677438	0.883717569055359	13680.95930385707	9883.40445291731	Republic of Korea
1760	68	2021	23566.80267812037	0.886675266756997	13679.70162426309	9887.101053857277	Republic of Korea
1761	69	1990	21786.41492432973	0.686404444349548	13685.43126390486	8100.983660424872	Singapore
1762	69	1991	21688.13097985993	0.695055557646282	13682.01339227544	8006.117587584484	Singapore
1763	69	1992	21617.17391034249	0.703427834229016	13681.81487711205	7935.359033230437	Singapore
1764	69	1993	21563.71156206819	0.712315203759158	13678.50490045622	7885.206661611976	Singapore
1765	69	1994	21528.85363979052	0.721256796938456	13680.31121854208	7848.542421248441	Singapore
1766	69	1995	21522.50996098541	0.729982231248165	13679.76492664906	7842.745034336353	Singapore
1767	69	1996	21526.35145905596	0.739028234741754	13681.71423638767	7844.637222668292	Singapore
1768	69	1997	21574.51746666744	0.747571897605582	13682.18284200915	7892.33462465829	Singapore
1769	69	1998	21634.81657505523	0.754873203577067	13681.97913609586	7952.837438959366	Singapore
1770	69	1999	21731.69105210028	0.760831136110222	13682.25957101887	8049.43148108141	Singapore
1771	69	2000	21793.16999914844	0.767717370394546	13683.53825027407	8109.631748874366	Singapore
1772	69	2001	21857.8519276527	0.774294656621655	13681.89282554494	8175.959102107756	Singapore
1773	69	2002	21959.37212377593	0.77973576984914	13680.68137624003	8278.690747535904	Singapore
1774	69	2003	22076.95703555562	0.784165555316375	13680.09088791932	8396.866147636303	Singapore
1775	69	2004	22161.21533851913	0.789852773877056	13683.76833955516	8477.446998963975	Singapore
1776	69	2005	22205.526649309	0.796455750753104	13678.34425103204	8527.182398276958	Singapore
1777	69	2006	22220.89901411841	0.803342694397764	13683.06804154666	8537.830972571746	Singapore
1778	69	2007	22227.08874919843	0.810625304101189	13681.07263583616	8546.016113362268	Singapore
1779	69	2008	22224.16487167666	0.818124162030734	13681.1770042081	8542.987867468566	Singapore
1780	69	2009	22252.54011023868	0.824251515940882	13681.39165914092	8571.148451097755	Singapore
1781	69	2010	22282.0569884754	0.830222159553543	13679.68957106549	8602.367417409912	Singapore
1782	69	2011	22326.64347485708	0.833829607920547	13679.78810923453	8646.855365622554	Singapore
1783	69	2012	22382.31229507285	0.837391806757054	13681.60346523551	8700.708829837344	Singapore
1784	69	2013	22438.85135404375	0.840420177683154	13681.99114774745	8756.860206296302	Singapore
1785	69	2014	22493.28929181333	0.842894537933952	13682.28846118868	8811.000830624651	Singapore
1786	69	2015	22531.76042502852	0.84540185703118	13680.33794019163	8851.422484836889	Singapore
1787	69	2016	22548.18849465943	0.847596998735509	13682.31392618846	8865.874568470967	Singapore
1788	69	2017	22577.74267256267	0.849051517606326	13680.10465471796	8897.638017844709	Singapore
1789	69	2018	22598.47501508932	0.850762728725121	13679.18248941915	8919.292525670166	Singapore
1790	69	2019	22616.97213682452	0.852497337757222	13683.94458674804	8933.027550076484	Singapore
1791	69	2020	22637.99321835365	0.854296009592945	13684.25468022441	8953.73853812924	Singapore
1792	69	2021	22665.70542365976	0.856097766112729	13684.4389289286	8981.266494731166	Singapore
1793	71	1990	23776.93845852738	0.725982519157417	13681.00304478343	10095.93541374395	Australia
1794	71	1991	23812.03688044625	0.729759858781312	13681.87723295158	10130.15964749467	Australia
1795	71	1992	23849.95638416241	0.73390140434283	13683.77918573158	10166.17719843083	Australia
1796	71	1993	23891.48598785011	0.738374743085692	13681.9962747274	10209.48971312271	Australia
1797	71	1994	23937.49615935759	0.742846571880912	13682.08702326693	10255.40913609066	Australia
1798	71	1995	23988.42922839368	0.747426824081883	13681.4116816759	10307.01754671778	Australia
1799	71	1996	24048.39488436311	0.751991736090285	13682.12459699783	10366.27028736528	Australia
1800	71	1997	24118.0806688205	0.756633901347637	13681.99538826967	10436.08528055083	Australia
1801	71	1998	24190.9906045336	0.761133265356106	13681.75403869222	10509.23656584137	Australia
1802	71	1999	24261.55903299832	0.765697505930953	13681.81543689538	10579.74359610294	Australia
1803	71	2000	24323.47904350575	0.770223843075912	13682.63818239337	10640.84086111238	Australia
1804	71	2001	24388.68920976341	0.774662787384155	13685.88906021436	10702.80014954905	Australia
1805	71	2002	24466.66880310438	0.779360940006122	13682.77947572306	10783.88932738132	Australia
1806	71	2003	24545.76319105904	0.783600180802991	13683.99491585875	10861.76827520029	Australia
1807	71	2004	24614.56243525845	0.787016543130049	13683.18450174315	10931.3779335153	Australia
1808	71	2005	24661.51619804743	0.789615521287164	13680.72201296335	10980.79418508408	Australia
1809	71	2006	24685.91625270015	0.791155687742942	13681.52122741774	11004.39502528241	Australia
1810	71	2007	24698.12922069326	0.792532682754436	13680.93671271614	11017.19250797712	Australia
1811	71	2008	24702.08340756135	0.795292900277512	13680.62305701813	11021.46035054322	Australia
1812	71	2009	24701.76712235311	0.799174373217167	13679.01436814173	11022.75275421138	Australia
1813	71	2010	24700.98407599649	0.803561543809643	13683.25557828575	11017.72849771074	Australia
1814	71	2011	24669.9376701211	0.807520219913819	13680.95299469033	10988.98467543077	Australia
1815	71	2012	24595.45963552799	0.811644461488936	13682.05467933293	10913.40495619506	Australia
1816	71	2013	24505.85324919584	0.816453661448137	13679.93350514937	10825.91974404647	Australia
1817	71	2014	24429.79939379772	0.820840850321621	13681.86656634013	10747.93282745759	Australia
1818	71	2015	24396.05981138767	0.824860715173108	13684.62799297169	10711.43181841598	Australia
1819	71	2016	24445.03383902564	0.828559943182664	13678.52407343038	10766.50976559526	Australia
1820	71	2017	24559.07770292293	0.831798265550707	13679.93308123547	10879.14462168746	Australia
1821	71	2018	24678.55858923662	0.835354624190932	13680.21246673889	10998.34612249773	Australia
1822	71	2019	24743.54635585176	0.839317426059217	13681.26400415206	11062.28235169969	Australia
1823	71	2020	24688.78714442578	0.842051314482691	13682.66484491484	11006.12229951094	Australia
1824	71	2021	24435.75306897843	0.844252813727575	13680.72878594932	10755.02428302911	Australia
1825	72	1990	21480.25956792072	0.752321654884833	13679.92227466067	7800.337293260051	New Zealand
1826	72	1991	21354.33928832722	0.755616090554557	13680.12402708793	7674.215261239287	New Zealand
1827	72	1992	21248.26049308233	0.759461372351944	13682.20683280289	7566.053660279436	New Zealand
1828	72	1993	21166.58387350026	0.763634604405382	13683.59842641705	7482.985447083209	New Zealand
1829	72	1994	21114.15141271116	0.767118657876439	13684.28760165082	7429.863811060339	New Zealand
1830	72	1995	21095.96897700702	0.769998036424639	13681.46397675097	7414.505000256049	New Zealand
1831	72	1996	21109.37483259659	0.773575283251135	13684.27485206588	7425.099980530713	New Zealand
1832	72	1997	21144.47503422145	0.778205776484177	13681.63271163938	7462.842322582072	New Zealand
1833	72	1998	21195.50158366375	0.78173075719617	13679.21832523021	7516.283258433537	New Zealand
1834	72	1999	21254.50862463029	0.784428637621383	13678.39633898409	7576.112285646195	New Zealand
1835	72	2000	21311.06454397885	0.787659557491679	13679.80900965075	7631.2555343281	New Zealand
1836	72	2001	21347.37754930299	0.791426079291696	13678.14316828605	7669.234381016942	New Zealand
1837	72	2002	21354.72456481101	0.794519590986489	13682.14460649376	7672.57995831725	New Zealand
1838	72	2003	21346.25452788093	0.796286883438684	13682.21589520519	7664.038632675745	New Zealand
1839	72	2004	21342.82823399891	0.798177476508371	13680.01451239848	7662.813721600432	New Zealand
1840	72	2005	21357.26688176849	0.799107294338124	13680.82254062978	7676.444341138713	New Zealand
1841	72	2006	21369.18458650889	0.798456865675295	13682.38910990351	7686.795476605386	New Zealand
1842	72	2007	21360.68036870334	0.798447615942533	13681.69644602393	7678.983922679412	New Zealand
1843	72	2008	21345.96115299726	0.799669513648105	13685.46960332145	7660.491549675806	New Zealand
1844	72	2009	21337.47871126788	0.801727534577573	13680.25311021769	7657.225601050184	New Zealand
1845	72	2010	21348.50924548863	0.805133184751295	13679.79405629568	7668.715189192955	New Zealand
1846	72	2011	21410.91378508621	0.809760351959867	13680.18195443237	7730.731830653838	New Zealand
1847	72	2012	21524.83844628442	0.814957563823326	13682.0963984835	7842.742047800921	New Zealand
1848	72	2013	21654.88170550102	0.820145989650422	13679.00031975945	7975.881385741564	New Zealand
1849	72	2014	21765.98112930199	0.823908943687562	13679.72649032315	8086.254638978837	New Zealand
1850	72	2015	21825.70017030528	0.82746249334817	13681.5975676933	8144.102602611973	New Zealand
1851	72	2016	21848.64299416145	0.831843966678668	13679.76658532473	8168.876408836721	New Zealand
1852	72	2017	21870.50316533843	0.836301794613403	13682.23865584442	8188.264509494011	New Zealand
1853	72	2018	21891.62916818093	0.840597863184845	13681.17675189272	8210.452416288204	New Zealand
1854	72	2019	21911.02324750088	0.844533208807291	13681.66621657446	8229.357030926418	New Zealand
1855	72	2020	21833.91091126041	0.847398736836909	13681.8222746048	8152.088636655611	New Zealand
1856	72	2021	21870.1695661371	0.849442498970719	13682.11916321786	8188.05040291924	New Zealand
1857	74	1990	20073.02369452058	0.761463880346533	13682.24126762251	6390.782426898068	Andorra
1858	74	1991	20042.34261627475	0.764709071138693	13682.31945569242	6360.023160582332	Andorra
1859	74	1992	20023.44774253089	0.767188282487657	13679.40134668455	6344.046395846337	Andorra
1860	74	1993	19994.41345394512	0.768953827567811	13680.77542040114	6313.638033543981	Andorra
1861	74	1994	20000.14700002335	0.77002376454004	13682.34735554666	6317.799644476685	Andorra
1862	74	1995	20015.58368822146	0.77098868338163	13680.26422906288	6335.319459158583	Andorra
1863	74	1996	20036.37491914025	0.772403470644367	13679.98378126541	6356.391137874847	Andorra
1864	74	1997	20051.3964297411	0.774580970737089	13683.83977852313	6367.556651217974	Andorra
1865	74	1998	20072.17597006333	0.776972577800595	13681.23898501806	6390.936985045268	Andorra
1866	74	1999	20091.73470886916	0.779629634395052	13678.29605876639	6413.438650102767	Andorra
1867	74	2000	20112.86698276274	0.781976505693047	13683.49441448892	6429.37256827382	Andorra
1868	74	2001	20140.92319536489	0.785417034980389	13679.32178274774	6461.601412617149	Andorra
1869	74	2002	20167.38189079941	0.79015875913382	13682.91164658515	6484.470244214257	Andorra
1870	74	2003	20186.82508708358	0.797278900724701	13681.46270188272	6505.362385200857	Andorra
1871	74	2004	20203.18418227857	0.80473197995372	13681.98057072112	6521.203611557446	Andorra
1872	74	2005	20218.18703616388	0.812213979716634	13681.81075875316	6536.376277410718	Andorra
1873	74	2006	20213.66359105437	0.819787259850839	13680.53055250904	6533.133038545328	Andorra
1874	74	2007	20205.03637879447	0.826617254254178	13679.26279035848	6525.773588435986	Andorra
1875	74	2008	20199.96221683598	0.83182171450476	13680.2067607873	6519.755456048677	Andorra
1876	74	2009	20199.64704418357	0.835929886554712	13679.95007542665	6519.696968756916	Andorra
1877	74	2010	20206.67294322524	0.839489966459192	13681.58307556263	6525.089867662609	Andorra
1878	74	2011	20268.64851647692	0.842794802354863	13682.25233833398	6586.396178142937	Andorra
1879	74	2012	20299.60823967083	0.845810830539451	13684.42937657976	6615.178863091069	Andorra
1880	74	2013	20326.90134972355	0.848329909768827	13682.49152254713	6644.409827176418	Andorra
1881	74	2014	20343.89083375845	0.851010491664786	13680.52809242648	6663.362741331966	Andorra
1882	74	2015	20351.28414453346	0.853591217830289	13684.34207576177	6666.942068771688	Andorra
1883	74	2016	20353.45228349544	0.856257052608717	13680.64729504241	6672.804988453028	Andorra
1884	74	2017	20352.52034024848	0.85947703010266	13680.98239556341	6671.537944685069	Andorra
1885	74	2018	20353.17600311181	0.862588950920789	13680.44571234537	6672.730290766436	Andorra
1886	74	2019	20353.05308195232	0.865621023596139	13680.07557342465	6672.977508527672	Andorra
1887	74	2020	20338.11424662047	0.867449169102346	13681.2385236614	6656.87572295907	Andorra
1888	74	2021	20355.77768932637	0.869444112735696	13679.40767320921	6676.370016117164	Andorra
1889	75	1990	19640.59497078729	0.749853692572025	13681.03373248781	5959.561238299475	Austria
1890	75	1991	19536.05242318518	0.751652734176599	13679.93815133845	5856.114271846731	Austria
1891	75	1992	19446.41801778223	0.754375285612199	13680.06132120961	5766.356696572617	Austria
1892	75	1993	19380.39888296227	0.758804553724473	13681.44368614447	5698.955196817802	Austria
1893	75	1994	19346.13143298535	0.764704364300466	13682.69274317952	5663.438689805827	Austria
1894	75	1995	19352.4700994487	0.769827471008921	13681.1965551173	5671.273544331403	Austria
1895	75	1996	19431.14550540532	0.774446565189292	13681.44909336137	5749.696412043948	Austria
1896	75	1997	19576.12589726316	0.77923285637593	13681.05460512686	5895.071292136297	Austria
1897	75	1998	19743.44160574357	0.783521015501574	13680.58863017609	6062.852975567484	Austria
1898	75	1999	19888.53859503493	0.787451584183882	13683.7332153368	6204.805379698128	Austria
1899	75	2000	19968.11406162514	0.791847679870807	13683.55782022797	6284.556241397166	Austria
1900	75	2001	20009.24595926352	0.795770117733764	13682.32729417043	6326.918665093091	Austria
1901	75	2002	20060.12898887215	0.799154119574311	13680.57160772302	6379.55738114913	Austria
1902	75	2003	20113.47614809731	0.802043253134005	13682.18955831151	6431.286589785805	Austria
1903	75	2004	20160.46930229461	0.804889143740108	13680.70104524559	6479.768257049014	Austria
1904	75	2005	20193.22296955792	0.808419194340084	13680.872241368	6512.350728189916	Austria
1905	75	2006	20176	0.812064609467116	13678.6674249663	6497.373824343704	Austria
1906	75	2007	20102.26219243325	0.815480521576858	13680.27024307393	6421.991949359324	Austria
1907	75	2008	20010.20146345314	0.818793658319811	13681.48990563012	6328.711557823019	Austria
1908	75	2009	19937.13646981233	0.821541167154033	13682.72015103443	6254.416318777896	Austria
1909	75	2010	19921.04234732763	0.824500109333185	13680.2203658573	6240.821981470335	Austria
1910	75	2011	19956.87716576485	0.82800199897916	13683.31634457609	6273.560821188756	Austria
1911	75	2012	20006.22679900408	0.83111330933878	13680.39076227917	6325.836036724912	Austria
1912	75	2013	20058.84733144153	0.833679780262374	13682.47760315691	6376.369728284619	Austria
1913	75	2014	20103.74091289357	0.835838577321076	13683.26852890203	6420.472383991535	Austria
1914	75	2015	20131.21795418151	0.837579895310124	13681.40708781181	6449.810866369702	Austria
1915	75	2016	20153.95876822164	0.839883789894186	13680.22806108151	6473.730707140126	Austria
1916	75	2017	20183.00243080935	0.843173330746292	13681.58738419772	6501.415046611628	Austria
1917	75	2018	20208.01907927673	0.846614470307794	13679.6260146262	6528.393064650525	Austria
1918	75	2019	20219.83472961282	0.849862514846872	13680.26364089913	6539.57108871369	Austria
1919	75	2020	20178.64043304875	0.852020385174284	13680.0892649937	6498.551168055052	Austria
1920	75	2021	20207.85746213881	0.853837004256539	13677.75018195269	6530.107280186117	Austria
1921	76	1990	20129.90951284787	0.737390656400179	13686.22362218245	6443.685890665416	Belgium
1922	76	1991	20160.33023334602	0.74217307419685	13681.6103270087	6478.719906337319	Belgium
1923	76	1992	20187.44829840894	0.748012299186744	13683.58644212358	6503.861856285353	Belgium
1924	76	1993	20210.44291764087	0.753685087006788	13682.5923997614	6527.850517879469	Belgium
1925	76	1994	20227.48836082681	0.758903637592037	13682.02262708471	6545.465733742103	Belgium
1926	76	1995	20236.95805898663	0.763170400784407	13679.17035756357	6557.787701423062	Belgium
1927	76	1996	20241.99672240003	0.766826075213302	13680.32555033757	6561.671172062459	Belgium
1928	76	1997	20245.38770125978	0.770813953023256	13680.0917898284	6565.29591143138	Belgium
1929	76	1998	20247.77847808231	0.774228267511882	13680.22951292383	6567.548965158479	Belgium
1930	76	1999	20249.55653913187	0.777041040124219	13683.50839067169	6566.048148460181	Belgium
1931	76	2000	20251.40159679005	0.780396331183289	13681.23181346454	6570.169783325506	Belgium
1932	76	2001	20254.75142941284	0.784713043367342	13683.40735598434	6571.344073428505	Belgium
1933	76	2002	20258.95211109893	0.788836054052762	13680.88989254447	6578.062218554456	Belgium
1934	76	2003	20263.20162728414	0.792014383577294	13683.11135676063	6580.090270523509	Belgium
1935	76	2004	20266.43396907871	0.795224935706338	13681.64059120437	6584.793377874335	Belgium
1936	76	2005	20267.98879533992	0.798497235786438	13679.9672279959	6588.021567344016	Belgium
1937	76	2006	20268.87813585515	0.801572762913827	13682.36689065487	6586.511245200278	Belgium
1938	76	2007	20271.09759251948	0.804612664215848	13680.79846368259	6590.299128836894	Belgium
1939	76	2008	20276.57797764837	0.807757944740662	13679.6395269944	6596.938450653966	Belgium
1940	76	2009	20286.98959342484	0.811055825478368	13680.97941689597	6606.010176528875	Belgium
1941	76	2010	20304.23200461207	0.815030206751301	13682.1140247885	6622.11797982357	Belgium
1942	76	2011	20341.70253366813	0.819470362048624	13682.88683343226	6658.815700235868	Belgium
1943	76	2012	20401.87197787251	0.824226016040103	13680.47305849527	6721.398919377241	Belgium
1944	76	2013	20471.09334855146	0.828619831627193	13684.61659181317	6786.476756738288	Belgium
1945	76	2014	20535.5873646173	0.832425051502658	13681.40102707189	6854.186337545409	Belgium
1946	76	2015	20581.92463073186	0.835878400447772	13679.50711049922	6902.417520232637	Belgium
1947	76	2016	20615.30422040684	0.839462940488534	13680.99775790804	6934.306462498802	Belgium
1948	76	2017	20646.01373902452	0.843212044031047	13680.69613931043	6965.317599714092	Belgium
1949	76	2018	20668.67828368932	0.846617625234845	13680.70544791736	6987.972835771965	Belgium
1950	76	2019	20678.08737796236	0.849498394807879	13679.27784153633	6998.809536426032	Belgium
1951	76	2020	20637.61910377694	0.851346648590241	13681.72223176468	6955.896872012267	Belgium
1952	76	2021	20693.37880101786	0.853654015777112	13682.18294416892	7011.195856848941	Belgium
1953	77	1990	19644.59657413197	0.648230871689669	13684.21683152754	5960.379742604433	Cyprus
1954	77	1991	19713.66275151665	0.655726169264618	13682.87760651599	6030.785145000666	Cyprus
1955	77	1992	19779.38754344768	0.666011849072818	13682.30758884458	6097.079954603101	Cyprus
1956	77	1993	19838.01396307852	0.677547476543954	13679.49099027988	6158.522972798641	Cyprus
1957	77	1994	19887.41953599685	0.688829360602013	13683.14315997137	6204.276376025489	Cyprus
1958	77	1995	19925.84284098753	0.699923898437876	13681.60607316195	6244.23676782558	Cyprus
1959	77	1996	19961.1939692391	0.709839946474019	13680.10779845703	6281.08617078207	Cyprus
1960	77	1997	20000.53048763105	0.718864243512848	13682.6098812396	6317.920606391452	Cyprus
1961	77	1998	20040.73013196729	0.727964381748969	13679.08304686705	6361.647085100243	Cyprus
1962	77	1999	20080.60498173338	0.736846134920381	13683.27960908714	6397.325372646237	Cyprus
1963	77	2000	20118.87687188329	0.745199300565367	13685.50513981145	6433.371732071841	Cyprus
1964	77	2001	20164.84027989465	0.753594717257543	13681.9588111656	6482.881468729052	Cyprus
1965	77	2002	20223.54186897157	0.76150246522841	13682.50422744259	6541.037641528985	Cyprus
1966	77	2003	20286.61270424384	0.767896215824759	13683.03136830834	6603.581335935498	Cyprus
1967	77	2004	20345.16494774497	0.77376477492064	13685.21469126414	6659.950256480832	Cyprus
1968	77	2005	20391.2626476247	0.779031361179798	13681.63213137268	6709.630516252022	Cyprus
1969	77	2006	20428.25210050931	0.784560964983202	13680.85293843637	6747.399162072941	Cyprus
1970	77	2007	20463.55270238062	0.792068382747098	13684.6603293407	6778.89237303992	Cyprus
1971	77	2008	20496.00315674197	0.799454089093792	13683.20478450431	6812.798372237659	Cyprus
1972	77	2009	20524.55968487506	0.805112085484562	13678.89763639893	6845.662048476128	Cyprus
1973	77	2010	20548.27612336454	0.809840187817991	13681.48644819702	6866.789675167522	Cyprus
1974	77	2011	20574.08890902121	0.813726132185002	13684.55200863994	6889.536900381268	Cyprus
1975	77	2012	20606.66707787283	0.816978525424299	13680.62351777644	6926.043560096394	Cyprus
1976	77	2013	20641.01487757634	0.819380601631525	13682.007627251	6959.00725032534	Cyprus
1977	77	2014	20672.1429260804	0.821184302169431	13681.19064864942	6990.952277430977	Cyprus
1978	77	2015	20695.0458699697	0.822732850898765	13683.50486480521	7011.541005164489	Cyprus
1979	77	2016	20715.5762279217	0.824283624143557	13682.20356974842	7033.372658173279	Cyprus
1980	77	2017	20739.71950465561	0.826139877968847	13680.89535914576	7058.824145509852	Cyprus
1981	77	2018	20761.92460241119	0.828343243063834	13678.48481587592	7083.439786535268	Cyprus
1982	77	2019	20776.41153553082	0.830980727806796	13685.92295380015	7090.488581730668	Cyprus
1983	77	2020	20753.52392388425	0.833059522677264	13681.96761696945	7071.556306914801	Cyprus
1984	77	2021	20766.74237377934	0.835630545002355	13684.46717682966	7082.275196949679	Cyprus
1985	78	1990	23700.79457421161	0.801154655014013	13682.5485290519	10018.24604515971	Denmark
1986	78	1991	23713.38459954682	0.804540349639536	13680.7	10032.65486204682	Denmark
1987	78	1992	23723.09166643823	0.808164433760271	13681.19032315662	10041.90134328161	Denmark
1988	78	1993	23731.76841132102	0.811585712633093	13678.28423073386	10053.48418058716	Denmark
1989	78	1994	23741.19910439185	0.815138614432107	13683.93704195399	10057.26206243786	Denmark
1990	78	1995	23752.94305487767	0.819104611612713	13683.23730887405	10069.70574600362	Denmark
1991	78	1996	23761.89655424799	0.82337524309543	13679.40159153193	10082.49496271606	Denmark
1992	78	1997	23763.71759556723	0.827679979394938	13683.79699168638	10079.92060388084	Denmark
1993	78	1998	23760.5659857575	0.831683237018017	13678.63877935912	10081.92720639838	Denmark
1994	78	1999	23754.76474414423	0.835381542910635	13680.58087192948	10074.18387221475	Denmark
1995	78	2000	23748.5572144724	0.8391842975615	13680.47548986448	10068.08172460792	Denmark
1996	78	2001	23634.34401780047	0.843177750467757	13682.28177900236	9952.062238798113	Denmark
1997	78	2002	23369.96520153425	0.847086356838798	13680.67310010997	9689.29210142428	Denmark
1998	78	2003	23055.30699683507	0.850441325949586	13680.41344957498	9374.893547260088	Denmark
1999	78	2004	22789.70975640789	0.853304103185433	13679.34518266033	9110.364573747565	Denmark
[truncated: 4,529 more rows]
