# Supplementary material for: Global, regional, and national burden of musculoskeletal disorders, 1990–2021: an analysis of the global burden of disease study 2021 and forecast to 2035
Source: Front Public Health. 2025 Aug 1;13:1562701. doi: 10.3389/fpubh.2025.1562701 (PMC12354483; doi:10.3389/fpubh.2025.1562701)
Supplement: Supplementary file 8 [file Table_8.xls]

## Sheet: Table S8 incidence of Frontier
	location_id	year	val	SDI	frontier	eff_diff	location_name
1	6	1990	4039.13520520465	0.458668935267616	3167.910653303886	871.2245519007638	China
2	6	1991	3926.92819496487	0.467301969740226	3168.003331575708	758.924863389162	China
3	6	1992	3824.29182687804	0.475784030669638	3167.964297278786	656.3275295992544	China
4	6	1993	3739.143735451219	0.484353830709851	3167.931823363549	571.2119120876696	China
5	6	1994	3679.45623847239	0.49257864459854	3167.983746533284	511.472491939106	China
6	6	1995	3653.14822812694	0.501500907580649	3167.980707895935	485.1675202310053	China
7	6	1996	3646.89544694587	0.512033995790715	3167.950838672684	478.9446082731861	China
8	6	1997	3642.04357105523	0.522326866102753	3167.999881290042	474.0436897651875	China
9	6	1998	3638.38091694105	0.531379484348035	3168.008502350774	470.3724145902761	China
10	6	1999	3635.81002611778	0.540333688117168	3167.989779085151	467.8202470326291	China
11	6	2000	3634.38790776011	0.547989192872889	3167.978131275299	466.4097764848111	China
12	6	2001	3634.65234198232	0.553680373692626	3167.915573852141	466.7367681301794	China
13	6	2002	3636.31208454645	0.560542936414416	3167.933047900529	468.3790366459211	China
14	6	2003	3638.06298795504	0.569018827276063	3168.08478833866	469.9781996163806	China
15	6	2004	3638.61878954792	0.578178090807068	3167.927657594273	470.6911319536471	China
16	6	2005	3636.62035822399	0.58805219357166	3167.996926485225	468.6234317387648	China
17	6	2006	3630.55772921292	0.598758170327953	3168.029224842909	462.5285043700114	China
18	6	2007	3621.17355073594	0.609520246163436	3167.954833906378	453.2187168295623	China
19	6	2008	3610.66802465545	0.619454832781724	3168.018423950432	442.6496007050177	China
20	6	2009	3601.20567326367	0.62930772749348	3167.873981373079	433.3316918905916	China
21	6	2010	3595.0432380877	0.64152144342547	3167.998450531462	427.0447875562381	China
22	6	2011	3590.95160263212	0.651447977618785	3168.045174451672	422.9064281804476	China
23	6	2012	3586.54789916349	0.657144292359298	3168.004660559451	418.5432386040393	China
24	6	2013	3582.48618155212	0.66310300729639	3167.984419146189	414.501762405931	China
25	6	2014	3579.37097710934	0.668640847002655	3167.919771260372	411.4512058489681	China
26	6	2015	3578.02210986738	0.671940110944872	3168.002379508265	410.0197303591149	China
27	6	2016	3586.30592588427	0.676218437253933	3168.024899007208	418.2810268770618	China
28	6	2017	3604.98179244955	0.6846196607825	3168.019574308741	436.9622181408095	China
29	6	2018	3624.20725691446	0.693717996192013	3168.019025945894	456.1882309685661	China
30	6	2019	3634.09204322809	0.703686823937232	3168.003064342437	466.088978885653	China
31	6	2020	3632.78215827927	0.713364584593745	3167.935437783415	464.8467204958547	China
32	6	2021	3629.61151378519	0.721629759719777	3167.955160050743	461.6563537344468	China
33	7	1990	4197.18818235501	0.497780128289885	3168.044136784529	1029.144045570481	Democratic People's Republic of Korea
34	7	1991	4200.33965844787	0.49912051226047	3167.928208237488	1032.411450210382	Democratic People's Republic of Korea
35	7	1992	4202.34052203957	0.499629841478392	3167.959223080424	1034.381298959146	Democratic People's Republic of Korea
36	7	1993	4203.40601769457	0.49970064634474	3167.932380830697	1035.473636863873	Democratic People's Republic of Korea
37	7	1994	4204.032719832971	0.499531339948334	3167.894363869157	1036.138355963813	Democratic People's Republic of Korea
38	7	1995	4203.80532391406	0.499080529317303	3168.03426407526	1035.7710598388	Democratic People's Republic of Korea
39	7	1996	4201.79079833009	0.498429013609349	3168.004362696276	1033.786435633814	Democratic People's Republic of Korea
40	7	1997	4197.82726569135	0.497136868597342	3167.99868948665	1029.828576204699	Democratic People's Republic of Korea
41	7	1998	4193.30282431368	0.49615920966594	3167.831581409666	1025.471242904013	Democratic People's Republic of Korea
42	7	1999	4188.94336879333	0.496484753521051	3167.906363703475	1021.037005089855	Democratic People's Republic of Korea
43	7	2000	4185.61000043802	0.497461994823193	3168.026847075219	1017.583153362801	Democratic People's Republic of Korea
44	7	2001	4181.70550799771	0.499674042505593	3167.953648545101	1013.751859452609	Democratic People's Republic of Korea
45	7	2002	4176.34715998463	0.502633568731371	3167.940463402561	1008.406696582068	Democratic People's Republic of Korea
46	7	2003	4170.63793942377	0.506165243055573	3167.964550950823	1002.673388472947	Democratic People's Republic of Korea
47	7	2004	4164.73	0.510229134162392	3168.026184163903	996.6989171450973	Democratic People's Republic of Korea
48	7	2005	4159.74883678032	0.515097762842417	3168.131369648375	991.617467131945	Democratic People's Republic of Korea
49	7	2006	4153.86683026529	0.519741439913669	3167.891548559448	985.9752817058416	Democratic People's Republic of Korea
50	7	2007	4146.31850301935	0.524066965087203	3167.890380087874	978.4281229314756	Democratic People's Republic of Korea
51	7	2008	4138.5619891144	0.52881349761598	3168.083292536825	970.4786965775752	Democratic People's Republic of Korea
52	7	2009	4130.96140715636	0.533114411172631	3168.055460364799	962.9059467915613	Democratic People's Republic of Korea
53	7	2010	4124.76566833926	0.53719291837066	3167.908589632144	956.8570787071158	Democratic People's Republic of Korea
54	7	2011	4118.18225712161	0.541212269847829	3167.969628170677	950.2126289509333	Democratic People's Republic of Korea
55	7	2012	4110.20353863465	0.545331713402902	3167.929259886602	942.2742787480474	Democratic People's Republic of Korea
56	7	2013	4102.17967572069	0.549483297235091	3167.980155798702	934.1995199219887	Democratic People's Republic of Korea
57	7	2014	4094.67695471934	0.553603559944788	3167.88994350094	926.787	Democratic People's Republic of Korea
58	7	2015	4088.86545995137	0.557321271453133	3168.098413071495	920.7670468798747	Democratic People's Republic of Korea
59	7	2016	4082.66853971457	0.560743562553338	3168.022445225076	914.6460944894939	Democratic People's Republic of Korea
60	7	2017	4075.03024247589	0.563388288880609	3167.996155864447	907.0340866114425	Democratic People's Republic of Korea
61	7	2018	4067.70668715821	0.565161484391211	3168.044246169123	899.6624409890869	Democratic People's Republic of Korea
62	7	2019	4061.83205639958	0.566765705893725	3167.890547945394	893.9415084541861	Democratic People's Republic of Korea
63	7	2020	4056.774992369299	0.56818855103523	3168.043161579799	888.7318307895002	Democratic People's Republic of Korea
64	7	2021	4050.54453423935	0.569854634067777	3168.01875580381	882.5257784355395	Democratic People's Republic of Korea
65	8	1990	4246.97406296221	0.667633853818721	3168.081989117095	1078.892073845115	Taiwan (Province of China)
66	8	1991	4241.62582833161	0.676537236907717	3167.990011992251	1073.635816339359	Taiwan (Province of China)
67	8	1992	4237.05386379867	0.684803635601178	3167.87855980581	1069.17530399286	Taiwan (Province of China)
68	8	1993	4233.751116945989	0.692924130193594	3168.000280899354	1065.750836046636	Taiwan (Province of China)
69	8	1994	4230.90644959642	0.701078749506874	3167.991320440065	1062.915129156355	Taiwan (Province of China)
70	8	1995	4230.715993032691	0.709626820870811	3167.898539399397	1062.817453633294	Taiwan (Province of China)
71	8	1996	4235.25007462647	0.719128415346056	3168.162105816712	1067.087968809758	Taiwan (Province of China)
72	8	1997	4245.480883708589	0.72914549717473	3168.015062413502	1077.465821295087	Taiwan (Province of China)
73	8	1998	4258.51674407413	0.738125787434293	3167.960963351022	1090.555780723108	Taiwan (Province of China)
74	8	1999	4270.73363259883	0.745338399386342	3167.91341489796	1102.82021770087	Taiwan (Province of China)
75	8	2000	4280.76276863676	0.752926841487622	3168.119693357803	1112.643075278957	Taiwan (Province of China)
76	8	2001	4315.30470008183	0.760829809097496	3168.026584682267	1147.278115399562	Taiwan (Province of China)
77	8	2002	4386.97414663683	0.769008983647841	3167.939238653511	1219.034907983319	Taiwan (Province of China)
78	8	2003	4470.91754304455	0.776955803379445	3168.021178092659	1302.896364951891	Taiwan (Province of China)
79	8	2004	4541.71489650839	0.784677977861477	3167.839242761487	1373.875653746903	Taiwan (Province of China)
80	8	2005	4575.61331271961	0.792445129331779	3168.080380738952	1407.532931980657	Taiwan (Province of China)
81	8	2006	4576.19698100622	0.800174674875457	3167.980631843402	1408.216349162818	Taiwan (Province of China)
82	8	2007	4567.42441653565	0.808137693890723	3168.20556785673	1399.21884867892	Taiwan (Province of China)
83	8	2008	4554.44435160039	0.81540069133486	3168.092359107714	1386.351992492676	Taiwan (Province of China)
84	8	2009	4541.73570324107	0.821432279265941	3167.906991754308	1373.828711486762	Taiwan (Province of China)
85	8	2010	4535.28609123891	0.827226752015366	3167.923818024102	1367.362273214808	Taiwan (Province of China)
86	8	2011	4530.13719565808	0.832064073807912	3168.012501672596	1362.124693985484	Taiwan (Province of China)
87	8	2012	4520.679852471611	0.836677664574998	3167.951272127166	1352.728580344444	Taiwan (Province of China)
88	8	2013	4510.41306942984	0.841280462756768	3167.973373022407	1342.439696407433	Taiwan (Province of China)
89	8	2014	4502.41483799736	0.845695560406305	3167.898529079396	1334.516308917965	Taiwan (Province of China)
90	8	2015	4500.93740781546	0.850055268699097	3167.935296115252	1333.002111700208	Taiwan (Province of China)
91	8	2016	4516.25664229745	0.854466037759635	3168.092671419951	1348.163970877499	Taiwan (Province of China)
92	8	2017	4547.47916061519	0.858888018761485	3168.055812804937	1379.423347810253	Taiwan (Province of China)
93	8	2018	4580.81362586587	0.863158360983117	3168.070045457342	1412.743580408528	Taiwan (Province of China)
94	8	2019	4602.65403834914	0.86741184993072	3168.007711053374	1434.646327295766	Taiwan (Province of China)
95	8	2020	4593.69067064091	0.871247947250766	3168.143792203143	1425.546878437767	Taiwan (Province of China)
96	8	2021	4622.487170500101	0.874747053187929	3167.971272840612	1454.515897659489	Taiwan (Province of China)
97	10	1990	3728.94981862812	0.289075059080125	3381.073751429077	347.8760671990426	Cambodia
98	10	1991	3726.29436089374	0.29247920029669	3369.639315191506	356.655045702234	Cambodia
99	10	1992	3723.3559514359	0.296900954885372	3367.049043210148	356.3069082257516	Cambodia
100	10	1993	3720.08339851075	0.301627201679918	3354.398061308178	365.6853372025716	Cambodia
101	10	1994	3717.44780471604	0.305722592004088	3356.739344844706	360.7084598713336	Cambodia
102	10	1995	3715.60606999498	0.310678881281017	3351.530989709419	364.0750802855605	Cambodia
103	10	1996	3713.02	0.31563096971546	3351.455330498764	361.5641131722359	Cambodia
104	10	1997	3708.82298155423	0.320503749678941	3244.755036117392	464.0679454368383	Cambodia
105	10	1998	3703.82873946915	0.324974298583536	3222.189307826464	481.6394316426854	Cambodia
106	10	1999	3699.36981612581	0.330224246107348	3180.506355735653	518.8634603901569	Cambodia
107	10	2000	3696.37376534648	0.336075029953322	3169.738232777314	526.6355325691661	Cambodia
108	10	2001	3693.78256750137	0.342507910583009	3172.27042864921	521.5121388521593	Cambodia
109	10	2002	3690.32792068554	0.349465712270985	3167.979103270782	522.3488174147583	Cambodia
110	10	2003	3686.54560512488	0.356929660458733	3167.972206463444	518.5733986614359	Cambodia
111	10	2004	3683.265544582779	0.364854644690823	3167.948453304555	515.3170912782243	Cambodia
112	10	2005	3680.94111714136	0.373331814716366	3167.896676027916	513.0444411134436	Cambodia
113	10	2006	3678.318434939419	0.381698166189418	3167.931237749064	510.3871971903554	Cambodia
114	10	2007	3674.32467577812	0.389876229632594	3167.974351693312	506.3503240848077	Cambodia
115	10	2008	3669.570133344819	0.397679519850279	3168.041877520005	501.5282558248146	Cambodia
116	10	2009	3664.86107225693	0.404220933365413	3168.004283306487	496.8567889504429	Cambodia
117	10	2010	3660.6801007097	0.410211121336958	3168.023289350219	492.6568113594808	Cambodia
118	10	2011	3654.82990899519	0.415964408667437	3167.947918365279	486.8819906299104	Cambodia
119	10	2012	3646.11020773811	0.4217697537185	3167.849230747007	478.2609769911023	Cambodia
120	10	2013	3636.2678005111	0.427715060183387	3167.955028042842	468.3127724682586	Cambodia
121	10	2014	3627.53488640205	0.433597748994237	3167.982629144385	459.5522572576651	Cambodia
122	10	2015	3621.65147970163	0.43948735809131	3168.105131616786	453.5463480848434	Cambodia
123	10	2016	3617.08584666803	0.445358172105636	3168.130879788262	448.9549668797677	Cambodia
124	10	2017	3611.85305797854	0.451221744385535	3168.083890822559	443.769167155981	Cambodia
125	10	2018	3606.61945866261	0.457341489845745	3168.178851866297	438.4406067963127	Cambodia
126	10	2019	3602.68757106317	0.463643430446969	3168.245163184322	434.4424078788475	Cambodia
127	10	2020	3597.11899047011	0.468876053670987	3168.126059040302	428.9929314298083	Cambodia
128	10	2021	3594.46343370804	0.473621490708013	3167.991758124444	426.4716755835966	Cambodia
129	11	1990	3781.06003029215	0.457134954421362	3167.955794869225	613.1042354229248	Indonesia
130	11	1991	3777.46566237928	0.466505583269134	3167.991572820547	609.4740895587329	Indonesia
131	11	1992	3774.28566206938	0.475753157454434	3167.999294961869	606.2863671075115	Indonesia
132	11	1993	3771.51428151117	0.484775240859362	3168.07741144948	603.4368700616901	Indonesia
133	11	1994	3769.41127732966	0.493607099523711	3167.96900053293	601.4422767967303	Indonesia
134	11	1995	3768.30254520622	0.502008381392835	3167.957534351004	600.3450108552165	Indonesia
135	11	1996	3766.21139208905	0.510108146446556	3167.883233421207	598.3281586678427	Indonesia
136	11	1997	3763.1491748533	0.51810218881129	3167.986294888555	595.1628799647451	Indonesia
137	11	1998	3759.99210091144	0.524045603868488	3168.017633172246	591.9744677391941	Indonesia
138	11	1999	3757.85854236773	0.529176329629629	3167.964056613948	589.8944857537817	Indonesia
139	11	2000	3757.88921417693	0.533789587270659	3168.063274321997	589.8259398549335	Indonesia
140	11	2001	3760.2024081795	0.537977981115366	3168.070147306285	592.1322608732153	Indonesia
141	11	2002	3764.94540066353	0.542245676060877	3167.931195354109	597.014205309421	Indonesia
142	11	2003	3770.74677799824	0.546550264351478	3167.961110375134	602.7856676231054	Indonesia
143	11	2004	3776.44420454664	0.550902314227472	3167.996283675891	608.4479208707485	Indonesia
144	11	2005	3781.064648543369	0.555424913216581	3167.954117280262	613.1105312631071	Indonesia
145	11	2006	3786.20814822311	0.560265924242442	3167.986767580278	618.2213806428317	Indonesia
146	11	2007	3794.24752204038	0.565811896183758	3167.986593850914	626.2609281894656	Indonesia
147	11	2008	3802.99247633988	0.572225266933015	3168.056728825536	634.9357475143438	Indonesia
148	11	2009	3810.56775168543	0.578866902230273	3168.147659653484	642.4200920319463	Indonesia
149	11	2010	3815.142064502481	0.585982419406785	3167.825055943611	647.3170085588699	Indonesia
150	11	2011	3815.40341467132	0.593652984587084	3168.059727307269	647.3436873640517	Indonesia
151	11	2012	3813.39157429667	0.601185701344525	3168.028541769371	645.3630325272993	Indonesia
152	11	2013	3810.0765525101	0.608509904334102	3167.991744104861	642.0848084052386	Indonesia
153	11	2014	3806.75743103793	0.615499887091834	3167.985339536113	638.7720915018167	Indonesia
154	11	2015	3804.76039726942	0.622222469472476	3167.923749170448	636.8366480989721	Indonesia
155	11	2016	3802.01235597733	0.62866662466714	3167.986950345101	634.0254056322292	Indonesia
156	11	2017	3797.70615203123	0.634895744678987	3168.152596238342	629.5535557928883	Indonesia
157	11	2018	3793.0774095732	0.640948750163115	3168.054786413167	625.0226231600327	Indonesia
158	11	2019	3789.64561872719	0.64686545689526	3168.003344962852	621.6422737643384	Indonesia
159	11	2020	3786.06248464173	0.651926647922518	3167.94092811001	618.1215565317198	Indonesia
160	11	2021	3788.63496930804	0.656868336261681	3167.91100222066	620.7239670873801	Indonesia
161	12	1990	3545.96711122374	0.264283163752662	3432.527845280053	113.4392659436862	Lao People's Democratic Republic
162	12	1991	3539.57730557409	0.268787617854408	3431.283870772909	108.2934348011809	Lao People's Democratic Republic
163	12	1992	3532.90244991698	0.273435312470827	3407.872964770425	125.0294851465551	Lao People's Democratic Republic
164	12	1993	3526.33103184477	0.278140417914198	3387.409098226167	138.9219336186029	Lao People's Democratic Republic
165	12	1994	3520.42810418001	0.283270229855729	3374.451185360494	145.976918819516	Lao People's Democratic Republic
166	12	1995	3515.88563548153	0.288795341159004	3386.290808928605	129.5948265529246	Lao People's Democratic Republic
167	12	1996	3510.36333916475	0.294838372041673	3364.393243573989	145.9700955907606	Lao People's Democratic Republic
168	12	1997	3503.35412214687	0.301477967015192	3357.415519764918	145.9386023819516	Lao People's Democratic Republic
169	12	1998	3496.16257112341	0.308402544731754	3351.337729549612	144.8248415737985	Lao People's Democratic Republic
170	12	1999	3490.19354509692	0.315972615438411	3351.392619392093	138.800925704827	Lao People's Democratic Republic
171	12	2000	3486.90412971795	0.323947359495962	3215.373080595064	271.5310491228861	Lao People's Democratic Republic
172	12	2001	3484.29455470455	0.332580408807204	3172.049241800859	312.2453129036908	Lao People's Democratic Republic
173	12	2002	3481.512432289921	0.341667271144462	3167.892506845194	313.6199254447265	Lao People's Democratic Republic
174	12	2003	3478.9792395246	0.350658178383381	3167.841201356901	311.1380381676995	Lao People's Democratic Republic
175	12	2004	3477.20554019158	0.359681759216616	3167.879409633586	309.326130557994	Lao People's Democratic Republic
176	12	2005	3476.70750280997	0.368728677775792	3167.82749510458	308.8800077053897	Lao People's Democratic Republic
177	12	2006	3476.219390650559	0.378122280697802	3168.031944284757	308.1874463658028	Lao People's Democratic Republic
178	12	2007	3475.19342884362	0.387723649113709	3168.196129529763	306.9972993138563	Lao People's Democratic Republic
179	12	2008	3473.95790465323	0.397011298824877	3167.979289221566	305.9786154316635	Lao People's Democratic Republic
180	12	2009	3472.97663645125	0.406139021683818	3168.077399173595	304.8992372776552	Lao People's Democratic Republic
181	12	2010	3472.68346610746	0.414865566497825	3167.981171189823	304.7022949176376	Lao People's Democratic Republic
182	12	2011	3471.03755473113	0.42335452259834	3167.980553956221	303.0570007749088	Lao People's Democratic Republic
183	12	2012	3467.52607645847	0.431149360954477	3167.920281082596	299.6057953758741	Lao People's Democratic Republic
184	12	2013	3463.47270311517	0.438691038635463	3168.099301539886	295.3734015752839	Lao People's Democratic Republic
185	12	2014	3460.26770991885	0.4458694242056	3167.87919770958	292.3885122092702	Lao People's Democratic Republic
186	12	2015	3459.37170303623	0.452749603276049	3168.170622328565	291.2010807076654	Lao People's Democratic Republic
187	12	2016	3462.71898998975	0.459583995539449	3168.09835041603	294.6206395737195	Lao People's Democratic Republic
188	12	2017	3470.60162973484	0.466168891657656	3167.980264794543	302.6213649402971	Lao People's Democratic Republic
189	12	2018	3479.12386146352	0.472618102538068	3168.056557135915	311.0673043276047	Lao People's Democratic Republic
190	12	2019	3484.46359701877	0.478811372841658	3168.002322067297	316.4612749514727	Lao People's Democratic Republic
191	12	2020	3482.89004059281	0.484192959345392	3167.967095763962	314.9229448288479	Lao People's Democratic Republic
192	12	2021	3480.89389431151	0.489136091456599	3168.013289082563	312.8806052289465	Lao People's Democratic Republic
193	13	1990	3432.47471248973	0.545799405460294	3167.961094014659	264.5136184750704	Malaysia
194	13	1991	3440.27447771919	0.551683548009526	3167.908519437459	272.3659582817309	Malaysia
195	13	1992	3447.09877287251	0.558186752245966	3168.154872579491	278.9439002930194	Malaysia
196	13	1993	3452.69484966602	0.565845656303133	3168.091880943433	284.6029687225873	Malaysia
197	13	1994	3456.95525882665	0.574380445989544	3168.015701826291	288.9395570003594	Malaysia
198	13	1995	3459.74091503473	0.583441102596569	3168.025718318975	291.7151967157552	Malaysia
199	13	1996	3460.84572908853	0.593152135005711	3168.084449491712	292.7612795968175	Malaysia
200	13	1997	3461.94866179011	0.603418105152686	3167.984705090222	293.9639566998885	Malaysia
201	13	1998	3462.69666783725	0.612645412003281	3168.079325294855	294.6173425423949	Malaysia
202	13	1999	3463.06816666127	0.621724901078498	3167.980048475373	295.0881181858967	Malaysia
203	13	2000	3462.78942988157	0.630523543762275	3167.961375913101	294.8280539684688	Malaysia
204	13	2001	3457.26858787003	0.638257476929833	3168.024473866538	289.2441140034916	Malaysia
205	13	2002	3446.16298215247	0.645044248017871	3167.98019952068	278.1827826317899	Malaysia
206	13	2003	3432.91383113839	0.65088567830407	3168.071218554826	264.8426125835636	Malaysia
207	13	2004	3421.30305459209	0.656243325827196	3167.998602811538	253.304451780552	Malaysia
208	13	2005	3414.88707625491	0.661242241061834	3167.918023835673	246.9690524192365	Malaysia
209	13	2006	3412.06857692222	0.665956287100151	3167.935275885838	244.1333010363819	Malaysia
210	13	2007	3410.08327147921	0.670843725887123	3168.082767020207	242.0005044590025	Malaysia
211	13	2008	3408.62034209829	0.676399910213952	3167.983773651146	240.6365684471439	Malaysia
212	13	2009	3407.63629327878	0.682070653985994	3167.966614033302	239.6696792454782	Malaysia
213	13	2010	3406.98097774772	0.688258621606068	3167.952665589793	239.0283121579273	Malaysia
214	13	2011	3404.80588357838	0.69408340345083	3167.981089651087	236.8247939272937	Malaysia
215	13	2012	3400.6831005866	0.699664734135674	3168.021133537296	232.6619670493046	Malaysia
216	13	2013	3396.188436939241	0.70493071683803	3168.099463385772	228.0889735534688	Malaysia
217	13	2014	3393.05114040541	0.709953756222256	3167.993837259503	225.0573031459071	Malaysia
218	13	2015	3392.91817281166	0.714659871236347	3167.998942072894	224.9192307387657	Malaysia
219	13	2016	3403.56304377811	0.719223424980679	3167.895202847254	235.6678409308565	Malaysia
220	13	2017	3425.11028876259	0.724235411990887	3168.002442184717	257.1078465778728	Malaysia
221	13	2018	3447.5194856482	0.72938807812528	3167.903647028148	279.6158386200518	Malaysia
222	13	2019	3460.6547449793	0.734587751127645	3168.01420654934	292.6405384299605	Malaysia
223	13	2020	3454.23757330876	0.738743992650626	3167.939866065462	286.2977072432977	Malaysia
224	13	2021	3454.198459890441	0.742523828414751	3167.990272787343	286.2081871030978	Malaysia
225	14	1990	3311.02273135742	0.331601544442323	3174.768260492796	136.2544708646237	Maldives
226	14	1991	3315.84988248761	0.344398606997735	3169.423615111606	146.4262673760045	Maldives
227	14	1992	3320.10901311304	0.358252339504646	3167.959593735156	152.149419377884	Maldives
228	14	1993	3324.14606993506	0.372806998520911	3168.013839913446	156.1322300216143	Maldives
229	14	1994	3328.36775140868	0.388081604129663	3167.965484518436	160.4022668902435	Maldives
230	14	1995	3331.95701362585	0.403945582505039	3167.989143556911	163.9678700689387	Maldives
231	14	1996	3334.31434086604	0.420519127829701	3167.938959569105	166.3753812969348	Maldives
232	14	1997	3335.05325154434	0.437436025558501	3168.057409938863	166.9958416054769	Maldives
233	14	1998	3335.64573698871	0.453973361371121	3168.172296913635	167.4734400750749	Maldives
234	14	1999	3336.90443318424	0.469338065717424	3167.972618094688	168.9318150895519	Maldives
235	14	2000	3338.90046863083	0.483495670503175	3168.024218511839	170.8762501189913	Maldives
236	14	2001	3341.96077139875	0.495923695035155	3168.025113933636	173.9356574651138	Maldives
237	14	2002	3345.19144387229	0.507404859766873	3168.026692708771	177.1647511635183	Maldives
238	14	2003	3348.74627036424	0.518926864396739	3168.041799689066	180.7044706751735	Maldives
239	14	2004	3352.20586964316	0.529910190937908	3168.107455236856	184.0984144063036	Maldives
240	14	2005	3355.20059406661	0.53825333247429	3167.982061360769	187.2185327058419	Maldives
241	14	2006	3356.70774051259	0.547950411527519	3167.87878001014	188.8289605024502	Maldives
242	14	2007	3355.84687819414	0.557529246632533	3167.928465370325	187.9184128238153	Maldives
243	14	2008	3353.3014349885	0.566839634379964	3167.957498272425	185.3439367160749	Maldives
244	14	2009	3349.60303310564	0.574442059853853	3168.093319038318	181.5097140673215	Maldives
245	14	2010	3345.2213898998	0.581980986393534	3168.027836318213	177.1935535815874	Maldives
246	14	2011	3339.8064683788	0.589684459954112	3168.067977009569	171.7384913692313	Maldives
247	14	2012	3333.05928810084	0.596948519185372	3167.988952922342	165.0703351784978	Maldives
248	14	2013	3325.45700065292	0.604238519255647	3167.949246915948	157.5077537369721	Maldives
249	14	2014	3317.64708370826	0.611578071403856	3167.952300021553	149.6947836867066	Maldives
250	14	2015	3309.936745850961	0.618454389892933	3167.97957620819	141.9571696427702	Maldives
251	14	2016	3301.99802064069	0.624875949954596	3168.00852374706	133.9894968936301	Maldives
252	14	2017	3293.25122018955	0.631083288156097	3168.076433934586	125.1747862549637	Maldives
253	14	2018	3284.47480065365	0.637205659403498	3167.969122439267	116.5056782143829	Maldives
254	14	2019	3276.52087337303	0.643082793641918	3168.118065049277	108.4028083237527	Maldives
255	14	2020	3265.36154524397	0.647608589281031	3167.938478505721	97.42306673824851	Maldives
256	14	2021	3261.53613351025	0.650886627343107	3168.030773157348	93.50536035290179	Maldives
257	15	1990	3167.52080165681	0.319219723709677	3167.52080165681	0	Myanmar
258	15	1991	3168.08779475706	0.322034718697423	3167.733424069404	0.3543706876562283	Myanmar
259	15	1992	3168.62234239496	0.325628883748026	3167.931123314562	0.6912190803973317	Myanmar
260	15	1993	3169.13854235868	0.329707434417887	3167.890371836386	1.248170522293549	Myanmar
261	15	1994	3169.87794772072	0.334290120297598	3167.974798756227	1.90314896449263	Myanmar
262	15	1995	3170.7259780118	0.339590975967104	3167.960107777824	2.765870233975875	Myanmar
263	15	1996	3171.62390651876	0.345191641257382	3168.050952244689	3.572954274070526	Myanmar
264	15	1997	3172.12245585302	0.350892883218861	3168.100544077502	4.02191177551822	Myanmar
265	15	1998	3172.53868613127	0.356696902058465	3167.896652643925	4.642033487345543	Myanmar
266	15	1999	3173.30848536221	0.36303773228042	3167.989609047536	5.318876314673616	Myanmar
267	15	2000	3174.69688699376	0.370360017053284	3168.028380399852	6.668506593908205	Myanmar
268	15	2001	3176.52949727975	0.378171980483692	3168.129089980758	8.400407298992377	Myanmar
269	15	2002	3178.21711158621	0.386343628220189	3167.8987129746	10.31839861161006	Myanmar
270	15	2003	3179.87195397475	0.395218766380276	3168.096651072343	11.77530290240702	Myanmar
271	15	2004	3181.7574443798	0.40469235815513	3167.921832979535	13.83561140026495	Myanmar
272	15	2005	3184.03398543467	0.414662082498037	3167.985030249758	16.04895518491139	Myanmar
273	15	2006	3186.33636474033	0.424705070565889	3168.025993909413	18.31037083091769	Myanmar
274	15	2007	3188.17495603227	0.434536927066905	3168.137474040085	20.03748199218535	Myanmar
275	15	2008	3189.64022935238	0.443595531234043	3167.838965893809	21.80126345857116	Myanmar
276	15	2009	3190.88276891899	0.451954883959276	3167.988986413307	22.8937825056837	Myanmar
277	15	2010	3191.8860124659	0.460180429354898	3168.018548590336	23.86746387556423	Myanmar
278	15	2011	3190.57039235594	0.467850871609568	3168.024078554108	22.54631380183218	Myanmar
279	15	2012	3186.14616653484	0.475336422547245	3168.080715467529	18.06545106731164	Myanmar
280	15	2013	3180.91954908434	0.482821855058075	3167.961358650355	12.95819043398524	Myanmar
281	15	2014	3177.38831419249	0.490255145456161	3167.978068024608	9.410246167882178	Myanmar
282	15	2015	3177.79538920658	0.497374156127321	3167.965877379565	9.829511827014812	Myanmar
283	15	2016	3190.0835526065	0.504115978117272	3168.029730711907	22.05382189459306	Myanmar
284	15	2017	3213.31917250176	0.510823431317416	3167.910578010311	45.40859449144909	Myanmar
285	15	2018	3237.02678080198	0.517557469010629	3168.009452877142	69.01732792483745	Myanmar
286	15	2019	3250.89323281794	0.524108970350153	3168.092827955122	82.80040486281814	Myanmar
287	15	2020	3247.13607572687	0.529434702877063	3167.932645952622	79.20342977424752	Myanmar
288	15	2021	3248.67123206354	0.533900839611906	3167.996224504095	80.67500755944502	Myanmar
289	16	1990	3713.75425677371	0.510011796397722	3168.107589471011	545.6466673026994	Philippines
290	16	1991	3715.78642428724	0.513707183203398	3167.9186914765	547.8677328107397	Philippines
291	16	1992	3717.21166009336	0.517109502298333	3167.908294143685	549.303365949675	Philippines
292	16	1993	3718.40397369344	0.520600378172241	3167.9353628035	550.46861088994	Philippines
293	16	1994	3719.560904409739	0.524613606961947	3168.09213492521	551.4687694845288	Philippines
294	16	1995	3720.77934086024	0.528827907097189	3168.064756113766	552.7145847464744	Philippines
295	16	1996	3721.40004404025	0.532938848718821	3168.008436491127	553.3916075491234	Philippines
296	16	1997	3720.51892645816	0.536589867582292	3168.059731663346	552.4591947948143	Philippines
297	16	1998	3718.8585269295	0.539496470377039	3168.069662857007	550.7888640724932	Philippines
298	16	1999	3717.01080421577	0.542257968063782	3168.053385169068	548.9574190467024	Philippines
299	16	2000	3715.56919583443	0.544997722532077	3168.059865091999	547.5093307424304	Philippines
300	16	2001	3714.14	0.547409431560733	3168.063038634521	546.0775462084794	Philippines
301	16	2002	3711.8170497145	0.549521153378409	3168.093723819656	543.723325894844	Philippines
302	16	2003	3709.26630543467	0.551567967518738	3167.890658651714	541.3756467829562	Philippines
303	16	2004	3707.05836660528	0.553704287358934	3167.974249010623	539.0841175946571	Philippines
304	16	2005	3705.80397055143	0.555664102826939	3168.027154812798	537.7768157386317	Philippines
305	16	2006	3705.05605591108	0.557976265254754	3167.871354152726	537.1847017583541	Philippines
306	16	2007	3703.73330557365	0.560822023745201	3167.884867152222	535.848438421428	Philippines
307	16	2008	3702.208007163419	0.563974721376474	3167.969331861641	534.2386753017781	Philippines
308	16	2009	3700.68340901032	0.567355819963632	3168.112539806063	532.5708692042572	Philippines
309	16	2010	3699.30524376434	0.571765888250344	3167.972225695034	531.3330180693065	Philippines
310	16	2011	3696.34660661795	0.577240283466517	3167.839847048066	528.5067595698843	Philippines
311	16	2012	3690.92999618291	0.58376762501942	3167.975074033561	522.9549221493494	Philippines
312	16	2013	3685.06180432866	0.590837549266941	3167.974832174106	517.0869721545541	Philippines
313	16	2014	3680.61525028582	0.598384520042983	3167.980686865608	512.6345634202116	Philippines
314	16	2015	3679.54411146948	0.606215624393378	3167.98593940824	511.5581720612395	Philippines
315	16	2016	3687.44096486786	0.614224960974851	3167.964138343269	519.4768265245916	Philippines
316	16	2017	3703.0317891089	0.622315028960912	3168.017388470504	535.0144006383957	Philippines
317	16	2018	3718.88178452339	0.630464275930184	3167.914476653958	550.9673078694318	Philippines
318	16	2019	3727.49160159589	0.638547384381803	3168.040191298559	559.4514102973308	Philippines
319	16	2020	3718.79719448923	0.644867233233664	3167.911529499664	550.8856649895661	Philippines
320	16	2021	3723.50130202019	0.651219328702707	3167.957600633133	555.5437013870574	Philippines
321	17	1990	3427.79854466767	0.522622552851521	3168.030981628495	259.767563039175	Sri Lanka
322	17	1991	3430.8773222243	0.528239202759485	3167.921831623469	262.9554906008311	Sri Lanka
323	17	1992	3433.89050310935	0.533345535471094	3167.938200937212	265.9523021721379	Sri Lanka
324	17	1993	3436.77886084838	0.538891102297622	3167.940297581847	268.8385632665331	Sri Lanka
325	17	1994	3439.73108251952	0.545124551180714	3168.08777342606	271.6433090934593	Sri Lanka
326	17	1995	3442.90067139717	0.551744058346111	3167.956430872968	274.9442405242021	Sri Lanka
327	17	1996	3446.6068159651	0.558938887614985	3168.051665860454	278.5551501046466	Sri Lanka
328	17	1997	3450.81842042889	0.566128422363729	3168.025512103689	282.7929083252011	Sri Lanka
329	17	1998	3455.18609285377	0.572326186668561	3167.929693397937	287.2563994558332	Sri Lanka
330	17	1999	3459.34800367117	0.57763004764168	3167.933360805134	291.414642866036	Sri Lanka
331	17	2000	3462.96962194486	0.582942637570578	3168.05281005227	294.9168118925904	Sri Lanka
332	17	2001	3465.7572384584	0.587556599070554	3168.077976518544	297.6792619398561	Sri Lanka
333	17	2002	3467.73023658065	0.59235912694583	3167.92406459996	299.8061719806901	Sri Lanka
334	17	2003	3469.30715927246	0.597410284061105	3167.960016141238	301.3471431312214	Sri Lanka
335	17	2004	3470.97878560377	0.60225006214936	3167.947607760556	303.0311778432133	Sri Lanka
336	17	2005	3473.11538311832	0.606906655593188	3168.070527864259	305.0448552540606	Sri Lanka
337	17	2006	3475.37999278776	0.611807083317854	3167.904939522349	307.4750532654111	Sri Lanka
338	17	2007	3477.08299478112	0.616979265050006	3168.027033583272	309.0559611978483	Sri Lanka
339	17	2008	3478.41380301219	0.622414317259024	3167.88432147098	310.5294815412099	Sri Lanka
340	17	2009	3479.57710326468	0.628149630493025	3168.016466844434	311.5606364202458	Sri Lanka
341	17	2010	3480.59595351818	0.634263123413356	3168.058386254072	312.5375672641085	Sri Lanka
342	17	2011	3481.0077994938	0.640799571244289	3167.956861278826	313.0509382149744	Sri Lanka
343	17	2012	3480.33212531555	0.648049815659369	3167.904215573787	312.4279097417625	Sri Lanka
344	17	2013	3478.92617306121	0.655435837718287	3167.997561267749	310.9286117934607	Sri Lanka
345	17	2014	3477.43175303679	0.662782434226903	3167.872329603326	309.5594234334644	Sri Lanka
346	17	2015	3476.14817261657	0.669760291875565	3167.897705113877	308.2504675026935	Sri Lanka
347	17	2016	3474.81910871399	0.67627744148358	3167.987528204581	306.8315805094085	Sri Lanka
348	17	2017	3473.07666291211	0.682405274024772	3167.953897435969	305.1227654761406	Sri Lanka
349	17	2018	3471.02226334873	0.688125858195178	3167.983273693901	303.0389896548295	Sri Lanka
350	17	2019	3469.03071022371	0.69351606326589	3168.010633490117	301.0200767335932	Sri Lanka
351	17	2020	3469.63048429662	0.697648535082413	3168.097083417532	301.5334008790878	Sri Lanka
352	17	2021	3469.26509649443	0.70153493519423	3167.970742463251	301.294354031179	Sri Lanka
353	18	1990	3180.63132225167	0.506644860754466	3167.855366446141	12.77595580552907	Thailand
354	18	1991	3178.7389398191	0.515911465809998	3167.913981137142	10.82495868195792	Thailand
355	18	1992	3177.07094314729	0.525161868897941	3168.105674438208	8.965268709082011	Thailand
356	18	1993	3175.77663702634	0.534303709087494	3168.002372169347	7.774264856993341	Thailand
357	18	1994	3175.00585666992	0.543325546554827	3167.99280878757	7.013047882350293	Thailand
358	18	1995	3174.94106229383	0.552452208814004	3167.97508763764	6.965974656190156	Thailand
359	18	1996	3174.68731877523	0.561302486534141	3168.00653726138	6.680781513850434	Thailand
360	18	1997	3173.26519285351	0.568449492093676	3167.912178839335	5.353014014175187	Thailand
361	18	1998	3171.73145820987	0.573817902004847	3168.04315932156	3.688298888309873	Thailand
362	18	1999	3171.0493934947	0.578854167794919	3168.07232977477	2.977063719930811	Thailand
363	18	2000	3171.82141218329	0.58350091705013	3168.064274947274	3.757137236015296	Thailand
364	18	2001	3174.2485072805	0.587661560775708	3167.945596741263	6.302910539236564	Thailand
365	18	2002	3177.54	0.59175909789129	3168.03135035682	9.508661741179822	Thailand
366	18	2003	3181.3357793965	0.596048920136592	3168.028636345577	13.3071430509226	Thailand
367	18	2004	3185.23422201698	0.600520665140167	3167.956979562165	17.27724245481477	Thailand
368	18	2005	3188.84173168725	0.605040775160747	3168.15960328137	20.68212840587967	Thailand
369	18	2006	3191.83332014169	0.610356678024317	3167.92178204827	23.91153809341949	Thailand
370	18	2007	3194.46689607304	0.616368591131489	3168.001664249113	26.4652318239273	Thailand
371	18	2008	3196.67769699645	0.621067542847306	3167.994314161523	28.68338283492676	Thailand
372	18	2009	3199.016455619369	0.624329070216978	3167.922187273348	31.09426834602164	Thailand
373	18	2010	3203.91283348621	0.62858943983977	3168.026608111032	35.88622537517858	Thailand
374	18	2011	3224.01159995644	0.633226727672561	3168.002784866253	56.008815090187	Thailand
375	18	2012	3261.20387588976	0.638410972213962	3167.989486541141	93.21438934861953	Thailand
376	18	2013	3303.32028488234	0.643672915801455	3167.785662128355	135.5346227539844	Thailand
377	18	2014	3338.83106592001	0.648772057471972	3167.958095913382	170.8729700066278	Thailand
378	18	2015	3355.62934460219	0.654015622617677	3168.090321634867	187.5390229673235	Thailand
379	18	2016	3356.48515645321	0.659369302952365	3168.004712667846	188.4804437853641	Thailand
380	18	2017	3353.53948706424	0.664804133690469	3168.078903411694	185.4605836525461	Thailand
381	18	2018	3349.32717090479	0.670225586853729	3167.939288640381	181.3878822644092	Thailand
382	18	2019	3346.40788714864	0.675273900833315	3167.957906450655	178.4499806979848	Thailand
383	18	2020	3341.46012271955	0.679119989171207	3167.952403237211	173.5077194823389	Thailand
384	18	2021	3341.85807168119	0.682547932974593	3168.128911285589	173.7291603956005	Thailand
385	19	1990	3368.93310528132	0.262468083434918	3368.93310528132	0	Timor-Leste
386	19	1991	3364.08387668858	0.270943348789144	3364.08387668858	0	Timor-Leste
387	19	1992	3359.40729870907	0.279916760012752	3359.40729870907	0	Timor-Leste
388	19	1993	3355.1471813958	0.289266628937942	3355.1471813958	0	Timor-Leste
389	19	1994	3351.60877817091	0.298763188841394	3351.60877817091	0	Timor-Leste
390	19	1995	3350.51539993247	0.308018683645478	3350.51539993247	0	Timor-Leste
391	19	1996	3347.9428179585	0.317588750054214	3347.9428179585	0	Timor-Leste
392	19	1997	3344.12843631412	0.326705373863583	3174.400144309413	169.7282920047064	Timor-Leste
393	19	1998	3339.92119008235	0.334894497001343	3171.900840477166	168.020349605184	Timor-Leste
394	19	1999	3336.38236328715	0.339252140436899	3172.960440244492	163.4219230426584	Timor-Leste
395	19	2000	3335.09333385796	0.343793649201481	3169.501484158457	165.5918496995032	Timor-Leste
396	19	2001	3332.07012018921	0.349490320159863	3168.008990197258	164.0611299919519	Timor-Leste
397	19	2002	3327.23611292944	0.354162019516716	3167.989775025801	159.2463379036394	Timor-Leste
398	19	2003	3321.82897755561	0.35844002540281	3168.020723359552	153.808254196058	Timor-Leste
399	19	2004	3317.01140609205	0.362687998477417	3168.112636437445	148.8987696546051	Timor-Leste
400	19	2005	3314.32013722872	0.366913584279333	3168.037324826877	146.2828124018433	Timor-Leste
401	19	2006	3311.64609877524	0.370654092006941	3168.018771672637	143.6273271026034	Timor-Leste
402	19	2007	3308.05816556771	0.375390767982559	3167.935695322938	140.1224702447726	Timor-Leste
403	19	2008	3304.59402059994	0.381227527778766	3168.023769721585	136.5702508783552	Timor-Leste
404	19	2009	3302.18966062822	0.387944823498752	3167.901551222697	134.2881094055228	Timor-Leste
405	19	2010	3301.71273117964	0.394887019369648	3168.036039990925	133.6766911887157	Timor-Leste
406	19	2011	3302.01867030032	0.401872356301348	3167.960446497939	134.0582238023803	Timor-Leste
407	19	2012	3302.60395880583	0.408910300117845	3168.021425138053	134.5825336677767	Timor-Leste
408	19	2013	3303.62269602001	0.41521787782997	3167.918924926621	135.7037710933892	Timor-Leste
409	19	2014	3305.07074633145	0.421155537971188	3167.98302183829	137.0877244931598	Timor-Leste
410	19	2015	3307.64174952623	0.426383620035982	3167.988322773499	139.6534267527304	Timor-Leste
411	19	2016	3311	0.431207272013621	3168.019564277265	142.9806055767344	Timor-Leste
412	19	2017	3316.09001399784	0.434519733594658	3167.937466335219	148.1525476626207	Timor-Leste
413	19	2018	3321.20331217173	0.437018662969572	3167.985211468078	153.218100703652	Timor-Leste
414	19	2019	3324.56169489096	0.44019584549571	3167.955050471202	156.6066444197586	Timor-Leste
415	19	2020	3321.17681533438	0.442349336035765	3168.042575392062	153.1342399423179	Timor-Leste
416	19	2021	3325.11696678831	0.444667618881833	3168.010600704588	157.1063660837222	Timor-Leste
417	20	1990	3502.51100439497	0.407630047693296	3168.102353922342	334.4086504726279	Viet Nam
418	20	1991	3501.80370573331	0.413217249557429	3168.065592849982	333.7381128833276	Viet Nam
419	20	1992	3500.81405434067	0.419781657140794	3167.974771446323	332.839282894347	Viet Nam
420	20	1993	3499.62023383452	0.427072184949202	3168.044646941253	331.575586893267	Viet Nam
421	20	1994	3498.27151067263	0.435106272492167	3167.979241702395	330.2922689702345	Viet Nam
422	20	1995	3497.07027622613	0.443858785203356	3168.063079623588	329.0071966025425	Viet Nam
423	20	1996	3495.15552123766	0.453102410398964	3167.987650798768	327.1678704388914	Viet Nam
424	20	1997	3491.94685370758	0.462853518365539	3168.105961543891	323.8408921636892	Viet Nam
425	20	1998	3488.48068406117	0.47247889159957	3167.895211732456	320.5854723287148	Viet Nam
426	20	1999	3485.7470304488	0.48144577410536	3167.932189959411	317.8148404893891	Viet Nam
427	20	2000	3484.96849586991	0.489802045414549	3167.919517825963	317.048978043947	Viet Nam
428	20	2001	3487.70938804778	0.497630349065707	3168.005535066967	319.7038529808128	Viet Nam
429	20	2002	3493.53938501481	0.505453447065355	3167.945958198801	325.5934268160086	Viet Nam
430	20	2003	3500.87851430928	0.513367511118634	3168.016755344863	332.8617589644168	Viet Nam
431	20	2004	3508.09016428168	0.521229389687461	3168.004700110511	340.085464171169	Viet Nam
432	20	2005	3513.74847004129	0.528956332075378	3168.038444322389	345.7100257189004	Viet Nam
433	20	2006	3520.42857392293	0.53630065301368	3168.014220575023	352.4143533479069	Viet Nam
434	20	2007	3530.13108894912	0.543342652110377	3168.105801133049	362.0252878160709	Viet Nam
435	20	2008	3540.55748076528	0.550127119086299	3168.05782573881	372.49965502647	Viet Nam
436	20	2009	3549.39851687983	0.55645594448371	3167.85971616176	381.5388007180695	Viet Nam
437	20	2010	3554.56048744001	0.562768571224979	3167.933158606508	386.6273288335019	Viet Nam
438	20	2011	3555.95668252751	0.568945458254757	3168.093304113599	387.8633784139115	Viet Nam
439	20	2012	3555.44795773574	0.575078671720175	3168.011744218856	387.4362135168835	Viet Nam
440	20	2013	3553.71783254312	0.581029214733769	3168.075365033154	385.6424675099665	Viet Nam
441	20	2014	3551.42247445832	0.586913814919078	3167.86091511788	383.5615593404395	Viet Nam
442	20	2015	3549.52178472867	0.592849573281283	3168.120799675647	381.4009850530238	Viet Nam
443	20	2016	3544.95578858806	0.598849485299412	3168.10850633209	376.8472822559697	Viet Nam
444	20	2017	3536.12328251479	0.605019420569412	3167.949300128827	368.173982385963	Viet Nam
445	20	2018	3526.017931162969	0.611351406113218	3167.965296020185	358.0526351427848	Viet Nam
446	20	2019	3517.67094129553	0.6177338152062	3168.03133881112	349.6396024844103	Viet Nam
447	20	2020	3506.02774136392	0.623090320139283	3168.081121934978	337.9466194289416	Viet Nam
448	20	2021	3508.14849883937	0.627933720680671	3168.016908994502	340.1315898448688	Viet Nam
449	22	1990	3912.2081003453	0.53464890774309	3167.932405702297	744.2756946430031	Fiji
450	22	1991	3913.89021923923	0.538778259951718	3167.956299333814	745.9339199054161	Fiji
451	22	1992	3915.3930689227	0.543188551973659	3168.121603316476	747.271465606224	Fiji
452	22	1993	3916.93384848742	0.547776473718793	3167.97	748.96744942442	Fiji
453	22	1994	3918.831833436609	0.552849019704515	3168.078647981367	750.7531854552421	Fiji
454	22	1995	3921.43510740681	0.558530972290103	3168.121088695329	753.3140187114809	Fiji
455	22	1996	3922.69130762129	0.565041878958725	3167.947200136159	754.7441074851313	Fiji
456	22	1997	3921.95319449971	0.571187752703497	3167.948080092006	754.0051144077042	Fiji
457	22	1998	3920.40531225918	0.577172353765379	3167.96817692958	752.4371353295996	Fiji
458	22	1999	3919.6545885414	0.583573942431191	3167.979226153604	751.6753623877962	Fiji
459	22	2000	3921.15686628624	0.589196631128333	3167.899100283292	753.2577660029483	Fiji
460	22	2001	3924.22752696644	0.59449741944042	3168.078706929023	756.1488200374174	Fiji
461	22	2002	3927.57118361399	0.59932203091066	3168.032772022008	759.5384115919824	Fiji
462	22	2003	3930.60736320138	0.603489622121197	3167.935565119657	762.671798081723	Fiji
463	22	2004	3932.86575330678	0.607544889853603	3167.999211333231	764.8665419735494	Fiji
464	22	2005	3934.03699248042	0.610812943594047	3167.984983862752	766.0520086176675	Fiji
465	22	2006	3933.48586732104	0.613932767413255	3167.966918187205	765.5189491338347	Fiji
466	22	2007	3931.63114591154	0.616582915169589	3167.92321793805	763.7079279734899	Fiji
467	22	2008	3929.19323514671	0.618958809102014	3167.943643016293	761.2495921304171	Fiji
468	22	2009	3926.80738039745	0.620883465082065	3168.034014479831	758.7733659176192	Fiji
469	22	2010	3925.51695202053	0.62330878605608	3167.970370685223	757.5465813353067	Fiji
470	22	2011	3924.64746921912	0.626438251319165	3167.961192756135	756.686276462985	Fiji
471	22	2012	3923.44836291492	0.629881334893454	3168.006191683452	755.4421712314679	Fiji
472	22	2013	3922.39048691573	0.634278114312534	3167.842260062338	754.5482268533924	Fiji
473	22	2014	3921.81815228551	0.6393900664467	3168.060123144089	753.7580291414206	Fiji
474	22	2015	3922.21528015837	0.645026352546626	3168.009779753335	754.2055004050344	Fiji
475	22	2016	3922.71633768823	0.650742680102873	3167.855152297115	754.8611853911152	Fiji
476	22	2017	3922.73114206067	0.656464010258719	3167.961400691251	754.7697413694191	Fiji
477	22	2018	3922.53925136796	0.661991453647996	3167.921468065776	754.6177833021843	Fiji
478	22	2019	3922.42010014663	0.667060979290814	3167.916303612797	754.5037965338329	Fiji
479	22	2020	3918.45504648639	0.671431490601499	3168.021951564509	750.4330949218806	Fiji
480	22	2021	3920.85575531797	0.675051630810876	3168.130077439373	752.7256778785973	Fiji
481	23	1990	3938.98053197173	0.410389821247376	3167.995365304706	770.9851666670243	Kiribati
482	23	1991	3940.95625334331	0.412884199130178	3168.065213336554	772.8910400067562	Kiribati
483	23	1992	3942.97493162675	0.415577609430112	3167.840138083724	775.1347935430254	Kiribati
484	23	1993	3945.17960167047	0.418481660624087	3168.153617294838	777.0259843756321	Kiribati
485	23	1994	3947.75021855568	0.421716217125176	3167.942948804203	779.8072697514767	Kiribati
486	23	1995	3950.98539664999	0.425024354020195	3168.113337580035	782.8720590699554	Kiribati
487	23	1996	3954.196993838461	0.428300682254543	3168.018403346663	786.1785904917979	Kiribati
488	23	1997	3957.55505107782	0.431641940565898	3167.936902028743	789.6181490490771	Kiribati
489	23	1998	3961.20293399161	0.435741904126434	3167.900012891371	793.302921100239	Kiribati
490	23	1999	3965.33379509843	0.439692923227333	3168.00409679025	797.32969830818	Kiribati
491	23	2000	3970.29954814141	0.444436339062538	3168.070341052187	802.2292070892231	Kiribati
492	23	2001	3978.59563636967	0.448782300735609	3167.96099206007	810.6346443095999	Kiribati
493	23	2002	3991.42621512072	0.453462297779448	3168.076202554424	823.3500125662958	Kiribati
494	23	2003	4005.91787111295	0.458208373737044	3168.007910912987	837.9099601999633	Kiribati
495	23	2004	4019.25681231864	0.462336213231137	3167.965791781433	851.2910205372068	Kiribati
496	23	2005	4028.65785341981	0.466722276344394	3167.981548709001	860.6763047108088	Kiribati
497	23	2006	4036.18913696349	0.470557196660738	3167.904806379043	868.2843305844476	Kiribati
498	23	2007	4045.24173400452	0.474227450118041	3167.923628967694	877.3181050368257	Kiribati
499	23	2008	4054.24484660505	0.47720193306214	3168.074523954518	886.170322650532	Kiribati
500	23	2009	4061.69577330412	0.480035601443872	3168.03106003466	893.6647132694598	Kiribati
501	23	2010	4066.01250779702	0.482447689410665	3168.039996934404	897.9725108626158	Kiribati
502	23	2011	4067.36461682299	0.485028211089828	3168.02230595219	899.3423108708007	Kiribati
503	23	2012	4067.86215855314	0.488175863692029	3167.929505787931	899.9326527652092	Kiribati
504	23	2013	4067.86065951041	0.491880767182311	3167.981029144572	899.8796303658378	Kiribati
505	23	2014	4067.83058983097	0.495317241227584	3168.036793053621	899.7937967773491	Kiribati
506	23	2015	4068.19104513068	0.500059699036215	3167.9930256839	900.1980194467801	Kiribati
507	23	2016	4066.43057679991	0.505207837257253	3168.027756067856	898.4028207320544	Kiribati
508	23	2017	4062.15391429855	0.510019240979789	3168.049524481488	894.1043898170615	Kiribati
509	23	2018	4057.307934755619	0.514810383548853	3168.008143970165	889.2997907854538	Kiribati
510	23	2019	4053.43270021872	0.519441321098362	3167.996047831972	885.4366523867484	Kiribati
511	23	2020	4042.73343294705	0.523454113096381	3168.044291129881	874.689141817169	Kiribati
512	23	2021	4047.18504265543	0.527186582842681	3167.933960042259	879.2510826131711	Kiribati
513	24	1990	3822.72389912575	0.430839288199048	3168.167992151026	654.5559069747242	Marshall Islands
514	24	1991	3825.85934288796	0.435571411977162	3167.971653183753	657.8876897042069	Marshall Islands
515	24	1992	3828.48535054583	0.440491018138956	3168.043160332595	660.4421902132353	Marshall Islands
516	24	1993	3830.55175525507	0.445479084259875	3167.951749534737	662.6000057203323	Marshall Islands
517	24	1994	3831.73939617459	0.450848221273844	3168.070603771786	663.6687924028038	Marshall Islands
518	24	1995	3831.90248290598	0.45685967435209	3168.00365399117	663.8988289148101	Marshall Islands
519	24	1996	3831.86791680076	0.461209430189201	3168.075206058057	663.7927107427035	Marshall Islands
520	24	1997	3830.74676686378	0.464752728246042	3167.893100451535	662.8536664122448	Marshall Islands
521	24	1998	3829.28864910245	0.468133032354917	3167.999171077892	661.2894780245579	Marshall Islands
522	24	1999	3828.22955608097	0.471292726535272	3167.954308986617	660.2752470943533	Marshall Islands
523	24	2000	3828.11650705759	0.474562536385418	3167.958378570727	660.158128486863	Marshall Islands
524	24	2001	3829.71928766476	0.478588316369524	3168.229792540634	661.4894951241263	Marshall Islands
525	24	2002	3831.846028639839	0.482776259493159	3168.04846782994	663.7975608098986	Marshall Islands
526	24	2003	3833.94626753272	0.486248620277286	3168.139448580861	665.806818951859	Marshall Islands
527	24	2004	3835.56681850171	0.489573077431328	3167.94034807384	667.6264704278701	Marshall Islands
528	24	2005	3836.01686347487	0.49327139054966	3168.001799707005	668.0150637678644	Marshall Islands
529	24	2006	3835.32628723375	0.497456174718598	3167.928082234028	667.3982049997221	Marshall Islands
530	24	2007	3833.48009331972	0.502250042471655	3168.013734073015	665.466359246705	Marshall Islands
531	24	2008	3831.14214683578	0.506359587700651	3167.975828922655	663.1663179131247	Marshall Islands
532	24	2009	3829.14594931274	0.510794535917681	3168.145983503141	660.9999658095985	Marshall Islands
533	24	2010	3827.96357737328	0.51608513761736	3168.062797744671	659.9007796286091	Marshall Islands
534	24	2011	3827.52040468894	0.521177086955837	3167.897606272351	659.6227984165885	Marshall Islands
535	24	2012	3826.6230907289	0.526042019095978	3168.075271540205	658.547819188695	Marshall Islands
536	24	2013	3825.58279365146	0.531446300319586	3168.09269580613	657.4900978453306	Marshall Islands
537	24	2014	3824.86170495101	0.536640130947104	3168.045496435406	656.8162085156046	Marshall Islands
538	24	2015	3824.61133630542	0.541793166838195	3167.938059968303	656.6732763371169	Marshall Islands
539	24	2016	3824.51622424531	0.546782936000428	3167.831754070976	656.6844701743335	Marshall Islands
540	24	2017	3823.44700063005	0.55206515210282	3167.959508658397	655.4874919716535	Marshall Islands
541	24	2018	3821.91590753785	0.557599278468739	3167.92163438695	653.994	Marshall Islands
542	24	2019	3820.56470103797	0.563428749789962	3167.968041634696	652.5966594032734	Marshall Islands
543	24	2020	3811.88533835398	0.568837509186186	3168.143076890429	643.7422614635511	Marshall Islands
544	24	2021	3822.87503103677	0.574091128177309	3168.006662697185	654.8683683395857	Marshall Islands
545	25	1990	3942.77732505515	0.462511616715497	3167.877083501519	774.9002415536315	Micronesia (Federated States of)
546	25	1991	3950.9354512919	0.468144831239529	3167.941857679602	782.9935936122984	Micronesia (Federated States of)
547	25	1992	3958.63056129171	0.473792936437038	3168.045912243938	790.584649047772	Micronesia (Federated States of)
548	25	1993	3965.74948105542	0.479939595446532	3168.094494584733	797.6549864706867	Micronesia (Federated States of)
549	25	1994	3972.16569384664	0.485300005800881	3168.091686614945	804.0740072316948	Micronesia (Federated States of)
550	25	1995	3977.89140933301	0.491015185412641	3167.944654220431	809.9467551125786	Micronesia (Federated States of)
551	25	1996	3982.635172346409	0.495570308271861	3167.91793633006	814.7172360163495	Micronesia (Federated States of)
552	25	1997	3986.41682490721	0.499110105936474	3168.034519316962	818.382305590248	Micronesia (Federated States of)
553	25	1998	3989.80361395866	0.5028615644834	3167.947136229505	821.8564777291554	Micronesia (Federated States of)
554	25	1999	3993.37468878058	0.506663430751627	3167.989147757362	825.3855410232181	Micronesia (Federated States of)
555	25	2000	3997.91489871004	0.511004227582949	3168.011806926358	829.9030917836817	Micronesia (Federated States of)
556	25	2001	4004.83952684764	0.515316814346477	3168.017804380437	836.821722467203	Micronesia (Federated States of)
557	25	2002	4014.14689241376	0.519545671945836	3168.041920952959	846.1049714608007	Micronesia (Federated States of)
558	25	2003	4023.95597560625	0.523829598854531	3167.922131687512	856.0338439187381	Micronesia (Federated States of)
559	25	2004	4032.4070680404	0.527610964634803	3167.886291422352	864.5207766180479	Micronesia (Federated States of)
560	25	2005	4037.61296584354	0.531703321036516	3168.016928250477	869.5960375930636	Micronesia (Federated States of)
561	25	2006	4040.61071109469	0.535718681873052	3168.046790943922	872.5639201507684	Micronesia (Federated States of)
562	25	2007	4043.17983880406	0.53943146430145	3167.965332806972	875.2145059970885	Micronesia (Federated States of)
563	25	2008	4045.14553818807	0.542766353836032	3167.993324816248	877.1522133718213	Micronesia (Federated States of)
564	25	2009	4046.34868101567	0.546275496220168	3167.991333772024	878.357347243646	Micronesia (Federated States of)
565	25	2010	4046.65337299995	0.550122546321787	3167.993982595308	878.6593904046417	Micronesia (Federated States of)
566	25	2011	4046.15146250114	0.554240410692063	3167.875036849293	878.2764256518471	Micronesia (Federated States of)
567	25	2012	4044.99786936543	0.557965852891456	3167.90877546575	877.0890938996795	Micronesia (Federated States of)
568	25	2013	4043.41901485338	0.561082820885874	3168.037185105948	875.3818297474318	Micronesia (Federated States of)
569	25	2014	4041.67827448037	0.563840029745074	3168.079346602658	873.5989278777129	Micronesia (Federated States of)
570	25	2015	4040.28649319169	0.567151341569495	3168.107600997981	872.1788921937091	Micronesia (Federated States of)
571	25	2016	4037.47113987092	0.570458101091096	3167.956089560792	869.5150503101281	Micronesia (Federated States of)
572	25	2017	4032.91966720278	0.574039832793086	3168.028296780694	864.8913704220859	Micronesia (Federated States of)
573	25	2018	4027.91555477972	0.577555080818811	3168.008558876837	859.906995902883	Micronesia (Federated States of)
574	25	2019	4023.77784900831	0.581195254501754	3168.060742063561	855.717106944749	Micronesia (Federated States of)
575	25	2020	4017.05820515335	0.584527228769055	3167.965597943231	849.0926072101192	Micronesia (Federated States of)
576	25	2021	4023.79331017375	0.587534967103163	3168.045185033287	855.7481251404633	Micronesia (Federated States of)
577	26	1990	3767.01208721085	0.310668628637835	3351.307609103425	415.7044781074251	Papua New Guinea
578	26	1991	3770.53874529571	0.314967305387282	3351.42085421905	419.1178910766598	Papua New Guinea
579	26	1992	3774.71047668405	0.319530259271955	3243.060260027686	531.6502166563641	Papua New Guinea
580	26	1993	3777.99844828236	0.32500598378048	3207.813540298748	570.1849079836124	Papua New Guinea
581	26	1994	3780.2751654998	0.330664467960637	3174.50325356158	605.7719119382205	Papua New Guinea
582	26	1995	3781.36784618802	0.335421285048649	3167.825691275919	613.5421549121006	Papua New Guinea
583	26	1996	3782.02283253479	0.340348698133771	3169.588377333671	612.4344552011185	Papua New Guinea
584	26	1997	3782.98323630171	0.344258324561358	3169.663368864972	613.3198674367386	Papua New Guinea
585	26	1998	3783.51611763509	0.347801407739934	3168.028052495491	615.4880651395993	Papua New Guinea
586	26	1999	3783.970681538941	0.351250620970096	3168.015400625467	615.9552809134739	Papua New Guinea
587	26	2000	3784.5002998168	0.354135790847746	3167.978496678965	616.5218031378354	Papua New Guinea
588	26	2001	3787.76100068523	0.356588986333728	3168.087843968383	619.6731567168467	Papua New Guinea
589	26	2002	3794.13423425477	0.358572086402703	3167.964380028802	626.1698542259678	Papua New Guinea
590	26	2003	3801.29220247706	0.360736816415114	3168.131872569216	633.1603299078438	Papua New Guinea
591	26	2004	3807.52	0.36282754151245	3168.189228939325	639.3295297716745	Papua New Guinea
592	26	2005	3810.85460419698	0.365294964904992	3167.970504237559	642.8840999594213	Papua New Guinea
593	26	2006	3812.83088359577	0.367826759122837	3167.950621832325	644.8802617634451	Papua New Guinea
594	26	2007	3815.13825162922	0.370794146921454	3167.923823138413	647.2144284908072	Papua New Guinea
595	26	2008	3817.14036653693	0.37342620922524	3167.861744381232	649.278622155698	Papua New Guinea
596	26	2009	3818.5504755065	0.376528284761462	3167.985709077188	650.5647664293115	Papua New Guinea
597	26	2010	3818.81248746461	0.380286777637627	3167.846990244768	650.9654972198423	Papua New Guinea
598	26	2011	3817.99933193608	0.383587539302927	3167.990794115598	650.0085378204826	Papua New Guinea
599	26	2012	3815.9764017366	0.386781027656579	3168.012637399929	647.9637643366709	Papua New Guinea
600	26	2013	3813.115856962479	0.389926437008588	3167.94053067177	645.1753262907091	Papua New Guinea
601	26	2014	3810.18603564743	0.394004571266826	3168.079080986513	642.1069546609169	Papua New Guinea
602	26	2015	3807.760804206859	0.398285863731033	3167.924632538068	639.8361716687909	Papua New Guinea
603	26	2016	3804.25100340904	0.402407266844816	3168.057859377176	636.193144031864	Papua New Guinea
604	26	2017	3798.28382620705	0.406153435448224	3168.042294868456	630.2415313385941	Papua New Guinea
605	26	2018	3792.03059170327	0.409165082697567	3168.021164757027	624.0094269462429	Papua New Guinea
606	26	2019	3788.06618787622	0.412311146526574	3168.073599440083	619.9925884361369	Papua New Guinea
607	26	2020	3785.14960219173	0.415186878578667	3167.857602192195	617.2919999995352	Papua New Guinea
608	26	2021	3790.71594004961	0.417797443084353	3167.988428081449	622.7275119681603	Papua New Guinea
609	27	1990	4060.58943732438	0.48749142771166	3167.971026220977	892.6184111034031	Samoa
610	27	1991	4069.14833129231	0.490987145586308	3168.012883222782	901.1354480695281	Samoa
611	27	1992	4076.95298157138	0.494027447933208	3167.929282316127	909.0236992552527	Samoa
612	27	1993	4083.63371687603	0.497079263536296	3168.168066457681	915.4656504183486	Samoa
613	27	1994	4088.90337885067	0.499484836329879	3168.067757492961	920.8356213577094	Samoa
614	27	1995	4092.46265935771	0.502369734936465	3168.100721515596	924.3619378421149	Samoa
615	27	1996	4094.755391749219	0.505778026475631	3168.020146288347	926.7352454608717	Samoa
616	27	1997	4096.45018644277	0.509096382265271	3167.984675877665	928.4655105651054	Samoa
617	27	1998	4097.69503738595	0.512367565788016	3167.920266504765	929.7747708811853	Samoa
618	27	1999	4098.67766971577	0.515409049865666	3167.948781534466	930.7288881813047	Samoa
619	27	2000	4099.555644290101	0.518902326533937	3168.063262606824	931.4923816832766	Samoa
620	27	2001	4099.90815803246	0.522971625527944	3168.055424593049	931.8527334394107	Samoa
621	27	2002	4099.26764288163	0.527242669970423	3168.129885740806	931.1377571408248	Samoa
622	27	2003	4097.747597940081	0.531603736377418	3168.047504985519	929.7000929545616	Samoa
623	27	2004	4095.47709540936	0.53600327592574	3167.899521775617	927.5775736337428	Samoa
624	27	2005	4092.56	0.540557907991258	3167.929902668875	924.6283250471256	Samoa
625	27	2006	4086.21245107408	0.544812068358444	3167.980254415482	918.2321966585978	Samoa
626	27	2007	4075.3543113636	0.54911075247208	3168.002596718277	907.3517146453228	Samoa
627	27	2008	4062.69336521255	0.553164595646872	3167.930312716734	894.7630524958163	Samoa
628	27	2009	4050.99645248933	0.556474015274728	3167.902832059483	883.0936204298464	Samoa
629	27	2010	4043.035872423819	0.559622905103398	3168.027979687653	875.007892736166	Samoa
630	27	2011	4037.53584556275	0.562891574259145	3168.037803401438	869.4980421613122	Samoa
631	27	2012	4031.74336300906	0.565320388101849	3167.977356657891	863.7660063511694	Samoa
632	27	2013	4026.14222812602	0.56744853592103	3168.016980167032	858.125247958988	Samoa
633	27	2014	4021.22194295699	0.569493660728475	3167.96023839845	853.2617045585398	Samoa
634	27	2015	4017.45433500238	0.571998982964235	3167.902434124326	849.5519008780543	Samoa
635	27	2016	4013.60169501214	0.575402051396993	3167.879897246277	845.7217977658634	Samoa
636	27	2017	4008.82614212773	0.578925435094317	3168.001283927813	840.8248581999164	Samoa
637	27	2018	4004.12735976424	0.582320660518804	3167.989968235207	836.1373915290328	Samoa
638	27	2019	4000.49850811912	0.586256695142635	3167.957897058743	832.5406110603772	Samoa
639	27	2020	3992.81159514617	0.590075295612806	3168.025347496834	824.7862476493365	Samoa
640	27	2021	3998.5841097911	0.593392769469481	3168.039475475054	830.5446343160461	Samoa
641	28	1990	3775.496254639691	0.301217167448465	3360.441018541115	415.0552360985753	Solomon Islands
642	28	1991	3779.6741169228	0.305830667512655	3355.580024197059	424.0940927257407	Solomon Islands
643	28	1992	3784.38421554717	0.311431696691098	3351.320173950999	433.0640415961716	Solomon Islands
644	28	1993	3789.21776342935	0.31715109185957	3351.278504104274	437.9392593250755	Solomon Islands
645	28	1994	3794.08953201878	0.323300246722871	3214.410865133559	579.678666885221	Solomon Islands
646	28	1995	3798.81635156682	0.329968564261603	3174.864739534382	623.9516120324374	Solomon Islands
647	28	1996	3802.94366157503	0.336208053088528	3169.344054328178	633.5996072468515	Solomon Islands
648	28	1997	3807.43991996047	0.341835626898821	3170.969638741724	636.4702812187461	Solomon Islands
649	28	1998	3812.22019399415	0.347135060018002	3168.148557443054	644.0716365510957	Solomon Islands
650	28	1999	3817.37145160015	0.351867191410364	3167.969736671737	649.4017149284132	Solomon Islands
651	28	2000	3822.95223407511	0.354799143417026	3168.029423628968	654.9228104461422	Solomon Islands
652	28	2001	3831.09816324131	0.356626745168074	3168.024248637857	663.0739146034534	Solomon Islands
653	28	2002	3843.12437538221	0.357910115982585	3167.914162375381	675.2102130068292	Solomon Islands
654	28	2003	3856.83004233383	0.359424358912125	3167.968223714864	688.8618186189665	Solomon Islands
655	28	2004	3870.03139084309	0.361290558162268	3167.976748639918	702.0546422031721	Solomon Islands
656	28	2005	3880.52793698201	0.363580018964866	3167.93476760853	712.5931693734806	Solomon Islands
657	28	2006	3890.672356502449	0.366443697706899	3167.993839079622	722.6785174228271	Solomon Islands
658	28	2007	3903.4821130398	0.369827951415349	3168.15225628942	735.3298567503798	Solomon Islands
659	28	2008	3917.19672548799	0.3737648835675	3168.024481379044	749.1722441089455	Solomon Islands
660	28	2009	3930.0601015142	0.377821027515966	3167.912205983438	762.1478955307621	Solomon Islands
661	28	2010	3940.29147427745	0.382717589747291	3168.016819402433	772.2746548750174	Solomon Islands
662	28	2011	3949.71402197606	0.388055336574909	3167.861402958484	781.8526190175758	Solomon Islands
663	28	2012	3960.721416399559	0.393004639707306	3167.905372409888	792.8160439896715	Solomon Islands
664	28	2013	3971.607951930841	0.397906249572343	3167.888760189771	803.7191917410701	Solomon Islands
665	28	2014	3980.70175106514	0.402244744701609	3168.048488115597	812.6532629495432	Solomon Islands
666	28	2015	3986.2900735793	0.406233896996201	3167.996319916665	818.293753662635	Solomon Islands
667	28	2016	3987.43869542403	0.410406962023453	3167.913856657066	819.524838766964	Solomon Islands
668	28	2017	3986.20152483874	0.414676394150034	3167.984901299128	818.2166235396121	Solomon Islands
669	28	2018	3984.28496874491	0.418889220879761	3167.950111755754	816.3348569891555	Solomon Islands
670	28	2019	3983.46450931673	0.422736386173248	3167.995208744909	815.4693005718209	Solomon Islands
671	28	2020	3981.46681274716	0.426112428669488	3167.995870194226	813.4709425529345	Solomon Islands
672	28	2021	3988.72629723573	0.429360316406646	3168.087964345065	820.6383328906645	Solomon Islands
673	29	1990	4012.53174767566	0.491806839500397	3167.967290966388	844.5644567092718	Tonga
674	29	1991	4022.6089117617	0.498166205111113	3168.057426309529	854.5514854521712	Tonga
675	29	1992	4031.77556802293	0.503659848303175	3167.916214183296	863.8593538396344	Tonga
676	29	1993	4039.78117917429	0.508904449646887	3167.960626278521	871.8205528957687	Tonga
677	29	1994	4046.34756004099	0.514207834722848	3168.004296152696	878.3432638882937	Tonga
678	29	1995	4051.19119963477	0.520215020279115	3168.055215297848	883.1359843369223	Tonga
679	29	1996	4054.66371915949	0.525808135436488	3168.016491507251	886.64722765224	Tonga
680	29	1997	4057.48148432477	0.531009091678332	3168.046790445926	889.4346938788444	Tonga
681	29	1998	4059.94617935694	0.536172313703023	3167.973362672328	891.9728166846116	Tonga
682	29	1999	4062.43837405724	0.541317019874755	3168.002987618841	894.4353864383988	Tonga
683	29	2000	4064.9570383201	0.546303195085387	3167.988046124875	896.9689921952245	Tonga
684	29	2001	4067.0967687428	0.551054251063729	3167.966640009146	899.1301287336537	Tonga
685	29	2002	4068.67828845706	0.556008345246101	3168.032671303725	900.6456171533346	Tonga
686	29	2003	4069.76605563597	0.560736066200254	3168.026110793443	901.7399448425263	Tonga
687	29	2004	4070.04721655006	0.564806378895597	3168.002482857384	902.0447336926763	Tonga
688	29	2005	4069.05373116044	0.568449169182724	3167.914696395691	901.1390347647489	Tonga
689	29	2006	4065.47618106506	0.57161986831651	3167.860410108728	897.6157709563322	Tonga
690	29	2007	4059.379511091861	0.574351510103056	3167.975923788758	891.403587303103	Tonga
691	29	2008	4052.3859509561	0.57730541521781	3168.040607108032	884.3453438480674	Tonga
692	29	2009	4046.35539682607	0.579170749598751	3168.020849889186	878.3345469368837	Tonga
693	29	2010	4042.66913493464	0.580657298614066	3167.931857019817	874.7372779148236	Tonga
694	29	2011	4040.02409554999	0.58265672287008	3168.017639660357	872.0064558896329	Tonga
695	29	2012	4036.90015191871	0.584770880221314	3167.960995477201	868.9391564415091	Tonga
696	29	2013	4033.79845684528	0.587351141040311	3167.967580423086	865.8308764221943	Tonga
697	29	2014	4031.24288807085	0.590826852746506	3167.963130264704	863.2797578061463	Tonga
698	29	2015	4029.74824352827	0.594965747674029	3167.916132235431	861.8321112928393	Tonga
699	29	2016	4027.25834189995	0.60034366853075	3167.876164686062	859.3821772138886	Tonga
700	29	2017	4022.71165798266	0.606243591849879	3168.085358149854	854.6262998328066	Tonga
701	29	2018	4018.11046364433	0.611953941537156	3167.994724691686	850.1157389526438	Tonga
702	29	2019	4015.49471731267	0.617324063407956	3167.921800086895	847.5729172257752	Tonga
703	29	2020	4014.95434737105	0.622104455604093	3167.921161075825	847.0331862952248	Tonga
704	29	2021	4014.306973559479	0.626349935807987	3167.930658558228	846.3763150012514	Tonga
705	30	1990	3968.26116664419	0.353100252005321	3167.953297849226	800.3078687949646	Vanuatu
706	30	1991	3980.621701496341	0.357005378847917	3167.940603341343	812.6810981549975	Vanuatu
707	30	1992	3991.22863669999	0.360893295561675	3167.865942438402	823.3626942615883	Vanuatu
708	30	1993	4000.51508327043	0.364444155251801	3168.08497679394	832.4301064764895	Vanuatu
709	30	1994	4007.88978805601	0.368501002014456	3168.028037623953	839.8617504320569	Vanuatu
710	30	1995	4013.56949626133	0.372479125756324	3167.987362854404	845.582133406926	Vanuatu
711	30	1996	4018.13663084356	0.376460884544884	3168.022171459148	850.1144593844119	Vanuatu
712	30	1997	4022.06952877355	0.380667171234513	3168.07979080539	853.9897379681602	Vanuatu
713	30	1998	4025.95409298797	0.384690196444633	3168.026967067814	857.9271259201564	Vanuatu
714	30	1999	4029.69063053389	0.388300526237242	3167.928410464938	861.7622200689516	Vanuatu
715	30	2000	4033.77679945713	0.392158348897928	3167.967984593128	865.8088148640013	Vanuatu
716	30	2001	4039.76271712398	0.395325055353778	3168.15216635906	871.6105507649199	Vanuatu
717	30	2002	4047.97725788025	0.397723782197823	3167.958529732653	880.0187281475969	Vanuatu
718	30	2003	4057.02300627247	0.400396455507663	3167.965533374483	889.0574728979868	Vanuatu
719	30	2004	4065.19873999709	0.403226096857709	3167.889788989641	897.3089510074487	Vanuatu
720	30	2005	4071.10047212224	0.406488572045146	3167.959696715725	903.1407754065144	Vanuatu
721	30	2006	4075.51191510983	0.410501728664985	3167.91057838854	907.60133672129	Vanuatu
722	30	2007	4079.98529145046	0.41491557794022	3168.12725504537	911.8580364050899	Vanuatu
723	30	2008	4083.94055044097	0.41985323747475	3168.048150338416	915.8924001025539	Vanuatu
724	30	2009	4086.765873760019	0.424854650160333	3167.999879480411	918.7659942796081	Vanuatu
725	30	2010	4088.05449586546	0.429658048936263	3167.973743754087	920.0807521113734	Vanuatu
726	30	2011	4086.67592794247	0.434283044387506	3167.997380463066	918.6785474794042	Vanuatu
727	30	2012	4082.67267245955	0.438661997905717	3167.931650880702	914.7410215788477	Vanuatu
728	30	2013	4077.64986426037	0.442720176072726	3168.09382055453	909.5560437058398	Vanuatu
729	30	2014	4072.98154402501	0.446687298111776	3168.008305163227	904.9732388617831	Vanuatu
730	30	2015	4070.43592626963	0.450329861394857	3168.078109935738	902.3578163338916	Vanuatu
731	30	2016	4068.22337544949	0.454072763242304	3167.929514695335	900.293860754155	Vanuatu
732	30	2017	4064.74380610996	0.45801683397471	3167.984692380785	896.7591137291747	Vanuatu
733	30	2018	4061.54527127598	0.462080220969235	3167.86517054018	893.6801007357999	Vanuatu
734	30	2019	4059.95996233788	0.466276161662358	3168.073758709618	891.8862036282617	Vanuatu
735	30	2020	4054.72819364115	0.470038390856612	3168.066673249161	886.6615203919891	Vanuatu
736	30	2021	4061.47642649574	0.473100705820327	3168.033573231371	893.4428532643688	Vanuatu
737	33	1990	5112.846723071951	0.54441453483767	3167.972332290631	1944.87439078132	Armenia
738	33	1991	5106.3099165104	0.547561862706728	3168.025312903652	1938.284603606749	Armenia
739	33	1992	5101.07582399917	0.548974723873954	3168.012871263593	1933.062952735577	Armenia
740	33	1993	5097.62466967836	0.551214673543035	3167.978092085217	1929.646577593143	Armenia
741	33	1994	5096.18094307497	0.553783844340157	3167.955710178469	1928.225232896501	Armenia
742	33	1995	5096.403414305199	0.556815513215437	3167.988229846193	1928.415184459006	Armenia
743	33	1996	5098.43178333637	0.560537777557715	3168.045825731253	1930.385957605118	Armenia
744	33	1997	5101.40697660413	0.564627461798536	3167.911517577425	1933.495459026706	Armenia
745	33	1998	5105.18641309304	0.569556662578666	3167.918766628182	1937.267646464858	Armenia
746	33	1999	5108.98782263078	0.574323064436665	3168.013984230425	1940.973838400355	Armenia
747	33	2000	5111.94373609488	0.579437569012042	3167.970988319375	1943.972747775505	Armenia
748	33	2001	5114.97759696146	0.585419295040696	3168.057574588276	1946.920022373184	Armenia
749	33	2002	5118.95104478593	0.592710614375924	3167.890032368423	1951.061012417507	Armenia
750	33	2003	5123.957715895071	0.600809170405726	3167.940235830254	1956.017480064816	Armenia
751	33	2004	5129.08809756754	0.60903176604033	3167.991945938372	1961.096151629168	Armenia
752	33	2005	5133.70463997813	0.617759634102041	3168.034510125478	1965.670129852652	Armenia
753	33	2006	5139.34565349304	0.626688335239636	3168.0428967185	1971.30275677454	Armenia
754	33	2007	5146.856167285971	0.635870981516541	3168.109121107843	1978.747046178128	Armenia
755	33	2008	5155.38849907644	0.64443159113194	3168.059628010103	1987.328871066337	Armenia
756	33	2009	5163.54515415307	0.649714844735141	3167.888312495403	1995.656841657667	Armenia
757	33	2010	5170.14055756968	0.654811533750253	3168.021769686719	2002.118787882961	Armenia
758	33	2011	5177.62331638846	0.659818092317619	3167.981607825263	2009.641708563197	Armenia
759	33	2012	5187.63787802741	0.664833142570704	3168.041753132267	2019.596124895143	Armenia
760	33	2013	5198.1948052081	0.669534495666631	3168.028066077495	2030.166739130605	Armenia
761	33	2014	5207.18806827699	0.673932189530685	3167.948857584848	2039.239210692142	Armenia
762	33	2015	5212.52520941437	0.678054634729575	3167.948066158986	2044.577143255384	Armenia
763	33	2016	5213.09825921031	0.681746395416543	3168.035687036408	2045.062572173902	Armenia
764	33	2017	5210.51317400905	0.685980265385199	3167.975234114372	2042.537939894678	Armenia
765	33	2018	5207.12652137977	0.690276871944721	3167.917568215454	2039.208953164316	Armenia
766	33	2019	5205.08346642599	0.694765961567774	3167.972239845655	2037.111226580335	Armenia
767	33	2020	5206.04705481449	0.69826889937921	3168.04035514777	2038.006699666721	Armenia
768	33	2021	5213.61848134055	0.701833194147139	3168.02571676422	2045.59276457633	Armenia
769	34	1990	4927.48903608428	0.595986032704332	3167.976262941836	1759.512773142444	Azerbaijan
770	34	1991	4919.3637006065	0.595807711845649	3167.963855345784	1751.399845260716	Azerbaijan
771	34	1992	4912.78708935589	0.594651335166956	3168.071421726062	1744.715667629828	Azerbaijan
772	34	1993	4907.45271023898	0.59354267649819	3168.05772244403	1739.39498779495	Azerbaijan
773	34	1994	4903.68721535385	0.5920887850585	3168.130676484691	1735.556538869159	Azerbaijan
774	34	1995	4901.51368405817	0.589441456728463	3167.950403680658	1733.563280377512	Azerbaijan
775	34	1996	4900.09887519052	0.586315946466504	3168.081492211941	1732.017382978579	Azerbaijan
776	34	1997	4899.42468925345	0.583221812602983	3167.892268374958	1731.532420878492	Azerbaijan
777	34	1998	4898.999668471281	0.580392893004131	3168.038973199514	1730.960695271767	Azerbaijan
778	34	1999	4899.00073843366	0.579192506195412	3167.984696059515	1731.016042374144	Azerbaijan
779	34	2000	4898.83437095112	0.580020573148448	3168.007012384063	1730.827358567057	Azerbaijan
780	34	2001	4899.71991289359	0.582193708342128	3168.166001635248	1731.553911258342	Azerbaijan
781	34	2002	4902.56643576997	0.585716143276774	3167.901136781422	1734.665298988547	Azerbaijan
782	34	2003	4906.70329093848	0.590038705393348	3167.889034952343	1738.814255986137	Azerbaijan
783	34	2004	4911.352965029369	0.594646084750935	3168.149527804464	1743.203437224906	Azerbaijan
784	34	2005	4915.27840139026	0.602485193033144	3168.046093072772	1747.232308317488	Azerbaijan
785	34	2006	4921.80416756192	0.61377109654975	3168.131973410584	1753.672194151336	Azerbaijan
786	34	2007	4932.683849897669	0.626110925531736	3167.782062125785	1764.901787771884	Azerbaijan
787	34	2008	4945.58990885661	0.636901109120982	3167.977825525179	1777.612083331431	Azerbaijan
788	34	2009	4958.03262108399	0.645163340636595	3168.012168068706	1790.020453015284	Azerbaijan
789	34	2010	4967.30538966694	0.652056507002412	3167.978379002687	1799.327010664253	Azerbaijan
790	34	2011	4976.59987226942	0.657971629199692	3168.016061335846	1808.583810933575	Azerbaijan
791	34	2012	4988.54006841674	0.662897001762113	3168.081357733954	1820.458710682786	Azerbaijan
792	34	2013	5000.8549919383	0.667658779253801	3167.945836931356	1832.909155006945	Azerbaijan
793	34	2014	5011.13015534852	0.672162741185153	3167.899684395768	1843.230470952752	Azerbaijan
794	34	2015	5017.15421562623	0.676244911134277	3167.914595656692	1849.239619969538	Azerbaijan
795	34	2016	5018.22744626491	0.679807642651878	3168.002059742148	1850.225386522763	Azerbaijan
796	34	2017	5016.60646970098	0.683263203610851	3167.903826038474	1848.702643662506	Azerbaijan
797	34	2018	5014.10499742688	0.68656109318329	3167.958757079441	1846.146240347439	Azerbaijan
798	34	2019	5012.70990599737	0.689834714583805	3168.167345367064	1844.542560630306	Azerbaijan
799	34	2020	5018.551255202839	0.692605192199032	3168.023772578278	1850.527482624562	Azerbaijan
800	34	2021	5014.48184739464	0.694851274415291	3168.079243725569	1846.402603669071	Azerbaijan
801	35	1990	4764.962896213469	0.656136044291497	3168.039468412032	1596.923427801438	Georgia
802	35	1991	4765.13243302965	0.662113185865682	3168.032227607719	1597.100205421931	Georgia
803	35	1992	4766.06885500216	0.665021427814483	3168.023171373861	1598.045683628298	Georgia
804	35	1993	4767.309469767119	0.663466862184598	3168.09501511487	1599.21445465225	Georgia
805	35	1994	4768.61229890823	0.658134139130798	3167.96125024911	1600.65104865912	Georgia
806	35	1995	4769.5167674176	0.651363604039082	3167.964124773818	1601.552642643782	Georgia
807	35	1996	4772.7546687696	0.644558090070583	3167.905470497787	1604.849198271814	Georgia
808	35	1997	4779.48529671384	0.63852563128688	3167.879780253785	1611.605516460056	Georgia
809	35	1998	4787.39117882457	0.633347931127712	3167.944497998289	1619.446680826281	Georgia
810	35	1999	4794.22104285339	0.63027794625322	3167.910070995415	1626.310971857975	Georgia
811	35	2000	4797.066395287939	0.630265990578475	3167.858262897592	1629.208132390347	Georgia
812	35	2001	4795.327566271991	0.633388300444106	3167.921161435132	1627.406404836859	Georgia
813	35	2002	4790.80477376399	0.638370108205142	3167.985516864142	1622.819256899848	Georgia
814	35	2003	4784.614725605759	0.644065578985868	3167.936768765815	1616.677956839944	Georgia
815	35	2004	4778.372012085761	0.648920978029192	3168.004576691219	1610.367435394542	Georgia
816	35	2005	4772.42440026428	0.65361600499668	3168.097612111835	1604.326788152445	Georgia
817	35	2006	4762.52936441591	0.658403371769116	3167.930640047869	1594.598724368041	Georgia
818	35	2007	4746.53801031432	0.663697966220568	3167.933677079405	1578.604333234915	Georgia
819	35	2008	4728.17420721888	0.668442495947816	3167.962156853219	1560.212050365661	Georgia
820	35	2009	4711.14360729572	0.672449380923053	3168.017121535674	1543.126485760046	Georgia
821	35	2010	4698.87602979278	0.677034892187658	3167.963368311116	1530.912661481664	Georgia
822	35	2011	4688.52291193506	0.681567044251293	3167.941859496095	1520.581052438964	Georgia
823	35	2012	4676.43133484048	0.685519223189507	3168.01326125287	1508.41807358761	Georgia
824	35	2013	4665.06569391233	0.688603268140652	3168.099456696591	1496.966237215739	Georgia
825	35	2014	4656.96535342748	0.692155206871812	3167.879049031773	1489.086304395707	Georgia
826	35	2015	4654.75131338375	0.697316132597582	3167.980942632253	1486.770370751497	Georgia
827	35	2016	4670.69740311431	0.703731490142933	3167.970741582079	1502.726661532231	Georgia
828	35	2017	4704.92568149777	0.710874718456081	3168.075948311893	1536.849733185877	Georgia
829	35	2018	4741.38620080589	0.717993653891294	3168.069791438698	1573.316409367193	Georgia
830	35	2019	4764.17649623508	0.724536461948472	3168.029751521537	1596.146744713543	Georgia
831	35	2020	4769.04805808907	0.729125888954526	3167.970867010324	1601.077191078746	Georgia
832	35	2021	4762.868271154211	0.732473604476306	3168.127854256158	1594.740416898053	Georgia
833	36	1990	5044.73882696083	0.589435803839118	3167.996639354051	1876.742187606779	Kazakhstan
834	36	1991	5042.201759825541	0.590967831817803	3167.869502040482	1874.332257785059	Kazakhstan
835	36	1992	5039.92168809479	0.596127664006257	3167.966758356355	1871.954929738435	Kazakhstan
836	36	1993	5038.14672563874	0.603138328452166	3167.961742078599	1870.184983560141	Kazakhstan
837	36	1994	5037.52237397233	0.610591100120018	3167.999540454503	1869.522833517826	Kazakhstan
838	36	1995	5037.84338055566	0.618573582182698	3167.967383163594	1869.875997392066	Kazakhstan
839	36	1996	5037.74415038159	0.626013137564744	3168.033386867143	1869.710763514447	Kazakhstan
840	36	1997	5036.41058363083	0.631166626279517	3167.994163888555	1868.416419742275	Kazakhstan
841	36	1998	5034.54872560802	0.635388623908262	3168.100393494709	1866.448332113311	Kazakhstan
842	36	1999	5033.20976291255	0.64018048502742	3168.077202005366	1865.132560907184	Kazakhstan
843	36	2000	5032.39853234255	0.644689623243828	3167.931937817569	1864.466594524982	Kazakhstan
844	36	2001	5031.25903091344	0.648397258264821	3168.104223656847	1863.154807256593	Kazakhstan
845	36	2002	5028.93036684375	0.651529335252827	3168.061438964577	1860.868927879173	Kazakhstan
846	36	2003	5026.49853751186	0.654835925835483	3167.972489407677	1858.526048104183	Kazakhstan
847	36	2004	5024.96365815947	0.658733071329599	3168.018227351459	1856.945430808011	Kazakhstan
848	36	2005	5024.44867251396	0.662943941893493	3168.039287957561	1856.409384556398	Kazakhstan
849	36	2006	5024.44154326901	0.667048858291012	3168.03725091989	1856.404292349121	Kazakhstan
850	36	2007	5024.24211395752	0.671367207568052	3167.779847771364	1856.462266186156	Kazakhstan
851	36	2008	5024.22434950621	0.676352868998898	3168.055243561255	1856.169105944955	Kazakhstan
852	36	2009	5024.92891079762	0.681606838672477	3167.972961107971	1856.955949689649	Kazakhstan
853	36	2010	5026.756862328511	0.686996643005111	3168.169449357087	1858.587412971424	Kazakhstan
854	36	2011	5030.21077845317	0.691758951738966	3168.016565477365	1862.194212975805	Kazakhstan
855	36	2012	5034.87660309869	0.695312766608011	3167.87638426359	1867.0002188351	Kazakhstan
856	36	2013	5040.39100295459	0.699053593413088	3167.96977159521	1872.421231359379	Kazakhstan
857	36	2014	5046.26932428104	0.703511920757132	3167.959012565779	1878.310311715261	Kazakhstan
858	36	2015	5051.89649117664	0.70822973614897	3167.965900603407	1883.930590573233	Kazakhstan
859	36	2016	5065.316255487641	0.712569040397695	3168.006161191879	1897.310094295762	Kazakhstan
860	36	2017	5088.23199745768	0.716026687894304	3167.928722217427	1920.303275240254	Kazakhstan
861	36	2018	5110.90641994964	0.718531998551374	3167.936055951295	1942.970363998345	Kazakhstan
862	36	2019	5123.937166922969	0.720797601617411	3167.912887684323	1956.024279238647	Kazakhstan
863	36	2020	5125.10350046966	0.722788768207953	3168.069969160371	1957.033531309289	Kazakhstan
864	36	2021	5129.88782492629	0.725144495100349	3167.972183933912	1961.915640992378	Kazakhstan
865	37	1990	5039.57757039804	0.519407652158871	3168.05673806965	1871.52083232839	Kyrgyzstan
866	37	1991	5032.235761515521	0.523746714213702	3167.930321514434	1864.305440001086	Kyrgyzstan
867	37	1992	5026.173336463869	0.52790155215442	3167.995086678879	1858.17824978499	Kyrgyzstan
868	37	1993	5021.16678589902	0.532431008334573	3168.081891040928	1853.084894858093	Kyrgyzstan
869	37	1994	5017.56070411861	0.536232980141406	3167.965755430388	1849.594948688223	Kyrgyzstan
870	37	1995	5015.05738610585	0.539052820319823	3167.957224466163	1847.100161639687	Kyrgyzstan
871	37	1996	5012.88659063575	0.541628927165702	3167.951476620598	1844.935114015151	Kyrgyzstan
872	37	1997	5010.90551610147	0.543341150499015	3168.020887820564	1842.884628280906	Kyrgyzstan
873	37	1998	5008.93712368351	0.543258545983634	3168.06130266951	1840.88	Kyrgyzstan
874	37	1999	5006.8685252117	0.54286728228234	3167.97285953858	1838.89566567312	Kyrgyzstan
875	37	2000	5004.558373699751	0.543036486604175	3168.06243174684	1836.495941952911	Kyrgyzstan
876	37	2001	5001.44526103087	0.543805550685403	3167.919797406066	1833.525463624804	Kyrgyzstan
877	37	2002	4997.79947164953	0.544374670344746	3167.858534663807	1829.940936985723	Kyrgyzstan
878	37	2003	4994.27567646801	0.545649261714426	3168.039442945786	1826.236233522224	Kyrgyzstan
879	37	2004	4991.20305623288	0.547262342515335	3167.984901287528	1823.218154945352	Kyrgyzstan
880	37	2005	4989.28559637316	0.548260448903511	3168.055619835426	1821.229976537734	Kyrgyzstan
881	37	2006	4987.288174685011	0.549383593833376	3168.090264742786	1819.197909942225	Kyrgyzstan
882	37	2007	4984.31565059433	0.551146191596044	3167.964896533445	1816.350754060885	Kyrgyzstan
883	37	2008	4981.26913625757	0.553206382142723	3168.026573695958	1813.242562561612	Kyrgyzstan
884	37	2009	4979.23352424807	0.55512386607295	3168.004552755341	1811.228971492729	Kyrgyzstan
885	37	2010	4979.41402595644	0.556416544522946	3168.076255188955	1811.337770767485	Kyrgyzstan
886	37	2011	4981.99176030334	0.55892333472436	3167.964171728132	1814.027588575208	Kyrgyzstan
887	37	2012	4985.81663175375	0.561541573671693	3168.161041896567	1817.655589857183	Kyrgyzstan
888	37	2013	4989.85109701939	0.565776769347093	3168.052692958856	1821.798404060534	Kyrgyzstan
889	37	2014	4993.52466170598	0.570569357153487	3167.973368159302	1825.551293546678	Kyrgyzstan
890	37	2015	4996.193722875511	0.575463230818727	3167.988277155427	1828.205445720084	Kyrgyzstan
891	37	2016	4998.16	0.580388550869674	3167.91827875888	1830.23895982112	Kyrgyzstan
892	37	2017	5000.01022078878	0.585766095993466	3168.111628001531	1831.898592787249	Kyrgyzstan
893	37	2018	5001.1618792421	0.591237134219733	3168.28502515011	1832.876854091989	Kyrgyzstan
894	37	2019	5001.546132854301	0.596501638087194	3168.057792086836	1833.488340767464	Kyrgyzstan
895	37	2020	4998.18932182104	0.600499553804348	3168.012833813688	1830.176488007352	Kyrgyzstan
896	37	2021	4994.87198768336	0.603979328412055	3168.002099257571	1826.869888425789	Kyrgyzstan
897	38	1990	4936.280407635029	0.466550117857047	3167.97794251319	1768.30246512184	Mongolia
898	38	1991	4938.486992344529	0.472199013666192	3167.910007895751	1770.576984448778	Mongolia
899	38	1992	4940.328019857429	0.477586553799195	3168.023890462694	1772.304129394735	Mongolia
900	38	1993	4942.264849314311	0.482726727049412	3168.006578998557	1774.258270315754	Mongolia
901	38	1994	4944.61201222852	0.488276683033118	3167.943432326653	1776.668579901867	Mongolia
902	38	1995	4946.94865846871	0.495006781085721	3168.082640536459	1778.866017932251	Mongolia
903	38	1996	4949.227088720269	0.501703717883367	3168.012523103446	1781.214565616824	Mongolia
904	38	1997	4950.7332532346	0.50855826800798	3167.982453092668	1782.750800141932	Mongolia
905	38	1998	4951.94046688377	0.514793382702856	3168.050207560251	1783.890259323519	Mongolia
906	38	1999	4953.49952010906	0.520781189245005	3168.153218042957	1785.346302066103	Mongolia
907	38	2000	4955.05056699078	0.526650344907534	3168.047391830108	1787.003175160672	Mongolia
908	38	2001	4955.85321132392	0.532620200843235	3167.964800434534	1787.888410889385	Mongolia
909	38	2002	4954.975951950571	0.538424834911619	3168.073072648775	1786.902879301796	Mongolia
910	38	2003	4953.5802027333	0.543971650708528	3167.987582839519	1785.592619893781	Mongolia
911	38	2004	4952.772597478311	0.549551499752672	3167.940716658635	1784.831880819675	Mongolia
912	38	2005	4952.817341937231	0.55468028439734	3168.023207028353	1784.794134908877	Mongolia
913	38	2006	4951.16773776863	0.55956113814646	3167.889075918047	1783.278661850583	Mongolia
914	38	2007	4946.11163341721	0.564236795141046	3168.047004607847	1778.064628809364	Mongolia
915	38	2008	4940.01927358767	0.568500598715617	3168.028064954317	1771.991208633353	Mongolia
916	38	2009	4935.4730100274	0.571341685964544	3168.116762887718	1767.356247139682	Mongolia
917	38	2010	4934.68683266822	0.574406669398145	3168.172927431637	1766.513905236583	Mongolia
918	38	2011	4936.63121446678	0.57860066312097	3167.980225505914	1768.650988960866	Mongolia
919	38	2012	4938.76961134468	0.583255885768315	3168.034240063553	1770.735371281127	Mongolia
920	38	2013	4940.85465482548	0.588080810956893	3168.02300817683	1772.831646648649	Mongolia
921	38	2014	4942.91174320633	0.592867352927119	3168.024956896333	1774.886786309997	Mongolia
922	38	2015	4944.92710994919	0.59685964756958	3168.060899972834	1776.866209976356	Mongolia
923	38	2016	4947.37859318626	0.600260766781331	3168.015018388999	1779.363574797261	Mongolia
924	38	2017	4950.40532938423	0.60372196450642	3168.061705340503	1782.343624043727	Mongolia
925	38	2018	4953.17232690627	0.607501833007913	3167.892189749172	1785.280137157099	Mongolia
926	38	2019	4955.37271594315	0.611250680890372	3168.001976590619	1787.370739352531	Mongolia
927	38	2020	4958.36563112324	0.61462963730677	3167.964260850386	1790.401370272853	Mongolia
928	38	2021	4964.9430234975	0.617621564638127	3168.046395938422	1796.896627559078	Mongolia
929	39	1990	4796.78198104658	0.466155413419203	3168.002500411715	1628.779480634865	Tajikistan
930	39	1991	4791.752064813029	0.472342173046228	3167.99143785202	1623.76062696101	Tajikistan
931	39	1992	4788.01400632283	0.47574519497737	3168.03969316934	1619.97431315349	Tajikistan
932	39	1993	4785.2013300897	0.478238812995371	3168.046859243769	1617.154470845931	Tajikistan
933	39	1994	4782.94886827735	0.478726011215724	3167.948967375572	1614.999900901778	Tajikistan
934	39	1995	4781.16892036634	0.477586868115015	3167.908154509036	1613.260765857304	Tajikistan
935	39	1996	4779.32798341435	0.474346027462684	3167.950043033598	1611.377940380752	Tajikistan
936	39	1997	4777.53515328716	0.470274795927363	3167.966162360857	1609.568990926303	Tajikistan
937	39	1998	4775.88240702833	0.465341742120163	3168.064535708437	1607.817871319893	Tajikistan
938	39	1999	4774.10651904413	0.46050561615396	3167.915859534144	1606.190659509987	Tajikistan
939	39	2000	4771.94578147493	0.457061333395443	3168.004576814034	1603.941204660896	Tajikistan
940	39	2001	4768.5602634494	0.45625651276009	3168.016320177048	1600.543943272351	Tajikistan
941	39	2002	4763.92119957526	0.458807780304158	3167.95816797413	1595.96303160113	Tajikistan
942	39	2003	4759.25056471913	0.463329706383786	3167.987061525325	1591.263503193805	Tajikistan
943	39	2004	4754.99088792362	0.469154214043517	3168.108629526905	1586.882258396715	Tajikistan
944	39	2005	4752.182821974419	0.474637785688857	3167.99091419862	1584.191907775799	Tajikistan
945	39	2006	4749.899616105839	0.479651831177988	3168.007975600678	1581.891640505162	Tajikistan
946	39	2007	4746.678913810691	0.484211156232784	3168.015267924876	1578.663645885815	Tajikistan
947	39	2008	4743.81929993297	0.488441135968382	3168.015889700636	1575.803410232334	Tajikistan
948	39	2009	4741.68288921679	0.49206404051479	3167.993566293802	1573.689322922989	Tajikistan
949	39	2010	4741.01707271032	0.495893963626257	3168.057805862223	1572.959266848096	Tajikistan
950	39	2011	4741.97021670126	0.499869804401369	3167.994260419414	1573.975956281846	Tajikistan
951	39	2012	4743.27305105793	0.503953884549027	3167.900841770901	1575.372209287029	Tajikistan
952	39	2013	4744.75397203386	0.507970675899606	3168.005285535896	1576.748686497964	Tajikistan
953	39	2014	4745.64859508618	0.511989517777097	3167.950772186045	1577.697822900135	Tajikistan
954	39	2015	4745.68428265169	0.515783244686634	3168.040615359882	1577.643667291808	Tajikistan
955	39	2016	4743.03051753398	0.519897002395847	3167.894479606896	1575.136037927084	Tajikistan
956	39	2017	4737.72569671527	0.524492606909067	3168.04400756494	1569.68168915033	Tajikistan
957	39	2018	4732.026060879291	0.529153916295379	3167.939492614066	1564.086568265224	Tajikistan
958	39	2019	4728.08474702169	0.533769951484441	3168.141789155015	1559.942957866676	Tajikistan
959	39	2020	4728.02090657797	0.537690530515565	3168.101281561497	1559.919625016473	Tajikistan
960	39	2021	4738.63298869779	0.541511187051998	3168.039691521804	1570.593297175986	Tajikistan
961	40	1990	4919.56027345036	0.563126887105135	3168.046573386661	1751.513700063699	Turkmenistan
962	40	1991	4910.77757935936	0.564939385894165	3167.958848832458	1742.818730526902	Turkmenistan
963	40	1992	4902.89703857295	0.565587505223265	3167.977488878878	1734.919549694072	Turkmenistan
964	40	1993	4896.44598593476	0.567174449333284	3167.94604307191	1728.49994286285	Turkmenistan
965	40	1994	4891.91390789132	0.567288975507041	3168.067098850315	1723.846809041006	Turkmenistan
966	40	1995	4889.31089689976	0.567198634711689	3167.985376927878	1721.325519971882	Turkmenistan
967	40	1996	4889.39158090127	0.567061261285221	3167.950254478894	1721.441326422375	Turkmenistan
968	40	1997	4890.30855159764	0.565623083668948	3168.107488385564	1722.201063212076	Turkmenistan
969	40	1998	4891.56443264364	0.564405264391893	3168.078880570857	1723.485552072783	Turkmenistan
970	40	1999	4892.45318940449	0.564716005636632	3168.026632686373	1724.426556718117	Turkmenistan
971	40	2000	4892.3723196674	0.567421033351252	3167.898593026704	1724.473726640696	Turkmenistan
972	40	2001	4892.01338807725	0.57104381892434	3168.105772581563	1723.907615495687	Turkmenistan
973	40	2002	4890.96239522139	0.575596165867541	3168.001357884095	1722.961037337294	Turkmenistan
974	40	2003	4889.94436759535	0.580820125927832	3167.909267290938	1722.035100304412	Turkmenistan
975	40	2004	4889.46718126868	0.586712349142411	3168.006645121141	1721.46053614754	Turkmenistan
976	40	2005	4889.86456384491	0.593388894864117	3168.042670195365	1721.821893649545	Turkmenistan
977	40	2006	4891.72462193273	0.599896069365258	3167.913544237309	1723.81107769542	Turkmenistan
978	40	2007	4894.30953839815	0.606042198134731	3168.040678165604	1726.268860232546	Turkmenistan
979	40	2008	4897.2591502011	0.611923308807263	3167.901166942882	1729.357983258218	Turkmenistan
980	40	2009	4900.00561302961	0.617652905277457	3167.950223906087	1732.055389123523	Turkmenistan
981	40	2010	4902.16313094725	0.623234588644236	3168.13044798012	1734.032682967129	Turkmenistan
982	40	2011	4904.57612981751	0.629233721702303	3167.974600220193	1736.601529597317	Turkmenistan
983	40	2012	4907.62543336592	0.635263183091614	3167.80072543854	1739.82470792738	Turkmenistan
984	40	2013	4910.8561307424	0.641361893351002	3167.910305652006	1742.945825090394	Turkmenistan
985	40	2014	4913.68293522793	0.647542416932676	3167.890397120559	1745.792538107371	Turkmenistan
986	40	2015	4915.26125993498	0.65335278951701	3167.93224855962	1747.32901137536	Turkmenistan
987	40	2016	4913.0399786542	0.658945613392641	3167.926696493905	1745.113282160295	Turkmenistan
988	40	2017	4907.02747504035	0.664284691942071	3168.091091855973	1738.936383184377	Turkmenistan
989	40	2018	4900.47611360789	0.669433598508271	3167.9036750358	1732.57243857209	Turkmenistan
990	40	2019	4896.61552107339	0.674303535870544	3168.021577618369	1728.593943455021	Turkmenistan
991	40	2020	4903.03028009613	0.678298179976148	3167.990897479676	1735.039382616454	Turkmenistan
992	40	2021	4903.50687636054	0.682160775869611	3168.147240972188	1735.359635388352	Turkmenistan
993	41	1990	4965.164718352609	0.500241735138187	3167.892273882488	1797.272444470122	Uzbekistan
994	41	1991	4956.83745235699	0.501544609458551	3167.941350967659	1788.896101389331	Uzbekistan
995	41	1992	4949.18684792955	0.502905194308151	3167.970050690955	1781.216797238595	Uzbekistan
996	41	1993	4942.66963624711	0.506556615160302	3167.9807828004	1774.688853446711	Uzbekistan
997	41	1994	4937.62448270619	0.5110185249116	3167.971428679656	1769.653054026534	Uzbekistan
998	41	1995	4935.3476209338	0.51698626355212	3168.050766796237	1767.296854137563	Uzbekistan
999	41	1996	4934.70478557071	0.524392909803147	3168.088302172178	1766.616483398532	Uzbekistan
1000	41	1997	4933.61938555776	0.532686328470226	3168.018985096139	1765.600400461622	Uzbekistan
1001	41	1998	4932.37252916772	0.541279069137397	3167.808028736286	1764.564500431434	Uzbekistan
1002	41	1999	4931.20870313376	0.549739390933737	3167.866752424118	1763.341950709641	Uzbekistan
1003	41	2000	4931.34760387143	0.557522310762499	3167.98167428919	1763.36592958224	Uzbekistan
1004	41	2001	4934.04961722803	0.564803382897778	3168.096621828663	1765.952995399367	Uzbekistan
1005	41	2002	4938.82384510149	0.571690142599581	3167.955622554411	1770.86822254708	Uzbekistan
1006	41	2003	4944.376931495171	0.57800653838209	3168.069299702615	1776.307631792556	Uzbekistan
1007	41	2004	4949.252591435959	0.583942986424626	3167.963896460694	1781.288694975266	Uzbekistan
1008	41	2005	4952.37218615675	0.589530776570668	3167.950849606805	1784.421336549945	Uzbekistan
1009	41	2006	4955.23581795469	0.594498056671551	3167.949631851375	1787.286186103315	Uzbekistan
1010	41	2007	4959.38136747976	0.599628054727829	3168.004028940921	1791.377338538839	Uzbekistan
1011	41	2008	4964.19049262729	0.604889158157396	3167.992484341476	1796.198008285814	Uzbekistan
1012	41	2009	4968.80778709409	0.610351745244056	3167.97369855225	1800.834088541839	Uzbekistan
1013	41	2010	4972.28505609028	0.616097907401681	3167.974487953956	1804.310568136324	Uzbekistan
1014	41	2011	4976.091650358519	0.621344618930939	3168.09172455766	1807.99992580086	Uzbekistan
1015	41	2012	4981.26972474227	0.62620212543294	3168.037570905945	1813.232153836325	Uzbekistan
1016	41	2013	4986.8990622777	0.630796403406203	3167.983558955795	1818.915503321905	Uzbekistan
1017	41	2014	4992.01012677877	0.635257049718365	3168.107866874195	1823.902259904575	Uzbekistan
1018	41	2015	4995.56913356535	0.639805638905225	3167.905574323429	1827.663559241921	Uzbekistan
1019	41	2016	4996.56310059424	0.644230597300764	3167.991462887991	1828.571637706249	Uzbekistan
1020	41	2017	4995.37861323712	0.648119346591586	3168.061690909682	1827.316922327438	Uzbekistan
1021	41	2018	4993.58446967942	0.651918144182724	3167.995713699171	1825.588755980249	Uzbekistan
1022	41	2019	4992.68744350663	0.655836959268026	3167.910588101995	1824.776855404635	Uzbekistan
1023	41	2020	4995.63924381152	0.659124204371032	3168.1679273321	1827.47131647942	Uzbekistan
1024	41	2021	4999.984641403949	0.662621694181816	3168.064475194325	1831.920166209625	Uzbekistan
1025	43	1990	6116.16462594556	0.557773300317074	3168.034131106162	2948.130494839398	Albania
1026	43	1991	6118.01482884828	0.555629411790174	3167.963574541947	2950.051254306333	Albania
1027	43	1992	6120.26608899686	0.553107897492912	3167.999175311146	2952.266913685714	Albania
1028	43	1993	6122.8402688949	0.552453327893755	3167.936673117143	2954.903595777757	Albania
1029	43	1994	6125.56592287187	0.553763669315605	3168.146666663408	2957.419256208463	Albania
1030	43	1995	6128.31363402009	0.557040889185472	3168.07564706636	2960.237986953729	Albania
1031	43	1996	6131.42821023942	0.562248886206679	3168.027499713957	2963.400710525463	Albania
1032	43	1997	6135.16227474629	0.566802804232969	3168.019207901935	2967.143066844355	Albania
1033	43	1998	6138.94775043735	0.572534101516668	3168.050896320352	2970.896854116998	Albania
1034	43	1999	6142.55309705984	0.578295461805887	3168.04546298921	2974.50763407063	Albania
1035	43	2000	6146.28528964536	0.58466418835901	3167.951430113643	2978.333859531717	Albania
1036	43	2001	6150.49154613255	0.592412946510661	3167.975945073243	2982.515601059307	Albania
1037	43	2002	6155.18117643649	0.599865977568749	3168.010394723099	2987.170781713392	Albania
1038	43	2003	6159.85196182397	0.606971165987994	3168.0903856362	2991.76157618777	Albania
1039	43	2004	6163.85206260753	0.613864246664272	3168.037329937947	2995.814732669583	Albania
1040	43	2005	6166.56453541856	0.620679614590226	3168.01837839124	2998.54615702732	Albania
1041	43	2006	6167.75904028858	0.627485617497143	3167.879863970378	2999.879176318202	Albania
1042	43	2007	6167.949221549579	0.634167968985356	3168.081158984646	2999.868062564934	Albania
1043	43	2008	6167.65500259326	0.640766134349698	3167.860879809481	2999.79412278378	Albania
1044	43	2009	6167.37549889917	0.646816130123751	3168.060397657341	2999.315101241828	Albania
1045	43	2010	6167.57565734958	0.652654202642964	3167.977393212429	2999.598264137152	Albania
1046	43	2011	6168.21067515942	0.658196772707548	3168.056203617305	3000.154471542115	Albania
1047	43	2012	6168.8518258169	0.66355677961127	3167.93900491757	3000.91282089933	Albania
1048	43	2013	6169.53623262145	0.668739558985928	3167.946178046123	3001.590054575327	Albania
1049	43	2014	6170.494001499001	0.67411298539372	3168.08349584091	3002.410505658091	Albania
1050	43	2015	6172.02817214913	0.679668600655757	3167.95789699747	3004.070275151661	Albania
1051	43	2016	6175.14684303566	0.68503664759447	3167.965453802533	3007.181389233127	Albania
1052	43	2017	6179.716119816841	0.690379199197076	3168.08302834793	3011.63309146891	Albania
1053	43	2018	6184.80052520915	0.695566877664306	3168.049939876644	3016.750585332506	Albania
1054	43	2019	6189.29634560142	0.700287863295906	3167.874555655066	3021.421789946355	Albania
1055	43	2020	6202.97556878526	0.703790245372837	3167.873896582136	3035.101672203125	Albania
1056	43	2021	6189.18541882198	0.706849790878611	3168.007287931614	3021.178130890366	Albania
1057	44	1990	5887.12240223972	0.541132539726015	3167.916685033015	2719.205717206705	Bosnia and Herzegovina
1058	44	1991	5890.30036128581	0.541346250550883	3168.010486503911	2722.289874781899	Bosnia and Herzegovina
1059	44	1992	5893.3765900513	0.539303227421668	3167.972861461188	2725.403728590112	Bosnia and Herzegovina
1060	44	1993	5897.4929038134	0.53603188160081	3167.952576867794	2729.540326945606	Bosnia and Herzegovina
1061	44	1994	5902.80099976497	0.533853389744284	3167.912382920962	2734.888616844008	Bosnia and Herzegovina
1062	44	1995	5907.59841580931	0.534025536110865	3167.960841375686	2739.637574433624	Bosnia and Herzegovina
1063	44	1996	5912.25303629222	0.545549215040903	3167.999649877379	2744.25338641484	Bosnia and Herzegovina
1064	44	1997	5916.58355614162	0.563565414584231	3167.995132813658	2748.588423327962	Bosnia and Herzegovina
1065	44	1998	5919.134085779709	0.58182951538312	3168.072493211698	2751.061592568011	Bosnia and Herzegovina
1066	44	1999	5920.5107000878	0.597997468748356	3168.033787121865	2752.476912965934	Bosnia and Herzegovina
1067	44	2000	5922.863277042719	0.610950684608214	3168.137512888258	2754.725764154461	Bosnia and Herzegovina
1068	44	2001	5928.25650362052	0.621989463929258	3167.993952445768	2760.262551174751	Bosnia and Herzegovina
1069	44	2002	5936.233165499831	0.632075517723657	3168.054760393617	2768.178405106214	Bosnia and Herzegovina
1070	44	2003	5944.79608978297	0.640635102031521	3168.035891826056	2776.760197956914	Bosnia and Herzegovina
1071	44	2004	5951.61018609289	0.64779373168743	3168.028192020012	2783.581994072878	Bosnia and Herzegovina
1072	44	2005	5955.38092806251	0.653859136710253	3168.028390977765	2787.352537084746	Bosnia and Herzegovina
1073	44	2006	5957.31778536457	0.659813662252595	3167.972510880691	2789.34527448388	Bosnia and Herzegovina
1074	44	2007	5959.07214785597	0.665578735044097	3168.052250702377	2791.019897153593	Bosnia and Herzegovina
1075	44	2008	5959.83923508987	0.671100813673566	3168.081964035789	2791.757271054082	Bosnia and Herzegovina
1076	44	2009	5960.82137198027	0.676032900022704	3168.025773700414	2792.795598279855	Bosnia and Herzegovina
1077	44	2010	5963.234652487559	0.680824195636093	3168.066521993671	2795.168130493888	Bosnia and Herzegovina
1078	44	2011	5968.5806638341	0.685399264182467	3167.890782479094	2800.689881355006	Bosnia and Herzegovina
1079	44	2012	5977.471585563359	0.689506566189932	3167.892537386486	2809.579048176873	Bosnia and Herzegovina
1080	44	2013	5988.04632116983	0.693508711211908	3168.005249862831	2820.041071306999	Bosnia and Herzegovina
1081	44	2014	5998.58842336394	0.697031893012906	3167.865540683651	2830.722882680288	Bosnia and Herzegovina
1082	44	2015	6007.482367902519	0.700446047366461	3168.089883513784	2839.392484388736	Bosnia and Herzegovina
1083	44	2016	6018.29351625258	0.704079343718599	3168.018520273806	2850.274995978774	Bosnia and Herzegovina
1084	44	2017	6033.004167834159	0.70805343112809	3167.850774350118	2865.153393484042	Bosnia and Herzegovina
1085	44	2018	6047.921934894341	0.712347302038319	3167.979260072657	2879.942674821683	Bosnia and Herzegovina
1086	44	2019	6059.53873296633	0.716857124768862	3167.980026460581	2891.558706505748	Bosnia and Herzegovina
1087	44	2020	6066.04124073695	0.720202056378697	3168.058224444272	2897.983016292679	Bosnia and Herzegovina
1088	44	2021	6055.75639825085	0.72307789321024	3167.902138100407	2887.854260150443	Bosnia and Herzegovina
1089	45	1990	6135.71497109129	0.633446498017686	3167.960262298299	2967.754708792991	Bulgaria
1090	45	1991	6135.57163129406	0.643069487769455	3168.000836720861	2967.5707945732	Bulgaria
1091	45	1992	6135.15127249847	0.651186876165789	3167.958214932659	2967.193057565811	Bulgaria
1092	45	1993	6134.76006188382	0.659161569264411	3168.005356842514	2966.754705041306	Bulgaria
1093	45	1994	6134.59589687423	0.667430460276086	3167.978207000528	2966.617689873702	Bulgaria
1094	45	1995	6135.00060295619	0.673999976701174	3167.910210433051	2967.090392523139	Bulgaria
1095	45	1996	6134.75488669914	0.678862583541026	3168.04946968546	2966.70541701368	Bulgaria
1096	45	1997	6133.499200075869	0.680221466342146	3167.945696701586	2965.553503374283	Bulgaria
1097	45	1998	6131.96777192587	0.678496876732148	3168.047664523366	2963.920107402504	Bulgaria
1098	45	1999	6130.768986901549	0.677446543282232	3168.012416604243	2962.756570297306	Bulgaria
1099	45	2000	6130.76260445704	0.681004523812614	3168.085338831599	2962.677265625441	Bulgaria
1100	45	2001	6132.77	0.686487366008627	3167.928917321173	2964.840562621827	Bulgaria
1101	45	2002	6136.433468852811	0.69151167375307	3168.067548869009	2968.365919983801	Bulgaria
1102	45	2003	6140.53294399407	0.69556596473307	3167.990537446029	2972.542406548041	Bulgaria
1103	45	2004	6144.03304662602	0.699881950859544	3167.978381759766	2976.054664866254	Bulgaria
1104	45	2005	6145.77124429349	0.704471206966935	3168.025447722131	2977.745796571359	Bulgaria
1105	45	2006	6143.80354438925	0.708868293577424	3167.821543066756	2975.982001322494	Bulgaria
1106	45	2007	6138.274492048859	0.713192402424104	3167.989887287353	2970.284604761506	Bulgaria
1107	45	2008	6131.15722347159	0.717672450499802	3167.887708176419	2963.269515295171	Bulgaria
1108	45	2009	6124.47769413066	0.723676626795129	3167.984163466742	2956.493530663918	Bulgaria
1109	45	2010	6120.31126106709	0.730701737095494	3167.891964167726	2952.419296899363	Bulgaria
1110	45	2011	6118.82369889463	0.735749281014389	3167.970660441066	2950.853038453564	Bulgaria
1111	45	2012	6118.73025008295	0.739177517343213	3167.983018529177	2950.747231553773	Bulgaria
1112	45	2013	6119.50881914302	0.742135948467762	3168.024948183354	2951.483870959666	Bulgaria
1113	45	2014	6120.418453127279	0.745372642577071	3168.036459329576	2952.381993797704	Bulgaria
1114	45	2015	6120.68038200241	0.748979058373083	3167.896618846229	2952.783763156181	Bulgaria
1115	45	2016	6119.04895072431	0.752259198563744	3168.100175165712	2950.948775558598	Bulgaria
1116	45	2017	6115.86147783565	0.75566586464625	3168.158416793994	2947.703061041655	Bulgaria
1117	45	2018	6112.731028267101	0.759148460251881	3167.879211922096	2944.851816345005	Bulgaria
1118	45	2019	6111.21769832728	0.762359790844767	3167.949497251629	2943.268201075652	Bulgaria
1119	45	2020	6120.071855778339	0.765089710642011	3167.904177781033	2952.167677997306	Bulgaria
1120	45	2021	6100.27270188923	0.768150939342518	3167.87800829748	2932.39469359175	Bulgaria
1121	46	1990	6032.98713879325	0.668906358291928	3167.950115531861	2865.037023261389	Croatia
1122	46	1991	6027.23356620965	0.674724599866063	3168.124470042319	2859.109096167332	Croatia
1123	46	1992	6024.166079587069	0.678093133084916	3168.016802336138	2856.149277250932	Croatia
1124	46	1993	6023.03631811636	0.678221047043161	3168.090190893307	2854.946127223053	Croatia
1125	46	1994	6023.07156473252	0.677548132655056	3167.877324396936	2855.194240335584	Croatia
1126	46	1995	6023.53880116671	0.677029465132868	3168.010328339229	2855.528472827481	Croatia
1127	46	1996	6035.4139593095	0.679507318367616	3167.968789108115	2867.445170201384	Croatia
1128	46	1997	6062.51668269078	0.685365010443468	3167.906484848965	2894.610197841815	Croatia
1129	46	1998	6095.05178025555	0.691365518598319	3168.056716592489	2926.99506366306	Croatia
1130	46	1999	6122.83081593067	0.696636411104102	3167.939838749278	2954.890977181391	Croatia
1131	46	2000	6135.76786315445	0.703039898563322	3167.978694185642	2967.789168968808	Croatia
1132	46	2001	6137.67941412245	0.709536840872917	3167.950444243029	2969.728969879421	Croatia
1133	46	2002	6138.08447281146	0.715383421635164	3168.009546088467	2970.074926722993	Croatia
1134	46	2003	6137.79653669381	0.721130377216859	3168.073081082315	2969.723455611495	Croatia
1135	46	2004	6137.10221570941	0.726327651623968	3168.022945897473	2969.079269811937	Croatia
1136	46	2005	6136.69738240791	0.732154139815163	3167.933213345899	2968.764169062011	Croatia
1137	46	2006	6135.42423032689	0.738066878515765	3168.009685015405	2967.414545311485	Croatia
1138	46	2007	6131.884437251891	0.743148776515466	3168.040248330805	2963.844188921085	Croatia
1139	46	2008	6127.41960343716	0.748469602229701	3167.975323913994	2959.444279523166	Croatia
1140	46	2009	6123.09327363167	0.754065605198048	3167.931620193721	2955.161653437949	Croatia
1141	46	2010	6120.12774410655	0.759472251706366	3168.025050660571	2952.10269344598	Croatia
1142	46	2011	6117.19008395493	0.763686381293279	3168.074571305037	2949.115512649892	Croatia
1143	46	2012	6112.70956182168	0.767405335599999	3168.075579465904	2944.633982355776	Croatia
1144	46	2013	6107.2333652608	0.771151880279813	3168.005481169485	2939.227884091315	Croatia
1145	46	2014	6101.2415794089	0.774479240521915	3168.021563549206	2933.220015859694	Croatia
1146	46	2015	6095.387259355361	0.777865888163329	3167.924422860474	2927.462836494887	Croatia
1147	46	2016	6079.3779510778	0.781443605436965	3168.086692545934	2911.291258531867	Croatia
1148	46	2017	6050.93538020503	0.785074536823775	3168.091312763077	2882.844067441953	Croatia
1149	46	2018	6022.81664751522	0.788671410129235	3168.064876695977	2854.751770819243	Croatia
1150	46	2019	6007.98163175417	0.792475415454183	3168.041070025959	2839.94056172821	Croatia
1151	46	2020	6020.44061320395	0.795462271729482	3168.086242790744	2852.354370413207	Croatia
1152	46	2021	6011.48694185562	0.798341026936276	3167.894693424762	2843.592248430858	Croatia
1153	47	1990	6427.10259797115	0.681848021213857	3167.998343141095	3259.104254830055	Czechia
1154	47	1991	6431.16601279109	0.688002859136679	3168.062513673143	3263.103499117947	Czechia
1155	47	1992	6433.786205396939	0.697577809122723	3167.948791716884	3265.837413680056	Czechia
1156	47	1993	6435.13598206675	0.710853415862456	3168.045813255418	3267.090168811333	Czechia
1157	47	1994	6435.46449323132	0.725969686167497	3168.020514447232	3267.443978784089	Czechia
1158	47	1995	6434.963133781391	0.737981721993762	3167.972460597551	3266.99067318384	Czechia
1159	47	1996	6431.3025967347	0.746041379938535	3168.025914929617	3263.276681805084	Czechia
1160	47	1997	6423.63786097241	0.751680343695868	3168.009507276469	3255.62835369594	Czechia
1161	47	1998	6414.557999294069	0.757033755457614	3167.913057291447	3246.644942002622	Czechia
1162	47	1999	6406.70145457489	0.762428880357609	3167.979930100854	3238.721524474036	Czechia
1163	47	2000	6402.716807807709	0.767766159168669	3168.040924208783	3234.675883598926	Czechia
1164	47	2001	6402.528932561539	0.772167239650309	3167.990178979564	3234.538753581975	Czechia
1165	47	2002	6403.65588008847	0.776927934062507	3167.945784124471	3235.710095963998	Czechia
1166	47	2003	6405.28137056295	0.782448081111072	3167.97911620177	3237.302254361179	Czechia
1167	47	2004	6406.36880532931	0.787126404974676	3167.932260942463	3238.436544386846	Czechia
1168	47	2005	6406.0524438604	0.79133394820415	3167.91626399046	3238.136179869939	Czechia
1169	47	2006	6403.03708759625	0.794922783687463	3167.948174300579	3235.088913295671	Czechia
1170	47	2007	6397.635725437211	0.798254117717088	3168.064525694816	3229.571199742395	Czechia
1171	47	2008	6391.36651494097	0.8017648456328	3168.065490150795	3223.301024790175	Czechia
1172	47	2009	6385.62863702407	0.804962224676367	3167.969045957659	3217.659591066411	Czechia
1173	47	2010	6382.01743591371	0.808747327653098	3167.995736309257	3214.021699604453	Czechia
1174	47	2011	6380.447956873731	0.812054784320429	3168.073234421079	3212.374722452651	Czechia
1175	47	2012	6379.62465113798	0.814230401372392	3168.004935701598	3211.619715436382	Czechia
1176	47	2013	6379.04663832406	0.815615361108922	3167.973199559239	3211.073438764821	Czechia
1177	47	2014	6378.31069073431	0.816227257169909	3168.006644422109	3210.304046312201	Czechia
1178	47	2015	6376.905293109419	0.816564684423948	3168.161263033227	3208.744030076193	Czechia
1179	47	2016	6370.35621965064	0.817153025533518	3168.045214200702	3202.311005449938	Czechia
1180	47	2017	6358.44001078234	0.819067680353287	3168.011415006311	3190.428595776029	Czechia
1181	47	2018	6346.911770445809	0.822034486079137	3167.91405295293	3178.99771749288	Czechia
1182	47	2019	6341.60329692025	0.824784472798171	3168.069347560384	3173.533949359866	Czechia
1183	47	2020	6348.36429369872	0.82662663116323	3167.959019484854	3180.405274213866	Czechia
1184	47	2021	6341.3169665083	0.828450433122785	3167.997412293596	3173.319554214704	Czechia
1185	48	1990	6563.63581273163	0.649419990664883	3168.219369317403	3395.416443414227	Hungary
1186	48	1991	6567.04863374517	0.653707154681922	3168.115208263475	3398.933425481695	Hungary
1187	48	1992	6569.731118663271	0.660382905455002	3167.959634569837	3401.771484093433	Hungary
1188	48	1993	6571.816709570579	0.667543556201878	3167.96926041859	3403.84744915199	Hungary
1189	48	1994	6573.40387715046	0.675051406249796	3167.922743199001	3405.481133951459	Hungary
1190	48	1995	6574.39484389692	0.683186411756315	3168.03106648713	3406.36377740979	Hungary
1191	48	1996	6573.992496409729	0.690883333624564	3168.005376248848	3405.987120160881	Hungary
1192	48	1997	6571.70486140616	0.697935513627811	3167.966814426215	3403.738046979945	Hungary
1193	48	1998	6568.618850346709	0.704202719984894	3168.051437494001	3400.567412852708	Hungary
1194	48	1999	6565.92786383719	0.709980626709343	3168.034199825278	3397.893664011912	Hungary
1195	48	2000	6564.46016295906	0.71580528057596	3168.082002796762	3396.378160162298	Hungary
1196	48	2001	6564.007330274039	0.722099055327699	3167.977659031837	3396.029671242202	Hungary
1197	48	2002	6563.46757942885	0.7283845957697	3167.993397686317	3395.474181742532	Hungary
1198	48	2003	6562.68031182385	0.734450657925147	3168.015597907439	3394.664713916412	Hungary
1199	48	2004	6561.63113296614	0.740099974680479	3167.972386502523	3393.658746463617	Hungary
1200	48	2005	6560.33661899484	0.745356806381464	3167.977766510152	3392.358852484688	Hungary
1201	48	2006	6556.86124937674	0.750515380971436	3167.946707448529	3388.914541928211	Hungary
1202	48	2007	6550.590305899739	0.754942942046377	3168.032558816571	3382.557747083168	Hungary
1203	48	2008	6543.363384808259	0.75931746766686	3167.997798978312	3375.365585829947	Hungary
1204	48	2009	6537.16204371242	0.763563686880312	3167.973813278377	3369.188230434043	Hungary
1205	48	2010	6533.96537887785	0.767328649261652	3167.94643850235	3366.018940375499	Hungary
1206	48	2011	6534.571210756319	0.769701942198238	3168.030855244999	3366.540355511321	Hungary
1207	48	2012	6537.41269976393	0.770784245285382	3168.019944228754	3369.392755535175	Hungary
1208	48	2013	6540.66037298312	0.77156169789519	3168.053571995777	3372.606800987343	Hungary
1209	48	2014	6542.5598349731	0.772575045716759	3168.118025418118	3374.441809554982	Hungary
1210	48	2015	6541.43017239952	0.774047382518708	3167.898580725256	3373.531591674264	Hungary
1211	48	2016	6536.62106317387	0.776150305326983	3168.058835725224	3368.562227448646	Hungary
1212	48	2017	6530.33767471418	0.779116417184348	3167.954527444947	3362.383147269233	Hungary
1213	48	2018	6525.09150062896	0.782083661193681	3167.86234129205	3357.22915933691	Hungary
1214	48	2019	6523.415155234021	0.784910308752534	3167.925791396685	3355.489363837336	Hungary
1215	48	2020	6524.58926651286	0.787620389699141	3168.160340115328	3356.428926397532	Hungary
1216	48	2021	6517.02207472679	0.790754768173338	3167.973372262656	3349.048702464134	Hungary
1217	49	1990	5848.2456280871	0.60902609384517	3167.880407556227	2680.365220530874	North Macedonia
1218	49	1991	5841.78046877943	0.611337452940336	3168.034664654984	2673.745804124445	North Macedonia
1219	49	1992	5835.84938298042	0.612708856229581	3168.089700674754	2667.759682305667	North Macedonia
1220	49	1993	5831.1634249103	0.613195098529578	3168.020917909203	2663.142507001096	North Macedonia
1221	49	1994	5828.21879208595	0.614362905009181	3167.905884953679	2660.312907132271	North Macedonia
1222	49	1995	5827.53389839058	0.616994877821318	3167.976694399284	2659.557203991296	North Macedonia
1223	49	1996	5828.38165816897	0.620944017369103	3167.997207160375	2660.384451008595	North Macedonia
1224	49	1997	5828.81986324171	0.626223811356564	3167.983139627246	2660.836723614464	North Macedonia
1225	49	1998	5829.02086909447	0.632059410181692	3168.035962500271	2660.984906594199	North Macedonia
1226	49	1999	5829.112027297851	0.63668725909008	3168.216353191952	2660.895674105898	North Macedonia
1227	49	2000	5829.54150638608	0.641651242944231	3168.001039543614	2661.540466842466	North Macedonia
1228	49	2001	5831.94673657397	0.648049675806335	3168.097223377201	2663.849513196769	North Macedonia
1229	49	2002	5835.94391319342	0.655398790077733	3167.896310889149	2668.047602304271	North Macedonia
1230	49	2003	5839.9921712582	0.663408891257403	3168.042930226492	2671.949241031708	North Macedonia
1231	49	2004	5843.02703374876	0.671237520250547	3168.119119626871	2674.907914121889	North Macedonia
1232	49	2005	5844.63938195852	0.678047272834883	3168.050261563747	2676.589120394773	North Macedonia
1233	49	2006	5845.00844212255	0.684044336465219	3167.91943950198	2677.08900262057	North Macedonia
1234	49	2007	5844.51054184918	0.689729480929241	3168.012793528475	2676.497748320706	North Macedonia
1235	49	2008	5843.45668498638	0.695376955204976	3167.949233013491	2675.507451972888	North Macedonia
1236	49	2009	5842.48858530133	0.700453052486829	3167.956999074954	2674.531586226376	North Macedonia
1237	49	2010	5842.43116361057	0.705589323990971	3167.98111313313	2674.45005047744	North Macedonia
1238	49	2011	5843.41532321921	0.710592520608989	3168.049273069618	2675.366050149592	North Macedonia
1239	49	2012	5844.84711838722	0.715173147623766	3168.008474132128	2676.838644255092	North Macedonia
1240	49	2013	5846.50968297061	0.719671149159541	3167.965497585342	2678.544185385268	North Macedonia
1241	49	2014	5848.18865502017	0.724089588503488	3167.917724557342	2680.270930462828	North Macedonia
1242	49	2015	5849.80478356167	0.728603773495479	3168.016933323233	2681.787850238436	North Macedonia
1243	49	2016	5853.890133392671	0.733173624358204	3167.946383312425	2685.943750080246	North Macedonia
1244	49	2017	5860.89090517265	0.737339955393252	3167.881219669511	2693.009685503138	North Macedonia
1245	49	2018	5868.23402554096	0.741334369868002	3167.913828519352	2700.320197021608	North Macedonia
1246	49	2019	5873.44765591883	0.74519356873628	3168.031165407934	2705.416490510896	North Macedonia
1247	49	2020	5877.88836708021	0.747849899969173	3167.947194687706	2709.941172392504	North Macedonia
1248	49	2021	5865.87046630959	0.750629703270047	3168.028987996793	2697.841478312796	North Macedonia
1249	50	1990	6128.241476621691	0.674225719793669	3168.00229497844	2960.239181643251	Montenegro
1250	50	1991	6128.703273600549	0.674305722529628	3167.895388967258	2960.807884633292	Montenegro
1251	50	1992	6128.68104540383	0.672664771832277	3168.188369350836	2960.492676052993	Montenegro
1252	50	1993	6128.6942628548	0.668665719204089	3168.146823996436	2960.547438858365	Montenegro
1253	50	1994	6128.746320873131	0.665011931002947	3167.901166942882	2960.845153930248	Montenegro
1254	50	1995	6128.55812468973	0.662765437115331	3167.923854765174	2960.634269924556	Montenegro
1255	50	1996	6128.13533739679	0.663414768746409	3167.930434430677	2960.204902966113	Montenegro
1256	50	1997	6126.77336954821	0.665542031695028	3168.031676920153	2958.741692628057	Montenegro
1257	50	1998	6125.23318331288	0.669024770846263	3167.937441916858	2957.295741396022	Montenegro
1258	50	1999	6124.17922654292	0.672096102691543	3167.974089247062	2956.205137295859	Montenegro
1259	50	2000	6123.74750616338	0.677306850284635	3168.042055814197	2955.705450349184	Montenegro
1260	50	2001	6124.5947590916	0.683433454098582	3167.90363814452	2956.69112094708	Montenegro
1261	50	2002	6125.87921939949	0.68993948313756	3167.963766960587	2957.915452438904	Montenegro
1262	50	2003	6127.4499888855	0.696517506230494	3167.980347811234	2959.469641074266	Montenegro
1263	50	2004	6129.40956401121	0.702998276030296	3167.943558784855	2961.466005226355	Montenegro
1264	50	2005	6131.09981222355	0.709065464700775	3167.910324203072	2963.189488020478	Montenegro
1265	50	2006	6134.16723599955	0.715459074033141	3168.067310018669	2966.099925980881	Montenegro
1266	50	2007	6139.06252811023	0.722503939575403	3168.121150759936	2970.941377350295	Montenegro
1267	50	2008	6144.59867843243	0.729981755712811	3167.995529000617	2976.603149431814	Montenegro
1268	50	2009	6149.857496348061	0.736538925645409	3167.952260495612	2981.905235852449	Montenegro
1269	50	2010	6153.664739351209	0.743347873367499	3167.935866976104	2985.728872375105	Montenegro
1270	50	2011	6157.97082926054	0.750080328162275	3168.0542322069	2989.91659705364	Montenegro
1271	50	2012	6164.310363855921	0.755578379953158	3168.076624048188	2996.233739807732	Montenegro
1272	50	2013	6171.18542067845	0.760886907477753	3168.013696032547	3003.171724645903	Montenegro
1273	50	2014	6177.29254156977	0.765776526527122	3167.906368772701	3009.386172797069	Montenegro
1274	50	2015	6181.40044798133	0.770561277708901	3168.012292502549	3013.388155478781	Montenegro
1275	50	2016	6185.129381907091	0.775200770239438	3167.969839550839	3017.159542356252	Montenegro
1276	50	2017	6190.09578949642	0.779764631848314	3168.096656572433	3021.999132923987	Montenegro
1277	50	2018	6194.797098631981	0.784408971391706	3167.966418466037	3026.830680165944	Montenegro
1278	50	2019	6197.77851060457	0.789026903095641	3167.994572576774	3029.783938027796	Montenegro
1279	50	2020	6194.37261453899	0.792554392852858	3168.057869284373	3026.314745254617	Montenegro
1280	50	2021	6185.51960811221	0.795800584021403	3168.118760837799	3017.400847274411	Montenegro
1281	51	1990	6563.815588862481	0.62722788770829	3167.890399243673	3395.925189618808	Poland
1282	51	1991	6562.78601420533	0.63267147050056	3167.872346475416	3394.913667729913	Poland
1283	51	1992	6561.808436150441	0.64066179337278	3168.024936817622	3393.783499332818	Poland
1284	51	1993	6560.905350720201	0.648950499724012	3168.038951056765	3392.866399663435	Poland
1285	51	1994	6560.245359069259	0.658010514323026	3167.995264625683	3392.250094443576	Poland
1286	51	1995	6560.27548241753	0.666678866524195	3168.043258021333	3392.232224396197	Poland
1287	51	1996	6560.71161310566	0.674378829090982	3168.042097143818	3392.669515961843	Poland
1288	51	1997	6560.867081541499	0.682587612300048	3168.190010190798	3392.677071350701	Poland
1289	51	1998	6560.87855346243	0.690805670678968	3167.996818174109	3392.881735288322	Poland
1290	51	1999	6560.767127942469	0.6985360555797	3167.924002414645	3392.843125527824	Poland
1291	51	2000	6560.61800248547	0.706662051990276	3168.035166383796	3392.582836101674	Poland
1292	51	2001	6560.166415687891	0.714831304495085	3167.995264328603	3392.171151359288	Poland
1293	51	2002	6559.04149333135	0.722009458087754	3167.979461953911	3391.062031377439	Poland
1294	51	2003	6557.192118737939	0.728155253652566	3167.977184588844	3389.214934149095	Poland
1295	51	2004	6554.62939212763	0.733673191846001	3168.036693350421	3386.59269877721	Poland
1296	51	2005	6551.39999537178	0.738428766593663	3167.991246133411	3383.40874923837	Poland
1297	51	2006	6543.395382672321	0.742363708580365	3168.028532740166	3375.366849932155	Poland
1298	51	2007	6529.29735735176	0.746008817400637	3167.910224221735	3361.387133130025	Poland
1299	51	2008	6513.3110500113	0.750521426475047	3167.860861198458	3345.450188812842	Poland
1300	51	2009	6499.61798759815	0.756427378476364	3167.947104242773	3331.670883355377	Poland
1301	51	2010	6492.47005104915	0.763184973687688	3168.012830738155	3324.457220310996	Poland
1302	51	2011	6491.27076389343	0.769407164213607	3168.12017681917	3323.15058707426	Poland
1303	51	2012	6492.08315671849	0.774680767244991	3168.01738785541	3324.065768863079	Poland
1304	51	2013	6494.23041641515	0.779434257316854	3168.068532877622	3326.161883537528	Poland
1305	51	2014	6496.973010911431	0.783682368684721	3168.103350974124	3328.869659937307	Poland
1306	51	2015	6499.67387640466	0.78744534315882	3167.976412410471	3331.697463994189	Poland
1307	51	2016	6504.48952864579	0.790651014611623	3168.041909088115	3336.447619557675	Poland
1308	51	2017	6512.01832589109	0.79453034463794	3167.971815731289	3344.046510159801	Poland
1309	51	2018	6519.41	0.79947898187813	3167.987420798506	3351.423561493494	Poland
1310	51	2019	6523.79018434813	0.804791331675008	3168.018560020792	3355.771624327338	Poland
1311	51	2020	6517.92366131754	0.808795317506383	3167.995047280156	3349.928614037384	Poland
1312	51	2021	6515.738780524131	0.812042808667712	3167.988430044522	3347.750350479609	Poland
1313	52	1990	6352.021338444911	0.619298862250078	3168.033137145635	3183.988201299275	Romania
1314	52	1991	6355.876311138401	0.626795627433335	3168.011886306397	3187.864424832004	Romania
1315	52	1992	6358.57828110564	0.630475081501162	3168.025275262617	3190.553005843023	Romania
1316	52	1993	6360.47028370942	0.633801422118109	3167.908435710587	3192.561847998833	Romania
1317	52	1994	6361.54052149169	0.638371931788576	3167.98435737252	3193.55616411917	Romania
1318	52	1995	6361.83518940106	0.643718879089372	3167.956124552176	3193.879064848884	Romania
1319	52	1996	6360.19239930329	0.648104195492848	3167.986327538182	3192.206071765107	Romania
1320	52	1997	6355.78721377417	0.651225576178548	3167.956528675645	3187.830685098525	Romania
1321	52	1998	6350.01253845683	0.654927768840234	3167.98194907301	3182.03058938382	Romania
1322	52	1999	6344.20795254748	0.65954484605753	3167.940958271769	3176.266994275711	Romania
1323	52	2000	6339.74427927564	0.66529434615185	3168.115828112443	3171.628451163197	Romania
1324	52	2001	6334.377487392861	0.672020166603488	3168.048357856211	3166.329129536649	Romania
1325	52	2002	6325.47621195388	0.678297416747085	3168.033678562636	3157.442533391244	Romania
1326	52	2003	6314.8781549643	0.68407492928742	3168.003303735977	3146.874851228323	Romania
1327	52	2004	6304.27842712013	0.690417054639929	3167.908353991281	3136.370073128849	Romania
1328	52	2005	6295.30315306837	0.694998949594957	3167.993362621763	3127.309790446608	Romania
1329	52	2006	6283.94246119529	0.699490765699603	3167.929303480857	3116.013157714433	Romania
1330	52	2007	6267.40170713946	0.704523726685579	3168.001468923401	3099.400238216059	Romania
1331	52	2008	6249.80917455507	0.710757127721139	3167.999055622929	3081.810118932141	Romania
1332	52	2009	6234.9431954194	0.717445122377497	3168.070276733813	3066.872918685587	Romania
1333	52	2010	6226.69135727924	0.723891348732225	3168.116043143264	3058.575314135976	Romania
1334	52	2011	6223.77961483658	0.729018272021873	3167.840968590543	3055.938646246037	Romania
1335	52	2012	6221.95144240988	0.73389248238628	3168.033500486492	3053.917941923388	Romania
1336	52	2013	6220.90066358259	0.737880472910291	3168.057538118532	3052.843125464058	Romania
1337	52	2014	6220.45139804651	0.740395466703106	3168.016161870128	3052.435236176382	Romania
1338	52	2015	6220.46659715032	0.743473529634312	3167.897037648399	3052.569559501922	Romania
1339	52	2016	6220.426886584321	0.747058709528536	3167.931287578593	3052.495599005727	Romania
1340	52	2017	6220.16102379182	0.751117366992228	3168.097645427883	3052.063378363938	Romania
1341	52	2018	6219.7288874557	0.755533333480467	3167.949440934398	3051.779446521302	Romania
1342	52	2019	6219.019164958539	0.760283970607593	3168.014147761422	3051.005017197117	Romania
1343	52	2020	6214.58480256759	0.764276444363666	3167.932960051748	3046.651842515843	Romania
1344	52	2021	6210.38809648445	0.768453864365965	3167.970744095261	3042.41735238919	Romania
1345	53	1990	6151.93764073074	0.630511019536119	3168.052734895565	2983.884905835175	Serbia
1346	53	1991	6162.76182381904	0.638016934037528	3168.060744146651	2994.701079672388	Serbia
1347	53	1992	6170.5652268013	0.641971993828041	3167.880089620025	3002.685137181275	Serbia
1348	53	1993	6175.19140433333	0.642096034424249	3168.082998656767	3007.108405676563	Serbia
1349	53	1994	6178.990560543069	0.642223220931048	3167.961194957747	3011.029365585323	Serbia
1350	53	1995	6181.487794882571	0.642739671389532	3168.036626243947	3013.451168638624	Serbia
1351	53	1996	6181.252044144539	0.644846417030162	3168.002357062728	3013.249687081811	Serbia
1352	53	1997	6179.30698545935	0.64716209445227	3168.067399408531	3011.239586050819	Serbia
1353	53	1998	6176.85134677733	0.65024598899818	3168.009053247186	3008.842293530144	Serbia
1354	53	1999	6175.09095888412	0.655534174135398	3168.017566975075	3007.073391909045	Serbia
1355	53	2000	6175.1915967292	0.660752800457895	3167.976309882023	3007.215286847177	Serbia
1356	53	2001	6177.15255421185	0.665407334806451	3167.965610328668	3009.186943883182	Serbia
1357	53	2002	6180.55954896715	0.671511071572143	3167.937828081375	3012.621720885775	Serbia
1358	53	2003	6184.8407519106	0.678334928718905	3168.021281008942	3016.819470901659	Serbia
1359	53	2004	6188.39782214144	0.686819841842618	3168.005812449632	3020.392009691808	Serbia
1360	53	2005	6190.85643424141	0.69609756790601	3167.976841143349	3022.879593098061	Serbia
1361	53	2006	6192.89142520688	0.704945018093173	3167.904878533714	3024.986546673166	Serbia
1362	53	2007	6194.52597825689	0.713242304525204	3168.083615359991	3026.442362896899	Serbia
1363	53	2008	6195.5738989444	0.721505305994409	3168.020308026035	3027.553590918365	Serbia
1364	53	2009	6196.50458239764	0.729965595799672	3168.057967046582	3028.446615351058	Serbia
1365	53	2010	6197.55626968688	0.740091311255812	3168.000720315933	3029.555549370947	Serbia
1366	53	2011	6198.68624176361	0.750072761758797	3168.010802957152	3030.675438806458	Serbia
1367	53	2012	6199.72624616286	0.757105	3167.971668531266	3031.754577631594	Serbia
1368	53	2013	6200.43129543238	0.762170908106883	3168.012640498858	3032.418654933521	Serbia
1369	53	2014	6200.91277001827	0.766043091132074	3168.055778807707	3032.856991210563	Serbia
1370	53	2015	6201.50461937651	0.769842222617687	3168.111448832906	3033.393170543604	Serbia
1371	53	2016	6202.63075982272	0.773654077278106	3168.095049807049	3034.535710015671	Serbia
1372	53	2017	6204.30044447662	0.777460384270565	3168.007978719904	3036.292465756716	Serbia
1373	53	2018	6206.18858448357	0.781494973790012	3167.92756052998	3038.261023953589	Serbia
1374	53	2019	6207.89157563303	0.785768300182747	3168.055194983626	3039.836380649404	Serbia
1375	53	2020	6218.00438933651	0.789183332686432	3167.979311952153	3050.025077384357	Serbia
1376	53	2021	6199.98634745856	0.792416293685483	3167.913150217732	3032.073197240828	Serbia
1377	54	1990	6261.97728183783	0.653853505137647	3168.005516241786	3093.971765596044	Slovakia
1378	54	1991	6264.612877804771	0.658731402179317	3167.982066320854	3096.630811483916	Slovakia
1379	54	1992	6266.632446539889	0.665830110587888	3168.073682596547	3098.558763943342	Slovakia
1380	54	1993	6268.0198841348	0.67596793706605	3168.068321904061	3099.951562230739	Slovakia
1381	54	1994	6268.685154520209	0.688136476595487	3168.003847986553	3100.681306533656	Slovakia
1382	54	1995	6268.93012741892	0.697476536273994	3168.008097999771	3100.922029419149	Slovakia
1383	54	1996	6268.444440560381	0.704405003157211	3167.979215337015	3100.465225223365	Slovakia
1384	54	1997	6266.82775981421	0.711513209633452	3168.051537196592	3098.776222617619	Slovakia
1385	54	1998	6264.59808443833	0.719058766219034	3168.061630607504	3096.536453830826	Slovakia
1386	54	1999	6262.161090661381	0.726144172630556	3168.265792975992	3093.895297685389	Slovakia
1387	54	2000	6259.986933023611	0.734046240313494	3168.060256654633	3091.926676368978	Slovakia
1388	54	2001	6256.00990405935	0.741392553570632	3167.989717168015	3088.020186891335	Slovakia
1389	54	2002	6248.98873962881	0.746791141582656	3167.892871188423	3081.095868440387	Slovakia
1390	54	2003	6240.95744139609	0.75116726952438	3168.059431515323	3072.898009880767	Slovakia
1391	54	2004	6233.74102258357	0.755836693705671	3168.090296337515	3065.650726246055	Slovakia
1392	54	2005	6229.37786561091	0.761724185107018	3167.925435300663	3061.452430310247	Slovakia
1393	54	2006	6226.89849697828	0.767673036224795	3167.790407033923	3059.108089944358	Slovakia
1394	54	2007	6224.03061949598	0.772914152845047	3167.954029316189	3056.076590179792	Slovakia
1395	54	2008	6221.24112253622	0.777197399879439	3167.99310834371	3053.24801419251	Slovakia
1396	54	2009	6218.80944946617	0.781052260265285	3167.974604592024	3050.834844874146	Slovakia
1397	54	2010	6217.04985436666	0.786254422327679	3167.893916523122	3049.155937843538	Slovakia
1398	54	2011	6216.15522039851	0.791465382423228	3167.93168720177	3048.22353319674	Slovakia
1399	54	2012	6215.683700319189	0.795456215611276	3168.034890048049	3047.64881027114	Slovakia
1400	54	2013	6215.26190156887	0.797903722940591	3167.937450387245	3047.324451181625	Slovakia
1401	54	2014	6214.5041646266	0.799618796308309	3167.990516445922	3046.513648180678	Slovakia
1402	54	2015	6212.99610597923	0.800394179928449	3167.888447107022	3045.107658872209	Slovakia
1403	54	2016	6207.06135615384	0.800878210489993	3168.131832208446	3038.929523945394	Slovakia
1404	54	2017	6196.43294379707	0.802277316569847	3167.906649683779	3028.526294113291	Slovakia
1405	54	2018	6185.699594685129	0.804357302109054	3168.077402629819	3017.62219205531	Slovakia
1406	54	2019	6179.19981271665	0.80644845685688	3168.006502860653	3011.193309855997	Slovakia
1407	54	2020	6183.14661688587	0.80830596588062	3168.064901387219	3015.081715498651	Slovakia
1408	54	2021	6162.56554026201	0.810610529921693	3167.915167399536	2994.650372862473	Slovakia
1409	55	1990	5917.748669427579	0.727463928368452	3167.95377255258	2749.794896874999	Slovenia
1410	55	1991	5919.395674509699	0.732666985968602	3168.010466615558	2751.385207894141	Slovenia
1411	55	1992	5920.41222750385	0.737391551733707	3167.967734164526	2752.444493339324	Slovenia
1412	55	1993	5920.764550093229	0.741774171511168	3168.066089991211	2752.698460102019	Slovenia
1413	55	1994	5921.03285558168	0.746234861332899	3168.049826619682	2752.983028961999	Slovenia
1414	55	1995	5921.32396606095	0.750994974989173	3168.078346832199	2753.24561922875	Slovenia
1415	55	1996	5920.78879913607	0.756348987126594	3167.987372235268	2752.801426900803	Slovenia
1416	55	1997	5918.70284198867	0.762275291907702	3167.982210213178	2750.720631775492	Slovenia
1417	55	1998	5915.71537384849	0.767728525502705	3167.995157890023	2747.720215958468	Slovenia
1418	55	1999	5912.74024368867	0.773236192288015	3168.027182091054	2744.713061597617	Slovenia
1419	55	2000	5911.0597443561	0.779578009745196	3168.041119700996	2743.018624655104	Slovenia
1420	55	2001	5909.738223058051	0.786240775635761	3167.982302794603	2741.755920263448	Slovenia
1421	55	2002	5907.39196217612	0.791805569443613	3168.049511881399	2739.342450294721	Slovenia
1422	55	2003	5904.22223116783	0.796371530737719	3168.044314160125	2736.177917007705	Slovenia
1423	55	2004	5900.74704673178	0.800962240122577	3168.061303252032	2732.685743479748	Slovenia
1424	55	2005	5897.66285350426	0.805601248185604	3168.129584941782	2729.533268562478	Slovenia
1425	55	2006	5892.758993849679	0.809708595222897	3167.97907504947	2724.77991880021	Slovenia
1426	55	2007	5884.67662426592	0.813006319197598	3168.135966030145	2716.540658235774	Slovenia
1427	55	2008	5875.46118395718	0.816347250277984	3167.945184633291	2707.515999323889	Slovenia
1428	55	2009	5867.555132080151	0.818878560380979	3168.02252138685	2699.532610693301	Slovenia
1429	55	2010	5863.29084161444	0.82117848598052	3167.963649925448	2695.327191688992	Slovenia
1430	55	2011	5861.81869626111	0.823023560855118	3168.049265498067	2693.769430763043	Slovenia
1431	55	2012	5860.83347613302	0.824336562677773	3167.998505322024	2692.834970810995	Slovenia
1432	55	2013	5860.5426920599	0.825826275074906	3168.132543520299	2692.410148539601	Slovenia
1433	55	2014	5860.768372599729	0.827799245827941	3168.058287819716	2692.710084780013	Slovenia
1434	55	2015	5861.497654031919	0.829837070735453	3168.022777675355	2693.474876356564	Slovenia
1435	55	2016	5868.6895721835	0.831367915132541	3168.091307761486	2700.598264422014	Slovenia
1436	55	2017	5883.72601602868	0.833038139449118	3167.994529998815	2715.731486029865	Slovenia
1437	55	2018	5899.92350987184	0.835472480610787	3168.071004570532	2731.852505301308	Slovenia
1438	55	2019	5910.83959017083	0.838266782297842	3167.92156757663	2742.9180225942	Slovenia
1439	55	2020	5917.25098927363	0.840373845574037	3167.973070382122	2749.277918891508	Slovenia
1440	55	2021	5911.06222967459	0.842430731281465	3168.054256737286	2743.007972937303	Slovenia
1441	57	1990	5550.00563739887	0.622446576329452	3168.131167082471	2381.874470316399	Belarus
1442	57	1991	5547.65317547324	0.627038266774523	3168.07491221191	2379.578263261329	Belarus
1443	57	1992	5545.5787501929	0.632891737136784	3167.954210047892	2377.624540145008	Belarus
1444	57	1993	5544.31871003949	0.639394169351269	3168.122363864399	2376.196346175091	Belarus
1445	57	1994	5543.65733159073	0.64465278058669	3168.032427433423	2375.624904157306	Belarus
1446	57	1995	5543.61086671695	0.648959503797064	3167.968989103872	2375.641877613078	Belarus
1447	57	1996	5543.97185510502	0.652855220750827	3167.973876479666	2375.997978625354	Belarus
1448	57	1997	5544.13557396877	0.655627296459504	3168.107310419799	2376.028263548971	Belarus
1449	57	1998	5544.51691541938	0.657246466657203	3168.105691332176	2376.411224087204	Belarus
1450	57	1999	5545.03208071399	0.660171009515746	3168.125445113259	2376.906635600731	Belarus
1451	57	2000	5545.46582353454	0.664705822252137	3167.90699318702	2377.558830347519	Belarus
1452	57	2001	5545.32760720571	0.671333268854148	3168.117939561067	2377.209667644642	Belarus
1453	57	2002	5544.28597853149	0.678121782135605	3168.008735630069	2376.277242901422	Belarus
1454	57	2003	5543.3738658085	0.68486855613275	3167.959404264726	2375.414461543774	Belarus
1455	57	2004	5543.0035065192	0.692502135029653	3168.062161765939	2374.941344753261	Belarus
1456	57	2005	5544.07395476929	0.698985482904355	3167.977281412968	2376.096673356322	Belarus
1457	57	2006	5547.1863500189	0.705119102674127	3168.11576163531	2379.07058838359	Belarus
1458	57	2007	5551.34835386156	0.711496561875696	3167.950470363065	2383.397883498496	Belarus
1459	57	2008	5556.217130465689	0.719120871487284	3167.971368110318	2388.245762355372	Belarus
1460	57	2009	5561.08149022222	0.727292783613496	3168.074355776863	2393.007134445357	Belarus
1461	57	2010	5565.086619739141	0.734954626211817	3167.952480103316	2397.134139635825	Belarus
1462	57	2011	5569.525355746769	0.739504325946655	3167.983211315644	2401.542144431126	Belarus
1463	57	2012	5575.01811453449	0.743468837307909	3167.995103248536	2407.023011285954	Belarus
1464	57	2013	5580.74035243034	0.748529322885796	3168.055711677038	2412.684640753302	Belarus
1465	57	2014	5585.99324965659	0.753511479851413	3168.025100102834	2417.968149553756	Belarus
1466	57	2015	5589.875396913601	0.758205742923593	3168.08308863004	2421.792308283561	Belarus
1467	57	2016	5594.54536792921	0.764328221802501	3167.925941717454	2426.619426211756	Belarus
1468	57	2017	5601.19645872466	0.771131465670885	3168.053355337295	2433.143103387365	Belarus
1469	57	2018	5607.877377204331	0.776568956673705	3167.990953586342	2439.886423617989	Belarus
1470	57	2019	5612.20065878968	0.780508018535969	3168.058661394213	2444.141997395467	Belarus
1471	57	2020	5614.77430015122	0.782381564892966	3167.971069728766	2446.803230422454	Belarus
1472	57	2021	5598.18379888596	0.784484710906639	3168.120635951116	2430.063162934844	Belarus
1473	58	1990	5535.82901944231	0.674967632130919	3167.96473535376	2367.86428408855	Estonia
1474	58	1991	5531.658443028909	0.685223089296634	3167.947458951134	2363.710984077775	Estonia
1475	58	1992	5527.78	0.695586673779285	3167.974588447627	2359.801941491374	Estonia
1476	58	1993	5524.87269770324	0.703693149995024	3168.099132839308	2356.773564863932	Estonia
1477	58	1994	5523.12840173517	0.708456180899464	3168.080418861983	2355.047982873187	Estonia
1478	58	1995	5522.72357886707	0.713172725189506	3167.999121241552	2354.724457625518	Estonia
1479	58	1996	5521.04352671873	0.718813024217038	3168.037386661669	2353.006140057062	Estonia
1480	58	1997	5516.0742492062	0.724652439639785	3167.94840251602	2348.12584669018	Estonia
1481	58	1998	5509.93547634298	0.729027035230187	3167.910009065226	2342.025467277754	Estonia
1482	58	1999	5504.6310608058	0.733250616186121	3167.986264540816	2336.644796264984	Estonia
1483	58	2000	5501.91700154309	0.739713154351944	3168.122594163625	2333.794407379465	Estonia
1484	58	2001	5503.124394199381	0.746602207163017	3168.097775488086	2335.026618711294	Estonia
1485	58	2002	5506.52	0.752629898252246	3167.95919062255	2338.56383906545	Estonia
1486	58	2003	5510.864297518559	0.75781567757793	3167.973893862961	2342.890403655598	Estonia
1487	58	2004	5515.34429760957	0.763223727128029	3167.942084873082	2347.402212736488	Estonia
1488	58	2005	5518.723649186711	0.769112181926314	3168.069845693017	2350.653803493694	Estonia
1489	58	2006	5522.57168184601	0.774451841771662	3168.000435416167	2354.571246429842	Estonia
1490	58	2007	5528.090119569481	0.781074442846485	3167.942721597826	2360.147397971655	Estonia
1491	58	2008	5534.28707402628	0.788598873704278	3167.963358563618	2366.323715462662	Estonia
1492	58	2009	5539.79986355267	0.794728212699059	3168.005618917421	2371.794244635249	Estonia
1493	58	2010	5543.58247272973	0.800829717976428	3167.962679256143	2375.619793473587	Estonia
1494	58	2011	5548.68465168723	0.806633077522166	3168.054780382824	2380.629871304406	Estonia
1495	58	2012	5557.07835791777	0.811109357704526	3167.952427036693	2389.125930881077	Estonia
1496	58	2013	5566.71814090174	0.81488717677447	3167.958866899025	2398.759274002715	Estonia
1497	58	2014	5575.15552456708	0.818770732051979	3168.015573348434	2407.139951218646	Estonia
1498	58	2015	5580.146810145379	0.823221278492715	3168.060642784682	2412.086167360697	Estonia
1499	58	2016	5584.10600479344	0.827364360092018	3168.016439561033	2416.089565232407	Estonia
1500	58	2017	5589.56392837192	0.830975311283378	3168.015164351223	2421.548764020697	Estonia
1501	58	2018	5594.33248762859	0.834566296193434	3167.956163486591	2426.376324141999	Estonia
1502	58	2019	5595.56673105217	0.838573508963879	3168.006495360845	2427.560235691325	Estonia
1503	58	2020	5589.71581123174	0.841817139147138	3167.996555104928	2421.719256126812	Estonia
1504	58	2021	5585.77088613464	0.844917787360624	3167.991155887764	2417.779730246876	Estonia
1505	59	1990	5491.57265907707	0.680193638285329	3167.936120726756	2323.636538350314	Latvia
1506	59	1991	5495.184318495651	0.688117297290074	3167.968171040254	2327.216147455396	Latvia
1507	59	1992	5498.2	0.696157035504877	3168.01865999862	2330.179124368381	Latvia
1508	59	1993	5500.84930718635	0.705249855159515	3168.012340672183	2332.836966514167	Latvia
1509	59	1994	5503.37608721317	0.712531352821191	3168.068779902393	2335.307307310777	Latvia
1510	59	1995	5505.53561004823	0.717639459211637	3168.059373634617	2337.476236413613	Latvia
1511	59	1996	5504.77928670018	0.721139537892551	3167.895182429673	2336.884104270507	Latvia
1512	59	1997	5501.16293184812	0.723746580428208	3168.053628041028	2333.109303807092	Latvia
1513	59	1998	5496.21502412591	0.725427335933284	3167.9988339735	2328.216190152409	Latvia
1514	59	1999	5491.98162842755	0.727219684959525	3168.133017910347	2323.848610517204	Latvia
1515	59	2000	5489.87365665495	0.730951448728138	3167.922863642718	2321.950793012231	Latvia
1516	59	2001	5489.25537174394	0.73629419637135	3168.07194391945	2321.18342782449	Latvia
1517	59	2002	5488.76913337655	0.741870440285041	3167.894174437394	2320.874958939156	Latvia
1518	59	2003	5488.04624187968	0.748168161846997	3168.009363431891	2320.036878447789	Latvia
1519	59	2004	5488.00545554799	0.755263211009698	3168.002473167533	2320.002982380458	Latvia
1520	59	2005	5489.06968854867	0.761929432669523	3168.018849030234	2321.050839518437	Latvia
1521	59	2006	5491.21236350315	0.768459928850117	3167.955618972266	2323.256744530884	Latvia
1522	59	2007	5493.92676366392	0.776481958669804	3167.971621576778	2325.955142087141	Latvia
1523	59	2008	5496.35422087171	0.786324573303851	3168.031524181085	2328.322696690625	Latvia
1524	59	2009	5498.34704108345	0.794504426648315	3168.021818708262	2330.325222375188	Latvia
1525	59	2010	5499.409854882991	0.798171594063957	3167.951318820346	2331.458536062645	Latvia
1526	59	2011	5500.661790526759	0.799080776427927	3168.114547634096	2332.547242892664	Latvia
1527	59	2012	5502.87861721061	0.801026473960894	3167.940687103649	2334.937930106962	Latvia
1528	59	2013	5505.52037904887	0.802660490277978	3167.959139780628	2337.561239268242	Latvia
1529	59	2014	5508.161643947819	0.803721486035489	3168.029006377184	2340.132637570635	Latvia
1530	59	2015	5510.193769121341	0.806985994927815	3168.141107806683	2342.052661314658	Latvia
1531	59	2016	5514.75263515752	0.811463590660605	3167.981406941246	2346.771228216274	Latvia
1532	59	2017	5522.45983970255	0.816923118079976	3168.093365384145	2354.366474318405	Latvia
1533	59	2018	5529.90802005964	0.821419809272627	3168.107460561675	2361.800559497965	Latvia
1534	59	2019	5533.555815965719	0.824781776742666	3167.987208374176	2365.568607591543	Latvia
1535	59	2020	5528.93703527818	0.827900448409988	3168.010952934143	2360.926082344036	Latvia
1536	59	2021	5520.95655591341	0.830663516299797	3168.027986387783	2352.928569525627	Latvia
1537	60	1990	5570.67342850497	0.668503937884641	3168.04968350118	2402.62374500379	Lithuania
1538	60	1991	5576.55001753335	0.673234120792409	3167.970553968087	2408.579463565263	Lithuania
1539	60	1992	5581.627830829801	0.680992879643758	3168.118058742525	2413.509772087275	Lithuania
1540	60	1993	5586.19766494643	0.687480621018131	3168.05084926887	2418.146815677561	Lithuania
1541	60	1994	5590.04189971199	0.69115165298429	3168.020438785339	2422.021460926652	Lithuania
1542	60	1995	5592.52516390631	0.694734380082166	3167.913326637675	2424.611837268635	Lithuania
1543	60	1996	5592.97847827475	0.698591300871233	3168.100948151739	2424.877530123012	Lithuania
1544	60	1997	5591.52443466608	0.702840949666947	3167.892023730218	2423.632410935862	Lithuania
1545	60	1998	5589.15563375997	0.707468182196716	3167.903567236375	2421.252066523595	Lithuania
1546	60	1999	5587.109645373331	0.712834170940662	3167.967268672906	2419.142376700425	Lithuania
1547	60	2000	5586.27338281501	0.719896959838609	3168.058332371531	2418.215050443479	Lithuania
1548	60	2001	5585.43528105544	0.727133584877313	3167.933532481337	2417.501748574103	Lithuania
1549	60	2002	5583.50059991176	0.733793397915696	3168.02278995637	2415.477809955391	Lithuania
1550	60	2003	5580.811763857961	0.741229600875632	3167.928888071221	2412.88287578674	Lithuania
1551	60	2004	5578.43718056641	0.748949762305515	3168.035030717782	2410.402149848627	Lithuania
1552	60	2005	5577.37673360361	0.756352359983789	3168.026133367402	2409.350600236208	Lithuania
1553	60	2006	5575.73715980787	0.763059124350272	3167.847817243385	2407.889342564485	Lithuania
1554	60	2007	5572.56449145821	0.770229638520692	3168.123693566074	2404.440797892136	Lithuania
1555	60	2008	5568.678692182661	0.778273711505288	3168.023245958411	2400.655446224249	Lithuania
1556	60	2009	5565.19958524529	0.785689739125479	3168.015454113044	2397.184131132246	Lithuania
1557	60	2010	5563.833966260099	0.793364681757828	3167.886883928787	2395.947082331312	Lithuania
1558	60	2011	5564.95707096009	0.800924994333688	3168.023205534987	2396.933865425104	Lithuania
1559	60	2012	5567.657026599731	0.8078270261595	3168.064917577406	2399.592109022325	Lithuania
1560	60	2013	5571.2399971012	0.813219722329104	3168.049386485784	2403.190610615416	Lithuania
1561	60	2014	5574.754556326769	0.817886376021861	3168.116143661186	2406.638412665583	Lithuania
1562	60	2015	5577.47168439603	0.823112629019743	3168.014346248201	2409.457338147829	Lithuania
1563	60	2016	5582.29706449087	0.829303695106582	3168.018896984877	2414.278167505993	Lithuania
1564	60	2017	5590.116239084579	0.8358717398516	3168.060084760019	2422.05615432456	Lithuania
1565	60	2018	5597.76525431559	0.841918910402675	3168.024372746597	2429.740881568993	Lithuania
1566	60	2019	5602.00733781072	0.847906338850069	3167.983657646832	2434.023680163888	Lithuania
1567	60	2020	5595.524592519469	0.85275238761541	3168.018911013239	2427.50568150623	Lithuania
1568	60	2021	5576.43533087986	0.856484049109405	3167.990122706961	2408.445208172899	Lithuania
1569	61	1990	5490.85918903231	0.604251762377742	3167.925422353163	2322.933766679147	Republic of Moldova
1570	61	1991	5495.03110552817	0.607270773865529	3167.833737870104	2327.197367658066	Republic of Moldova
1571	61	1992	5498.81954048684	0.609664558440288	3168.041860310912	2330.777680175928	Republic of Moldova
1572	61	1993	5501.89908500603	0.614152920432239	3168.034743612534	2333.864341393496	Republic of Moldova
1573	61	1994	5503.90363739205	0.617603766824611	3167.988431910854	2335.915205481196	Republic of Moldova
1574	61	1995	5505.10855849569	0.620951321121127	3168.024497131903	2337.084061363787	Republic of Moldova
1575	61	1996	5506.21168870127	0.623113983844076	3168.126466558634	2338.085222142636	Republic of Moldova
1576	61	1997	5507.44101099042	0.624370104753213	3167.980013128405	2339.460997862016	Republic of Moldova
1577	61	1998	5508.265711064309	0.62411676120849	3168.131524048719	2340.134187015591	Republic of Moldova
1578	61	1999	5508.53065222438	0.622834528688654	3167.948130025901	2340.582522198479	Republic of Moldova
1579	61	2000	5507.88733831784	0.622004933502906	3167.877716494535	2340.009621823304	Republic of Moldova
1580	61	2001	5505.17885705739	0.622936409943787	3168.048066485815	2337.130790571575	Republic of Moldova
1581	61	2002	5499.91050541861	0.625874844526255	3168.086488228269	2331.824017190341	Republic of Moldova
1582	61	2003	5493.77	0.629985044767633	3167.956640259655	2325.809681626345	Republic of Moldova
1583	61	2004	5488.68552413132	0.635394821992876	3168.05394602388	2320.63157810744	Republic of Moldova
1584	61	2005	5486.60687148736	0.641530965095913	3167.896269520885	2318.710601966475	Republic of Moldova
1585	61	2006	5486.30559931114	0.647996263561811	3168.070082529392	2318.235516781749	Republic of Moldova
1586	61	2007	5485.31641210466	0.65421585059876	3167.999457702796	2317.316954401865	Republic of Moldova
1587	61	2008	5484.17229979652	0.661046597063232	3168.047213325657	2316.125086470863	Republic of Moldova
1588	61	2009	5484.02056274439	0.666284393801024	3168.029170059568	2315.991392684822	Republic of Moldova
1589	61	2010	5485.530117876139	0.671989615961323	3167.980325402706	2317.549792473433	Republic of Moldova
1590	61	2011	5488.70702180587	0.678004136643775	3167.925663558521	2320.781358247349	Republic of Moldova
1591	61	2012	5492.48994156327	0.682979795888934	3167.979753624601	2324.510187938669	Republic of Moldova
1592	61	2013	5496.43391060274	0.688519174704066	3167.980395920335	2328.453514682405	Republic of Moldova
1593	61	2014	5500.15044420488	0.694104557276994	3168.003959055163	2332.146485149717	Republic of Moldova
1594	61	2015	5503.19990061467	0.699355166217478	3167.906430175211	2335.293470439458	Republic of Moldova
1595	61	2016	5506.5479873441	0.70514454200476	3167.983147756835	2338.564839587265	Republic of Moldova
1596	61	2017	5510.45229047979	0.711206637139458	3167.946988159494	2342.505302320296	Republic of Moldova
1597	61	2018	5513.79043000739	0.717244426652362	3167.983840091378	2345.806589916012	Republic of Moldova
1598	61	2019	5515.38109072014	0.723011647628002	3167.90625570407	2347.47483501607	Republic of Moldova
1599	61	2020	5508.39224338725	0.727710540349217	3167.895478140848	2340.496765246402	Republic of Moldova
1600	61	2021	5498.88259500885	0.732214875427507	3168.00720122393	2330.87539378492	Republic of Moldova
1601	62	1990	5928.94953388427	0.671600578021767	3167.963886674573	2760.985647209697	Russian Federation
1602	62	1991	5881.11025616143	0.680099211484661	3167.983235144077	2713.127021017352	Russian Federation
1603	62	1992	5837.92660336151	0.688068021982768	3168.000340558395	2669.926262803116	Russian Federation
1604	62	1993	5803.79355540462	0.692036194318927	3167.994082116434	2635.799473288186	Russian Federation
1605	62	1994	5780.94767046199	0.694144966076361	3168.008605569967	2612.939064892023	Russian Federation
1606	62	1995	5771.40048731851	0.697854213747881	3168.016290449754	2603.384196868757	Russian Federation
1607	62	1996	5769.99664419747	0.701468230734779	3167.991660929485	2602.004983267986	Russian Federation
1608	62	1997	5769.787572144261	0.703752867289891	3168.074186294039	2601.713385850222	Russian Federation
1609	62	1998	5771.30968664506	0.705198518088381	3167.96834014775	2603.34134649731	Russian Federation
1610	62	1999	5773.62532565283	0.706863537909859	3168.013059080274	2605.612266572556	Russian Federation
1611	62	2000	5775.90464632927	0.708643647769121	3168.0139207734	2607.89072555587	Russian Federation
1612	62	2001	5778.908068324829	0.710570359001004	3167.985359679036	2610.922708645793	Russian Federation
1613	62	2002	5783.33855130772	0.713460956547605	3167.868410344412	2615.470140963308	Russian Federation
1614	62	2003	5789.35123034541	0.718875116049301	3168.056758304856	2621.294472040554	Russian Federation
1615	62	2004	5795.11765146538	0.726305319497695	3167.880725811393	2627.236925653987	Russian Federation
1616	62	2005	5799.3985511337	0.733592776524904	3168.084087621997	2631.314463511702	Russian Federation
1617	62	2006	5802.82498191869	0.740064663588135	3167.907927954397	2634.917053964293	Russian Federation
1618	62	2007	5806.39426227379	0.746191512265979	3167.941516569037	2638.452745704753	Russian Federation
1619	62	2008	5810.76516324647	0.752623243282606	3168.080532150529	2642.684631095942	Russian Federation
1620	62	2009	5814.96394382161	0.757960404689196	3167.92244604463	2647.04149777698	Russian Federation
1621	62	2010	5818.09993202002	0.763320116187813	3167.984608349651	2650.115323670369	Russian Federation
1622	62	2011	5821.43922063822	0.767633587927234	3167.984549011599	2653.454671626621	Russian Federation
1623	62	2012	5825.93776071788	0.77192038427212	3167.920714221365	2658.017046496515	Russian Federation
1624	62	2013	5831.22533720513	0.776526978961411	3168.049993730595	2663.175343474535	Russian Federation
1625	62	2014	5836.13741351823	0.780617524284297	3167.949637583078	2668.187775935152	Russian Federation
1626	62	2015	5839.41153397914	0.784913773964283	3168.112733020837	2671.298800958303	Russian Federation
1627	62	2016	5841.15393864728	0.790330149439335	3167.877866703745	2673.276071943534	Russian Federation
1628	62	2017	5841.976850081291	0.79566948446832	3167.950910476683	2674.025939604608	Russian Federation
1629	62	2018	5842.28269675139	0.800108144129611	3168.054536530037	2674.228160221353	Russian Federation
1630	62	2019	5841.664107823421	0.803658201264112	3167.891620630703	2673.772487192718	Russian Federation
1631	62	2020	5837.35281301415	0.806011474298182	3168.012061379151	2669.340751634999	Russian Federation
1632	62	2021	5830.97359638119	0.808536004906566	3167.824473548959	2663.149122832231	Russian Federation
1633	63	1990	6330.178644574019	0.647461465528387	3167.887253376949	3162.29139119707	Ukraine
1634	63	1991	6337.81883793306	0.651950021194653	3167.992102186499	3169.826735746561	Ukraine
1635	63	1992	6345.124515768071	0.657600333165733	3168.154162111921	3176.97035365615	Ukraine
1636	63	1993	6351.44397907375	0.66286740459174	3167.943181123871	3183.500797949878	Ukraine
1637	63	1994	6355.960629862931	0.665506374866164	3167.975981999821	3187.98464786311	Ukraine
1638	63	1995	6358.438396490839	0.666950166648749	3167.96692379001	3190.47147270083	Ukraine
1639	63	1996	6359.3924750374	0.668104744367524	3167.956473584359	3191.436001453041	Ukraine
1640	63	1997	6359.82363060744	0.669207845755283	3168.115709349743	3191.707921257697	Ukraine
1641	63	1998	6359.7191009787	0.670322300548544	3168.017585766189	3191.701515212511	Ukraine
1642	63	1999	6359.212363857559	0.670642905451183	3168.049866571997	3191.162497285562	Ukraine
1643	63	2000	6358.89070368786	0.671095000943321	3168.11787653013	3190.77282715773	Ukraine
1644	63	2001	6357.765828123769	0.672467819796801	3167.823385754579	3189.94244236919	Ukraine
1645	63	2002	6355.86201989012	0.674543220896083	3168.025209492394	3187.836810397726	Ukraine
1646	63	2003	6353.895819743299	0.678614636476308	3167.910366510107	3185.985453233193	Ukraine
1647	63	2004	6352.40411093435	0.685380936146257	3167.969507178354	3184.434603755996	Ukraine
1648	63	2005	6352.397684561891	0.692023300673985	3168.092414235884	3184.305270326006	Ukraine
1649	63	2006	6353.699221461149	0.698093382536473	3167.984056857747	3185.715164603402	Ukraine
1650	63	2007	6356.0021070609	0.704202307705725	3167.999018850111	3188.003088210789	Ukraine
1651	63	2008	6358.981139480909	0.710980183909559	3167.997501282485	3190.983638198425	Ukraine
1652	63	2009	6361.112798180819	0.716185465482395	3167.966444416466	3193.146353764354	Ukraine
1653	63	2010	6361.88873755521	0.72101987022281	3167.940905062029	3193.947832493182	Ukraine
1654	63	2011	6362.60907761375	0.724891957373533	3167.965708968967	3194.643368644783	Ukraine
1655	63	2012	6364.19637481912	0.728817199844111	3167.936267058421	3196.260107760699	Ukraine
1656	63	2013	6365.5975071437	0.734033572821072	3167.91468316544	3197.68282397826	Ukraine
1657	63	2014	6365.27948615829	0.739883556959807	3167.99269939155	3197.28678676674	Ukraine
1658	63	2015	6362.144570420091	0.743790863159826	3168.055007749414	3194.089562670677	Ukraine
1659	63	2016	6347.13693972445	0.746857988843031	3168.023258333812	3179.113681390638	Ukraine
1660	63	2017	6320.10102924597	0.750593324392773	3168.000567950978	3152.100461294991	Ukraine
1661	63	2018	6292.6379789691	0.754451727274318	3167.977147432942	3124.660831536158	Ukraine
1662	63	2019	6276.022817921439	0.757980081219807	3168.08464259118	3107.938175330259	Ukraine
1663	63	2020	6278.13787891938	0.759929872218543	3167.887663659667	3110.250215259714	Ukraine
1664	63	2021	6260.60198701207	0.760773912846782	3167.982273021232	3092.619713990838	Ukraine
1665	66	1990	5036.794581530929	0.66608191698766	3168.01718899615	1868.777392534779	Brunei Darussalam
1666	66	1991	5020.92157774184	0.671233831388631	3167.909693687705	1853.011884054135	Brunei Darussalam
1667	66	1992	5008.21846254195	0.676702526223706	3168.022523720243	1840.195938821707	Brunei Darussalam
1668	66	1993	4998.96776672554	0.682175439911044	3167.991443546828	1830.976323178712	Brunei Darussalam
1669	66	1994	4992.6050237655	0.68739409348098	3167.894175723164	1824.710848042336	Brunei Darussalam
1670	66	1995	4991.908885718381	0.692471156008533	3167.776722230054	1824.132163488326	Brunei Darussalam
1671	66	1996	4993.37199936085	0.697602233240377	3167.917815409447	1825.454183951403	Brunei Darussalam
1672	66	1997	4995.941565420791	0.702944386203433	3167.903961552017	1828.037603868773	Brunei Darussalam
1673	66	1998	4999.59088726633	0.708630119469791	3167.923589447259	1831.667297819071	Brunei Darussalam
1674	66	1999	5002.82303318813	0.714851237118356	3168.136205717191	1834.686827470939	Brunei Darussalam
1675	66	2000	5006.95506784316	0.72155249267874	3167.869699980269	1839.085367862891	Brunei Darussalam
1676	66	2001	5011.23195084062	0.728535069338112	3168.000824434737	1843.231126405883	Brunei Darussalam
1677	66	2002	5018.163523031019	0.735343916434566	3167.98869005511	1850.174832975909	Brunei Darussalam
1678	66	2003	5026.03874809035	0.741578091315293	3168.057695801799	1857.981052288551	Brunei Darussalam
1679	66	2004	5031.433670057129	0.747311714682537	3167.864093558798	1863.569576498332	Brunei Darussalam
1680	66	2005	5033.59163335697	0.752481792632817	3167.898900785078	1865.692732571892	Brunei Darussalam
1681	66	2006	5025.77870496837	0.75731865511743	3167.99546634617	1857.7832386222	Brunei Darussalam
1682	66	2007	5008.98997865496	0.761643128654341	3167.861547381743	1841.128431273218	Brunei Darussalam
1683	66	2008	4989.19513516317	0.765714260433754	3168.000744525782	1821.194390637387	Brunei Darussalam
1684	66	2009	4970.94129744584	0.769601681624648	3168.192995348472	1802.748302097368	Brunei Darussalam
1685	66	2010	4960.77322354168	0.773219221249055	3167.876199847356	1792.897023694324	Brunei Darussalam
1686	66	2011	4957.28095724587	0.776631893191597	3168.122435097526	1789.158522148344	Brunei Darussalam
1687	66	2012	4955.96996968977	0.780216551684601	3168.076555825278	1787.893413864492	Brunei Darussalam
1688	66	2013	4956.808387608779	0.784017040989581	3168.003614547521	1788.804773061258	Brunei Darussalam
1689	66	2014	4958.19650705122	0.787733289361499	3167.979861891296	1790.216645159924	Brunei Darussalam
1690	66	2015	4959.26501060742	0.791367566956237	3167.947140530988	1791.317870076432	Brunei Darussalam
1691	66	2016	4965.27985593025	0.794980772397229	3167.910254731883	1797.369601198367	Brunei Darussalam
1692	66	2017	4977.828641664621	0.798309936375838	3168.08977365824	1809.738868006381	Brunei Darussalam
1693	66	2018	4989.53940359534	0.801436553226482	3167.829645150603	1821.709758444738	Brunei Darussalam
1694	66	2019	4993.0818541181	0.804499388246421	3168.047286235126	1825.034567882974	Brunei Darussalam
1695	66	2020	4919.02729912211	0.80742409075008	3167.961194814613	1751.066104307497	Brunei Darussalam
1696	66	2021	4937.12898590602	0.810234366947283	3168.088423934018	1769.040561972002	Brunei Darussalam
1697	67	1990	6099.41221782699	0.790253515528297	3168.036859985249	2931.375357841741	Japan
1698	67	1991	6075.529851091021	0.794616189497547	3167.983107088972	2907.546744002048	Japan
1699	67	1992	6052.68959353892	0.799156224748283	3167.98653296287	2884.70306057605	Japan
1700	67	1993	6032.320900226519	0.802972994199584	3168.009323961973	2864.311576264546	Japan
1701	67	1994	6015.6524750587	0.806689483098495	3167.998884642556	2847.653590416144	Japan
1702	67	1995	6003.96200772812	0.810510771484257	3167.980803039617	2835.981204688503	Japan
1703	67	1996	5992.9769072301	0.813870745535327	3167.963760415807	2825.013146814293	Japan
1704	67	1997	5979.15705573071	0.816675782376649	3168.049806427668	2811.107249303041	Japan
1705	67	1998	5965.36722685193	0.819016201504856	3167.933014147883	2797.434212704048	Japan
1706	67	1999	5954.39020866601	0.82106663705133	3167.967221367419	2786.422987298591	Japan
1707	67	2000	5948.86927592186	0.822938998623378	3167.928677403074	2780.940598518786	Japan
1708	67	2001	5948.30132604137	0.824723241254759	3168.032845420296	2780.268480621074	Japan
1709	67	2002	5949.35756423451	0.82693677356819	3168.073267849832	2781.284296384679	Japan
1710	67	2003	5950.95024097643	0.829392223273124	3167.862017449756	2783.088223526674	Japan
1711	67	2004	5951.83140295097	0.832037381275171	3168.196875320825	2783.634527630145	Japan
1712	67	2005	5950.68090482169	0.834288685362289	3167.996121285565	2782.684783536125	Japan
1713	67	2006	5952.90482655162	0.836222264006662	3168.184283741208	2784.720542810413	Japan
1714	67	2007	5961.68517751959	0.83829415979033	3167.939977475417	2793.745200044173	Japan
1715	67	2008	5972.84906954997	0.840301217168455	3167.981925449164	2804.867144100806	Japan
1716	67	2009	5982.123428007309	0.842133664144895	3168.094961962857	2814.028466044452	Japan
1717	67	2010	5985.08752092283	0.844361810771781	3167.932528646723	2817.154992276106	Japan
1718	67	2011	5988.40028509486	0.846750266822805	3167.988709565192	2820.411575529668	Japan
1719	67	2012	5998.619235246129	0.849061489406189	3167.964262925251	2830.654972320878	Japan
1720	67	2013	6011.67407818731	0.851356993626047	3167.957961554252	2843.716116633059	Japan
1721	67	2014	6023.3778032633	0.85369274935716	3168.012089641586	2855.365713621714	Japan
1722	67	2015	6029.44368326527	0.856097498738686	3168.090907082258	2861.352776183012	Japan
1723	67	2016	5998.80880308532	0.858698173210648	3168.053946938389	2830.754856146931	Japan
1724	67	2017	5927.86104058411	0.861393308858287	3167.922565143692	2759.938475440418	Japan
1725	67	2018	5854.16424319131	0.864237136659234	3167.955413179651	2686.208830011659	Japan
1726	67	2019	5815.22211663523	0.867148183486851	3168.12200258784	2647.10011404739	Japan
1727	67	2020	5727.58738468767	0.869106879336459	3167.951623879648	2559.635760808022	Japan
1728	67	2021	5783.3869846753	0.871241812572128	3167.979073025686	2615.407911649614	Japan
1729	68	1990	5291.20066357668	0.692329306595283	3167.91679986603	2123.283863710651	Republic of Korea
1730	68	1991	5259.19692804554	0.702631128494537	3168.045192232139	2091.1517358134	Republic of Korea
1731	68	1992	5231.04783539482	0.712440841630159	3168.01963521257	2063.02820018225	Republic of Korea
1732	68	1993	5208.60665242116	0.722286739631754	3167.938876518094	2040.667775903066	Republic of Korea
1733	68	1994	5193.28677974623	0.732197906155207	3167.991504910725	2025.295274835505	Republic of Korea
1734	68	1995	5186.855733661299	0.741940029590316	3167.852329524968	2019.003404136331	Republic of Korea
1735	68	1996	5187.62619641785	0.751553240476733	3168.056043630927	2019.570152786923	Republic of Korea
1736	68	1997	5191.8809348234	0.760591683388116	3167.965370570689	2023.915564252711	Republic of Korea
1737	68	1998	5197.96477656089	0.76828188532262	3168.056429023361	2029.908347537529	Republic of Korea
1738	68	1999	5203.517501975371	0.776773436337718	3167.886339906332	2035.631162069039	Republic of Korea
1739	68	2000	5206.84115303734	0.785428821409438	3168.052236235061	2038.788916802278	Republic of Korea
1740	68	2001	5208.98164539894	0.793496280690955	3168.045724879726	2040.935920519214	Republic of Korea
1741	68	2002	5211.6588120142	0.801024295470106	3167.882204773493	2043.776607240707	Republic of Korea
1742	68	2003	5214.18344116093	0.807687785876648	3167.913641922705	2046.269799238225	Republic of Korea
1743	68	2004	5215.0930548856	0.813720926701095	3168.003412659109	2047.089642226491	Republic of Korea
1744	68	2005	5213.47203239202	0.819093399889013	3168.021303694641	2045.450728697379	Republic of Korea
1745	68	2006	5203.37645435146	0.824179820431794	3168.039926271626	2035.336528079834	Republic of Korea
1746	68	2007	5183.79574589741	0.82912795326169	3168.062209502128	2015.733536395282	Republic of Korea
1747	68	2008	5160.96132018748	0.833894626872214	3167.91752900326	1993.04379118422	Republic of Korea
1748	68	2009	5140.47803377264	0.838108330520764	3168.001498422458	1972.476535350182	Republic of Korea
1749	68	2010	5128.26926234509	0.84251142929369	3167.89751575214	1960.37174659295	Republic of Korea
1750	68	2011	5124.57674655718	0.846913228744834	3168.002702402741	1956.574044154439	Republic of Korea
1751	68	2012	5124.73485695166	0.851140262773848	3167.951290153736	1956.783566797923	Republic of Korea
1752	68	2013	5126.9082140979	0.855441000170575	3167.923498740895	1958.984715357005	Republic of Korea
1753	68	2014	5128.6285145625	0.859665567500037	3168.011251337152	1960.617263225347	Republic of Korea
1754	68	2015	5127.73440361196	0.863907408481354	3167.945784124471	1959.788619487489	Republic of Korea
1755	68	2016	5126.30002689308	0.868317824083966	3168.012530552197	1958.287496340883	Republic of Korea
1756	68	2017	5126.333676831729	0.87261776393019	3167.997587205296	1958.336089626434	Republic of Korea
1757	68	2018	5125.87068435745	0.876823316849569	3168.077306549937	1957.793377807513	Republic of Korea
1758	68	2019	5122.37048360237	0.88073150966869	3167.971835549797	1954.398648052573	Republic of Korea
1759	68	2020	5037.76514652052	0.883717569055359	3167.96398746444	1869.80115905608	Republic of Korea
1760	68	2021	5068.41958715671	0.886675266756997	3168.065586184921	1900.354000971789	Republic of Korea
1761	69	1990	4749.70738431516	0.686404444349548	3167.879424150448	1581.827960164712	Singapore
1762	69	1991	4687.85015232632	0.695055557646282	3168.009581065327	1519.840571260994	Singapore
1763	69	1992	4634.60305834356	0.703427834229016	3167.964926033654	1466.638132309906	Singapore
1764	69	1993	4589.86235273124	0.712315203759158	3167.961308683271	1421.901044047969	Singapore
1765	69	1994	4556.2635269145	0.721256796938456	3167.872762399617	1388.390764514883	Singapore
1766	69	1995	4539.790392807879	0.729982231248165	3168.106274086939	1371.68411872094	Singapore
1767	69	1996	4528.12947774989	0.739028234741754	3168.103831861909	1360.02564588798	Singapore
1768	69	1997	4522.747088535461	0.747571897605582	3167.903182431064	1354.843906104397	Singapore
1769	69	1998	4518.18629440681	0.754873203577067	3167.996376878036	1350.189917528774	Singapore
1770	69	1999	4524.383616533391	0.760831136110222	3168.018048913892	1356.365567619498	Singapore
1771	69	2000	4525.998715034791	0.767717370394546	3168.067178860309	1357.931536174481	Singapore
1772	69	2001	4530.51225319181	0.774294656621655	3167.98048859603	1362.531764595781	Singapore
1773	69	2002	4542.923606675639	0.77973576984914	3168.028366459114	1374.895240216525	Singapore
1774	69	2003	4559.38481016411	0.784165555316375	3167.999543840247	1391.385266323862	Singapore
1775	69	2004	4568.80287827757	0.789852773877056	3167.93136056512	1400.87151771245	Singapore
1776	69	2005	4571.37382315417	0.796455750753104	3167.821114024275	1403.552709129895	Singapore
1777	69	2006	4563.42943935537	0.803342694397764	3168.026184917928	1395.403254437442	Singapore
1778	69	2007	4545.37894501757	0.810625304101189	3167.982205013762	1377.396740003808	Singapore
1779	69	2008	4522.16376817988	0.818124162030734	3167.994746755435	1354.169021424445	Singapore
1780	69	2009	4510.05531926251	0.824251515940882	3167.929259945148	1342.126059317362	Singapore
1781	69	2010	4505.70348865747	0.830222159553543	3168.05286686652	1337.65062179095	Singapore
1782	69	2011	4507.39234965222	0.833829607920547	3167.987866390009	1339.404483262212	Singapore
1783	69	2012	4507.69714314069	0.837391806757054	3167.975065424031	1339.722077716659	Singapore
1784	69	2013	4507.61050420353	0.840420177683154	3167.97888981557	1339.63161438796	Singapore
1785	69	2014	4509.572618084459	0.842894537933952	3168.018677829083	1341.553940255376	Singapore
1786	69	2015	4512.90962769337	0.84540185703118	3168.066128557069	1344.843499136301	Singapore
1787	69	2016	4522.3513236378	0.847596998735509	3167.835104104395	1354.516219533406	Singapore
1788	69	2017	4544.92089249739	0.849051517606326	3167.993568217007	1376.927324280383	Singapore
1789	69	2018	4565.138695986129	0.850762728725121	3167.998537659718	1397.140158326411	Singapore
1790	69	2019	4574.17532536626	0.852497337757222	3167.956800312461	1406.218525053799	Singapore
1791	69	2020	4499.98647336796	0.854296009592945	3167.935410528257	1332.051062839703	Singapore
1792	69	2021	4532.40267527759	0.856097766112729	3167.98061656262	1364.42205871497	Singapore
1793	71	1990	6034.02851495199	0.725982519157417	3168.013249720795	2866.015265231194	Australia
1794	71	1991	6001.51770316597	0.729759858781312	3168.052968555621	2833.464734610349	Australia
1795	71	1992	5972.23775566854	0.73390140434283	3167.891203398228	2804.346552270311	Australia
1796	71	1993	5947.94805705589	0.738374743085692	3168.080289528997	2779.867767526893	Australia
1797	71	1994	5930.35622593366	0.742846571880912	3168.082410810563	2762.273815123097	Australia
1798	71	1995	5921.12294979712	0.747426824081883	3167.98944070164	2753.133509095479	Australia
1799	71	1996	5918.08136379192	0.751991736090285	3167.98785234968	2750.09351144224	Australia
1800	71	1997	5917.82330907912	0.756633901347637	3168.020789479098	2749.802519600022	Australia
1801	71	1998	5919.28198615108	0.761133265356106	3168.041146182157	2751.240839968923	Australia
1802	71	1999	5921.70984136653	0.765697505930953	3167.934171058773	2753.775670307757	Australia
1803	71	2000	5924.06934774414	0.770223843075912	3168.016102435482	2756.053245308658	Australia
1804	71	2001	5929.90496285134	0.774662787384155	3167.922081874899	2761.982880976442	Australia
1805	71	2002	5941.29810486987	0.779360940006122	3167.989030697253	2773.309074172617	Australia
1806	71	2003	5954.43602495817	0.783600180802991	3167.954448233085	2786.481576725084	Australia
1807	71	2004	5965.53892914964	0.787016543130049	3167.99697441624	2797.5419547334	Australia
1808	71	2005	5970.80560303757	0.789615521287164	3167.984139064171	2802.821463973399	Australia
1809	71	2006	5963.97831928277	0.791155687742942	3168.027603513291	2795.950715769479	Australia
1810	71	2007	5946.199311356079	0.792532682754436	3167.828954095154	2778.370357260926	Australia
1811	71	2008	5924.37797410906	0.795292900277512	3167.913018748841	2756.464955360219	Australia
1812	71	2009	5905.50357529099	0.799174373217167	3168.081218188102	2737.422357102888	Australia
1813	71	2010	5896.49466340636	0.803561543809643	3168.017379123412	2728.477284282948	Australia
1814	71	2011	5895.97684341023	0.807520219913819	3167.933844563101	2728.042998847129	Australia
1815	71	2012	5897.47908902499	0.811644461488936	3167.990542946639	2729.488546078351	Australia
1816	71	2013	5899.830098700671	0.816453661448137	3168.016841872993	2731.813256827678	Australia
1817	71	2014	5902.05307614815	0.820840850321621	3167.98217453417	2734.07090161398	Australia
1818	71	2015	5903.16389265305	0.824860715173108	3168.058984923428	2735.104907729622	Australia
1819	71	2016	5894.93643609306	0.828559943182664	3167.991326892452	2726.945109200608	Australia
1820	71	2017	5875.37116734364	0.831798265550707	3167.999924709582	2707.371242634058	Australia
1821	71	2018	5852.34583284581	0.835354624190932	3168.063676843102	2684.282156002708	Australia
1822	71	2019	5833.76677106053	0.839317426059217	3168.018973908291	2665.747797152239	Australia
1823	71	2020	5756.57109906144	0.842051314482691	3168.118279601241	2588.452819460199	Australia
1824	71	2021	5779.24724735759	0.844252813727575	3167.945083331374	2611.302164026216	Australia
1825	72	1990	6275.516560974501	0.752321654884833	3167.970684265004	3107.545876709497	New Zealand
1826	72	1991	6244.27607784334	0.755616090554557	3167.971153943483	3076.304923899857	New Zealand
1827	72	1992	6215.35524180473	0.759461372351944	3168.000670411093	3047.354571393637	New Zealand
1828	72	1993	6190.19946294017	0.763634604405382	3168.061630343724	3022.137832596446	New Zealand
1829	72	1994	6170.19817804491	0.767118657876439	3167.972133259318	3002.226044785592	New Zealand
1830	72	1995	6156.869752474709	0.769998036424639	3167.989761889457	2988.879990585252	New Zealand
1831	72	1996	6146.672755233721	0.773575283251135	3167.907942305267	2978.764812928454	New Zealand
1832	72	1997	6136.480278531891	0.778205776484177	3168.020323710834	2968.459954821057	New Zealand
1833	72	1998	6128.62600933972	0.78173075719617	3168.099467654813	2960.526541684908	New Zealand
1834	72	1999	6124.520606838531	0.784428637621383	3167.873204961396	2956.647401877134	New Zealand
1835	72	2000	6124.85227175251	0.787659557491679	3168.073583461319	2956.778688291191	New Zealand
1836	72	2001	6124.44512418188	0.791426079291696	3168.093197955907	2956.351926225973	New Zealand
1837	72	2002	6117.40080309727	0.794519590986489	3167.874181145968	2949.526621951302	New Zealand
1838	72	2003	6106.87638550026	0.796286883438684	3167.909850658839	2938.966534841421	New Zealand
1839	72	2004	6098.68266737665	0.798177476508371	3167.972553265493	2930.710114111157	New Zealand
1840	72	2005	6095.93122160254	0.799107294338124	3167.93807273072	2927.99314887182	New Zealand
1841	72	2006	6089.05245980896	0.798456865675295	3167.976198576255	2921.076261232704	New Zealand
1842	72	2007	6071.596014587491	0.798447615942533	3168.042929840879	2903.553084746612	New Zealand
1843	72	2008	6050.37100941714	0.799669513648105	3167.962219993663	2882.408789423477	New Zealand
1844	72	2009	6031.82500177502	0.801727534577573	3167.942669939458	2863.882331835562	New Zealand
1845	72	2010	6022.53889106834	0.805133184751295	3167.925706507401	2854.613184560939	New Zealand
1846	72	2011	6029.22582905161	0.809760351959867	3167.873508851848	2861.352320199762	New Zealand
1847	72	2012	6048.835944927429	0.814957563823326	3168.033553060256	2880.802391867173	New Zealand
1848	72	2013	6072.71972389093	0.820145989650422	3168.001233005247	2904.718490885683	New Zealand
1849	72	2014	6092.52744403533	0.823908943687562	3168.070215512545	2924.457228522784	New Zealand
1850	72	2015	6100.70477620471	0.82746249334817	3168.101845596473	2932.602930608237	New Zealand
1851	72	2016	6104.31681410742	0.831843966678668	3168.074376529479	2936.242437577941	New Zealand
1852	72	2017	6111.86056276766	0.836301794613403	3167.966361522398	2943.894201245262	New Zealand
1853	72	2018	6118.64426338853	0.840597863184845	3167.957012274496	2950.687251114034	New Zealand
1854	72	2019	6119.53511841341	0.844533208807291	3168.046706720064	2951.488411693345	New Zealand
1855	72	2020	6027.89446734372	0.847398736836909	3167.914627242858	2859.979840100862	New Zealand
1856	72	2021	6042.010657195869	0.849442498970719	3167.99310834371	2874.017548852159	New Zealand
1857	74	1990	5134.64965260141	0.761463880346533	3168.014347179493	1966.635305421917	Andorra
1858	74	1991	5121.03724829126	0.764709071138693	3168.068095928459	1952.969152362801	Andorra
1859	74	1992	5110.49085476067	0.767188282487657	3167.983626333711	1942.507228426959	Andorra
1860	74	1993	5097.50675470609	0.768953827567811	3168.057760357588	1929.448994348502	Andorra
1861	74	1994	5093.91928659945	0.77002376454004	3168.110828383734	1925.808458215716	Andorra
1862	74	1995	5093.428832349809	0.77098868338163	3167.920046848297	1925.508785501513	Andorra
1863	74	1996	5094.08985600029	0.772403470644367	3167.997662747296	1926.092193252994	Andorra
1864	74	1997	5091.750306966121	0.774580970737089	3167.998990351036	1923.751316615085	Andorra
1865	74	1998	5090.91335882188	0.776972577800595	3168.00436589718	1922.9089929247	Andorra
1866	74	1999	5090.30969960058	0.779629634395052	3168.11348162951	1922.19621797107	Andorra
1867	74	2000	5091.01	0.781976505693047	3167.976913418052	1923.034500985948	Andorra
1868	74	2001	5093.95044752786	0.785417034980389	3168.055242616181	1925.895204911679	Andorra
1869	74	2002	5095.50590996253	0.79015875913382	3167.854356496468	1927.651553466062	Andorra
1870	74	2003	5095.37545481862	0.797278900724701	3167.941971550591	1927.433483268028	Andorra
1871	74	2004	5095.21586998311	0.80473197995372	3167.944809892824	1927.271060090286	Andorra
1872	74	2005	5095.93500311702	0.812213979716634	3168.016165308073	1927.918837808947	Andorra
1873	74	2006	5091.163641969039	0.819787259850839	3167.978797501828	1923.184844467212	Andorra
1874	74	2007	5083.108428207421	0.826617254254178	3167.939648370732	1915.168779836689	Andorra
1875	74	2008	5075.37863607542	0.83182171450476	3168.04043285459	1907.33820322083	Andorra
1876	74	2009	5069.29431382897	0.835929886554712	3168.014637211428	1901.279676617542	Andorra
1877	74	2010	5066.80894155839	0.839489966459192	3168.005182114221	1898.803759444169	Andorra
1878	74	2011	5079.1043105557	0.842794802354863	3167.916736949461	1911.187573606239	Andorra
1879	74	2012	5080.84648689199	0.845810830539451	3167.960841552946	1912.885645339044	Andorra
1880	74	2013	5080.65603244561	0.848329909768827	3168.11569967258	1912.540332773031	Andorra
1881	74	2014	5078.74832391227	0.851010491664786	3168.052404580173	1910.695919332098	Andorra
1882	74	2015	5076.85825171625	0.853591217830289	3168.089781401038	1908.768470315212	Andorra
1883	74	2016	5076.8841619616	0.856257052608717	3167.993138138298	1908.891023823301	Andorra
1884	74	2017	5077.87545439118	0.85947703010266	3167.985708466425	1909.889745924755	Andorra
1885	74	2018	5079.39214215111	0.862588950920789	3168.112750353156	1911.279391797955	Andorra
1886	74	2019	5078.77222562482	0.865621023596139	3168.081911964748	1910.690313660072	Andorra
1887	74	2020	5048.34797850829	0.867449169102346	3167.963414121382	1880.384564386908	Andorra
1888	74	2021	5054.56530183196	0.869444112735696	3167.938012625194	1886.627289206765	Andorra
1889	75	1990	4973.7718901008	0.749853692572025	3168.022123106126	1805.749766994674	Austria
1890	75	1991	4904.918846247891	0.751652734176599	3167.988876097058	1736.929970150833	Austria
1891	75	1992	4842.94364031993	0.754375285612199	3168.019730065948	1674.923910253982	Austria
1892	75	1993	4792.31247934204	0.758804553724473	3167.954859039232	1624.357620302808	Austria
1893	75	1994	4757.34945274417	0.764704364300466	3167.87547630886	1589.473976435309	Austria
1894	75	1995	4742.56020012897	0.769827471008921	3168.088045068074	1574.472155060896	Austria
1895	75	1996	4747.29671738104	0.774446565189292	3168.078403075953	1579.218314305087	Austria
1896	75	1997	4762.955515085429	0.77923285637593	3168.106234085109	1594.84928100032	Austria
1897	75	1998	4782.98846620245	0.783521015501574	3167.969696806342	1615.018769396108	Austria
1898	75	1999	4800.59731438619	0.787451584183882	3167.896388158951	1632.700926227239	Austria
1899	75	2000	4809.27267460822	0.791847679870807	3168.143871185416	1641.128803422804	Austria
1900	75	2001	4814.07781537652	0.795770117733764	3168.024541874979	1646.05327350154	Austria
1901	75	2002	4822.21162095302	0.799154119574311	3168.034684685637	1654.176936267383	Austria
1902	75	2003	4831.31721657647	0.802043253134005	3168.109213200607	1663.208003375863	Austria
1903	75	2004	4838.66185040607	0.804889143740108	3168.053684474778	1670.608165931292	Austria
1904	75	2005	4841.80616325822	0.808419194340084	3168.00835471344	1673.79780854478	Austria
1905	75	2006	4835.28053417305	0.812064609467116	3168.014349909902	1667.266184263148	Austria
1906	75	2007	4819.13560292023	0.815480521576858	3168.01902786129	1651.11657505894	Austria
1907	75	2008	4799.81069706565	0.818793658319811	3168.093765823903	1631.716931241747	Austria
1908	75	2009	4783.47119663822	0.821541167154033	3167.867887743501	1615.603308894719	Austria
1909	75	2010	4776.50164637463	0.824500109333185	3167.956349465291	1608.545296909339	Austria
1910	75	2011	4777.521438098091	0.82800199897916	3167.983485669753	1609.537952428337	Austria
1911	75	2012	4779.96388270405	0.83111330933878	3168.094716754591	1611.869165949459	Austria
1912	75	2013	4782.80651309726	0.833679780262374	3167.950104686334	1614.856408410926	Austria
1913	75	2014	4784.87588981613	0.835838577321076	3167.924719783554	1616.951170032577	Austria
1914	75	2015	4785.3075247026	0.837579895310124	3168.047438399278	1617.260086303322	Austria
1915	75	2016	4786.87732759292	0.839883789894186	3167.992798403061	1618.884529189859	Austria
1916	75	2017	4790.67938242516	0.843173330746292	3167.940929430689	1622.738452994471	Austria
1917	75	2018	4793.86396929142	0.846614470307794	3167.968966242425	1625.895003048995	Austria
1918	75	2019	4793.88237739556	0.849862514846872	3167.924827664604	1625.957549730956	Austria
1919	75	2020	4766.57882784117	0.852020385174284	3168.04135263746	1598.537475203711	Austria
1920	75	2021	4771.53298588309	0.853837004256539	3167.871861655547	1603.661124227543	Austria
1921	76	1990	5252.569291262181	0.737390656400179	3167.988790274103	2084.580500988078	Belgium
1922	76	1991	5252.17357458963	0.74217307419685	3167.956599383801	2084.216975205829	Belgium
1923	76	1992	5251.53028278459	0.748012299186744	3167.913365720945	2083.616917063645	Belgium
1924	76	1993	5250.73708076354	0.753685087006788	3168.081734397209	2082.65534636633	Belgium
1925	76	1994	5249.62944883738	0.758903637592037	3167.947430144771	2081.682018692609	Belgium
1926	76	1995	5248.09548062584	0.763170400784407	3167.958460833887	2080.137019791952	Belgium
1927	76	1996	5246.59323910109	0.766826075213302	3168.08073768841	2078.51250141268	Belgium
1928	76	1997	5245.25807747177	0.770813953023256	3167.981631560405	2077.276445911365	Belgium
1929	76	1998	5244.197378633389	0.774228267511882	3167.918601644219	2076.27877698917	Belgium
1930	76	1999	5243.464535629741	0.777041040124219	3167.961706604332	2075.502829025408	Belgium
1931	76	2000	5243.17423398346	0.780396331183289	3167.982309796657	2075.191924186803	Belgium
1932	76	2001	5245.43233999654	0.784713043367342	3168.032971193842	2077.399368802698	Belgium
1933	76	2002	5250.61504381941	0.788836054052762	3167.898236396806	2082.716807422604	Belgium
1934	76	2003	5256.66091533973	0.792014383577294	3167.924742478954	2088.736172860777	Belgium
1935	76	2004	5261.46643596246	0.795224935706338	3168.03303248157	2093.433403480891	Belgium
1936	76	2005	5263.00504852829	0.798497235786438	3168.022020949684	2094.983027578606	Belgium
1937	76	2006	5260.12439171771	0.801572762913827	3168.155791290314	2091.968600427396	Belgium
1938	76	2007	5254.08670893731	0.804612664215848	3167.943450792668	2086.143258144642	Belgium
1939	76	2008	5246.82660983329	0.807757944740662	3167.968302274854	2078.858307558436	Belgium
1940	76	2009	5240.21582853275	0.811055825478368	3167.847405985647	2072.368422547104	Belgium
1941	76	2010	5236.15585351739	0.815030206751301	3167.923737532854	2068.232115984536	Belgium
1942	76	2011	5233.83449089014	0.819470362048624	3168.16522196343	2065.66926892671	Belgium
1943	76	2012	5231.18734684645	0.824226016040103	3167.924119895963	2063.263226950487	Belgium
1944	76	2013	5228.3318071163	0.828619831627193	3168.01740572004	2060.314401396261	Belgium
1945	76	2014	5225.36810707817	0.832425051502658	3167.825121647947	2057.542985430223	Belgium
1946	76	2015	5222.50602614586	0.835878400447772	3167.97263967284	2054.53338647302	Belgium
1947	76	2016	5218.8075574319	0.839462940488534	3168.027160586137	2050.780396845763	Belgium
1948	76	2017	5213.69765746161	0.843212044031047	3167.944810809705	2045.752846651905	Belgium
1949	76	2018	5208.0598475565	0.846617625234845	3168.017508636972	2040.042338919528	Belgium
1950	76	2019	5202.84158250269	0.849498394807879	3168.042889877156	2034.798692625535	Belgium
1951	76	2020	5165.58615815848	0.851346648590241	3168.019629078289	1997.566529080191	Belgium
1952	76	2021	5182.364512619491	0.853654015777112	3168.038601158064	2014.325911461427	Belgium
1953	77	1990	5169.55966654376	0.648230871689669	3168.055520940027	2001.504145603732	Cyprus
1954	77	1991	5173.40172899182	0.655726169264618	3167.98233759941	2005.41939139241	Cyprus
1955	77	1992	5177.08460866293	0.666011849072818	3168.086161787493	2008.998446875436	Cyprus
1956	77	1993	5180.10051266716	0.677547476543954	3167.921229897549	2012.17928276961	Cyprus
1957	77	1994	5182.318300314049	0.688829360602013	3167.942631635642	2014.375668678408	Cyprus
1958	77	1995	5183.67379996089	0.699923898437876	3168.016891326195	2015.656908634696	Cyprus
1959	77	1996	5185.056347516151	0.709839946474019	3168.007413426598	2017.048934089552	Cyprus
1960	77	1997	5187.040247545669	0.718864243512848	3168.065887734987	2018.974359810682	Cyprus
1961	77	1998	5189.06148150878	0.727964381748969	3167.939223088635	2021.122258420145	Cyprus
1962	77	1999	5190.987728787571	0.736846134920381	3168.063133879894	2022.924594907677	Cyprus
1963	77	2000	5192.67785875376	0.745199300565367	3168.095461541466	2024.582397212294	Cyprus
1964	77	2001	5195.90694258061	0.753594717257543	3167.996132546526	2027.910810034085	Cyprus
1965	77	2002	5201.57959825896	0.76150246522841	3168.019586824454	2033.560011434506	Cyprus
1966	77	2003	5208.091952717709	0.767896215824759	3168.01372310212	2040.078229615589	Cyprus
1967	77	2004	5213.695125131209	0.77376477492064	3168.003078037507	2045.692047093702	Cyprus
1968	77	2005	5216.84411907682	0.779031361179798	3168.019168035748	2048.824951041072	Cyprus
1969	77	2006	5215.11008590251	0.784560964983202	3168.01195746529	2047.09812843722	Cyprus
1970	77	2007	5208.802967895021	0.792068382747098	3168.13089009961	2040.67207779541	Cyprus
1971	77	2008	5200.58603713332	0.799454089093792	3167.848997966089	2032.737039167232	Cyprus
1972	77	2009	5193.12917236782	0.805112085484562	3167.895735503496	2025.233436864324	Cyprus
1973	77	2010	5189.10846473967	0.809840187817991	3167.957650310258	2021.150814429412	Cyprus
1974	77	2011	5186.6331694972	0.813726132185002	3168.022304255805	2018.610865241395	Cyprus
1975	77	2012	5182.81883930619	0.816978525424299	3168.003680376136	2014.815158930054	Cyprus
1976	77	2013	5178.70046535484	0.819380601631525	3168.099933573522	2010.600531781318	Cyprus
1977	77	2014	5175.31989839187	0.821184302169431	3168.101007684171	2007.218890707699	Cyprus
1978	77	2015	5173.73749135073	0.822732850898765	3167.939726024497	2005.797765326233	Cyprus
1979	77	2016	5174.72232916862	0.824283624143557	3168.036495951436	2006.685833217184	Cyprus
1980	77	2017	5177.3249310226	0.826139877968847	3168.050531944893	2009.274399077707	Cyprus
1981	77	2018	5179.84898393402	0.828343243063834	3168.032383399779	2011.816600534241	Cyprus
1982	77	2019	5180.50734331456	0.830980727806796	3168.099019214375	2012.408324100184	Cyprus
1983	77	2020	5149.76237935912	0.833059522677264	3167.887546194616	1981.874833164504	Cyprus
1984	77	2021	5148.546916127309	0.835630545002355	3167.928409951387	1980.618506175923	Cyprus
1985	78	1990	5517.61188270392	0.801154655014013	3167.905811871087	2349.706070832833	Denmark
1986	78	1991	5516.394412547071	0.804540349639536	3167.844137738677	2348.550274808394	Denmark
1987	78	1992	5514.5999502831	0.808164433760271	3167.966979362557	2346.632970920543	Denmark
1988	78	1993	5512.69123691818	0.811585712633093	3167.942375100956	2344.748861817224	Denmark
1989	78	1994	5511.22383268205	0.815138614432107	3167.936676972718	2343.287155709332	Denmark
1990	78	1995	5510.61635821404	0.819104611612713	3167.935034197883	2342.681324016156	Denmark
1991	78	1996	5510.2575335391	0.82337524309543	3167.723205647437	2342.534327891663	Denmark
1992	78	1997	5508.83132103382	0.827679979394938	3167.933476487929	2340.897844545892	Denmark
1993	78	1998	5505.67961459555	0.831683237018017	3167.995814807507	2337.683799788043	Denmark
1994	78	1999	5500.17992790298	0.835381542910635	3168.0930214037	2332.08690649928	Denmark
1995	78	2000	5491.78686590679	0.8391842975615	3168.011888274994	2323.774977631796	Denmark
1996	78	2001	5453.76398157356	0.843177750467757	3167.976960700903	2285.787020872658	Denmark
1997	78	2002	5376.55299360579	0.847086356838798	3168.011087874507	2208.541905731283	Denmark
1998	78	2003	5285.17246398709	0.850441325949586	3167.93209544203	2117.24036854506	Denmark
1999	78	2004	5204.60227104138	0.853304103185433	3167.989708974472	2036.612562066908	Denmark
[truncated: 4,529 more rows]
