# Supplementary material for: Global, regional, and national burden of musculoskeletal disorders, 1990–2021: an analysis of the global burden of disease study 2021 and forecast to 2035
Source: Front Public Health. 2025 Aug 1;13:1562701. doi: 10.3389/fpubh.2025.1562701 (PMC12354483; doi:10.3389/fpubh.2025.1562701)
Supplement: Supplementary file 9 [file Table_9.xls]

## Sheet: Table S9 dalys of Frontier
	location_id	year	val	SDI	frontier	eff_diff	location_name
1	6	1990	1615.732470164376	0.458668935267616	1258.406334308846	357.3261358555305	China
2	6	1991	1585.263309525985	0.467301969740226	1258.532151823729	326.731157702256	China
3	6	1992	1555.994455372972	0.475784030669638	1258.333531371037	297.6609240019341	China
4	6	1993	1533.457376630254	0.484353830709851	1258.370635030363	275.086741599891	China
5	6	1994	1518.309907353626	0.49257864459854	1258.304233894882	260.005673458744	China
6	6	1995	1512.874852598628	0.501500907580649	1258.450837948066	254.4240146505622	China
7	6	1996	1512.880778979108	0.512033995790715	1258.427959547301	254.4528194318073	China
8	6	1997	1513.190146737609	0.522326866102753	1258.41906441512	254.7710823224891	China
9	6	1998	1514.426178956676	0.531379484348035	1258.466316119835	255.959862836841	China
10	6	1999	1516.127642995581	0.540333688117168	1258.537630888822	257.5900121067591	China
11	6	2000	1519.72542682503	0.547989192872889	1258.265218122493	261.4602087025376	China
12	6	2001	1525.845826688684	0.553680373692626	1258.496875843038	267.3489508456457	China
13	6	2002	1534.548581836038	0.560542936414416	1258.474044550905	276.0745372851338	China
14	6	2003	1544.633693769505	0.569018827276063	1258.327269854725	286.3064239147802	China
15	6	2004	1553.27198332267	0.578178090807068	1258.402973088974	294.8690102336957	China
16	6	2005	1557.925953940017	0.58805219357166	1258.271107106063	299.6548468339547	China
17	6	2006	1559.71396540598	0.598758170327953	1258.256576362102	301.4573890438783	China
18	6	2007	1561.586351052588	0.609520246163436	1258.440807578605	303.1455434739828	China
19	6	2008	1564.030970100448	0.619454832781724	1258.395335384265	305.6356347161825	China
20	6	2009	1565.674355854258	0.62930772749348	1258.651592969089	307.0227628851699	China
21	6	2010	1565.800927960333	0.64152144342547	1258.385240954895	307.415687005438	China
22	6	2011	1564.6710301318	0.651447977618785	1258.2891554401	306.3818746917004	China
23	6	2012	1562.365465336517	0.657144292359298	1258.470257074373	303.895208262144	China
24	6	2013	1560.876660106845	0.66310300729639	1258.843836502394	302.0328236044513	China
25	6	2014	1559.936119980992	0.668640847002655	1258.550128267822	301.3859917131701	China
26	6	2015	1559.54484352081	0.671940110944872	1258.350817481809	301.1940260390011	China
27	6	2016	1562.7787358231	0.676218437253933	1258.253750342539	304.5249854805611	China
28	6	2017	1568.971101247513	0.6846196607825	1258.36737683946	310.603724408053	China
29	6	2018	1575.512300130193	0.693717996192013	1258.63988029109	316.8724198391028	China
30	6	2019	1578.705998486155	0.703686823937232	1258.553574766265	320.1524237198894	China
31	6	2020	1576.987723756571	0.713364584593745	1258.37363470112	318.6140890554509	China
32	6	2021	1578.368137598307	0.721629759719777	1258.539351659384	319.8287859389225	China
33	7	1990	1730.762130637556	0.497780128289885	1258.473296777351	472.2888338602056	Democratic People's Republic of Korea
34	7	1991	1733.091934391662	0.49912051226047	1258.382820044421	474.709114347241	Democratic People's Republic of Korea
35	7	1992	1735.368992309533	0.499629841478392	1258.218442455706	477.1505498538274	Democratic People's Republic of Korea
36	7	1993	1737.462290481369	0.49970064634474	1258.397215679608	479.0650748017615	Democratic People's Republic of Korea
37	7	1994	1739.668162775369	0.499531339948334	1258.530465062625	481.1376977127441	Democratic People's Republic of Korea
38	7	1995	1740.992701814369	0.499080529317303	1258.465820312529	482.5268815018401	Democratic People's Republic of Korea
39	7	1996	1741.414182304035	0.498429013609349	1258.51808795687	482.896094347165	Democratic People's Republic of Korea
40	7	1997	1742.848691844834	0.497136868597342	1258.473449047814	484.3752427970198	Democratic People's Republic of Korea
41	7	1998	1744.06724864932	0.49615920966594	1258.32349366689	485.7437549824297	Democratic People's Republic of Korea
42	7	1999	1744.510626980579	0.496484753521051	1258.237193826958	486.273433153621	Democratic People's Republic of Korea
43	7	2000	1745.584644361279	0.497461994823193	1258.491067211571	487.0935771497077	Democratic People's Republic of Korea
44	7	2001	1745.64912088789	0.499674042505593	1258.327736377256	487.3213845106338	Democratic People's Republic of Korea
45	7	2002	1746.762538408169	0.502633568731371	1258.414014040079	488.3485243680905	Democratic People's Republic of Korea
46	7	2003	1746.850176150939	0.506165243055573	1258.50479144971	488.3453847012295	Democratic People's Republic of Korea
47	7	2004	1746.197329503998	0.510229134162392	1258.230602057467	487.9667274465305	Democratic People's Republic of Korea
48	7	2005	1746.18117863547	0.515097762842417	1258.512487220834	487.6686914146358	Democratic People's Republic of Korea
49	7	2006	1746.443362188379	0.519741439913669	1258.44214250222	488.0012196861589	Democratic People's Republic of Korea
50	7	2007	1746.639000848552	0.524066965087203	1258.295638277726	488.3433625708255	Democratic People's Republic of Korea
51	7	2008	1748.09917059356	0.52881349761598	1258.321544073196	489.7776265203634	Democratic People's Republic of Korea
52	7	2009	1749.320045882504	0.533114411172631	1258.441525039505	490.8785208429993	Democratic People's Republic of Korea
53	7	2010	1749.704671362736	0.53719291837066	1258.588665000793	491.1160063619436	Democratic People's Republic of Korea
54	7	2011	1748.744310380553	0.541212269847829	1258.365915897884	490.3783944826685	Democratic People's Republic of Korea
55	7	2012	1747.57023614323	0.545331713402902	1258.337766590581	489.232469552649	Democratic People's Republic of Korea
56	7	2013	1746.265084443478	0.549483297235091	1258.772964499658	487.4921199438195	Democratic People's Republic of Korea
57	7	2014	1745.641677066973	0.553603559944788	1258.338457288645	487.3032197783275	Democratic People's Republic of Korea
58	7	2015	1744.998724542593	0.557321271453133	1258.415466799934	486.5832577426593	Democratic People's Republic of Korea
59	7	2016	1744.664417659863	0.560743562553338	1258.478677784955	486.185739874908	Democratic People's Republic of Korea
60	7	2017	1744.714711833028	0.563388288880609	1258.333556100831	486.3811557321969	Democratic People's Republic of Korea
61	7	2018	1744.930251078186	0.565161484391211	1258.186906942943	486.743344135243	Democratic People's Republic of Korea
62	7	2019	1744.86876131472	0.566765705893725	1258.343609483872	486.5251518308485	Democratic People's Republic of Korea
63	7	2020	1746.864512591409	0.56818855103523	1258.570428177095	488.2940844143145	Democratic People's Republic of Korea
64	7	2021	1743.852255995319	0.569854634067777	1258.375375099598	485.4768808957206	Democratic People's Republic of Korea
65	8	1990	1761.006864977052	0.667633853818721	1258.452969596576	502.5538953804755	Taiwan (Province of China)
66	8	1991	1760.323914843933	0.676537236907717	1258.363631773851	501.9602830700821	Taiwan (Province of China)
67	8	1992	1759.002162274534	0.684803635601178	1258.541875848797	500.4602864257367	Taiwan (Province of China)
68	8	1993	1764.015622497932	0.692924130193594	1258.444405694992	505.5712168029393	Taiwan (Province of China)
69	8	1994	1768.739581937093	0.701078749506874	1258.563146320161	510.1764356169322	Taiwan (Province of China)
70	8	1995	1775.938792124047	0.709626820870811	1258.464445591814	517.4743465322324	Taiwan (Province of China)
71	8	1996	1783.404646231589	0.719128415346056	1258.485278203346	524.9193680282433	Taiwan (Province of China)
72	8	1997	1790.177619074913	0.72914549717473	1258.420920332935	531.7566987419775	Taiwan (Province of China)
73	8	1998	1798.438033995957	0.738125787434293	1258.534901593202	539.9031324027544	Taiwan (Province of China)
74	8	1999	1803.387773748864	0.745338399386342	1258.419506168737	544.9682675801268	Taiwan (Province of China)
75	8	2000	1809.873147530645	0.752926841487622	1258.453115888259	551.4200316423858	Taiwan (Province of China)
76	8	2001	1828.004972719172	0.760829809097496	1258.544390299219	569.4605824199525	Taiwan (Province of China)
77	8	2002	1860.041768975882	0.769008983647841	1258.740557637781	601.3012113381012	Taiwan (Province of China)
78	8	2003	1897.354968744526	0.776955803379445	1258.521181017203	638.8337877273227	Taiwan (Province of China)
79	8	2004	1935.303913343571	0.784677977861477	1258.512610879081	676.7913024644895	Taiwan (Province of China)
80	8	2005	1954.519921717756	0.792445129331779	1258.445181337785	696.0747403799705	Taiwan (Province of China)
81	8	2006	1960.770144068947	0.800174674875457	1258.357187279142	702.4129567898049	Taiwan (Province of China)
82	8	2007	1965.121631746504	0.808137693890723	1258.47923857306	706.6423931734444	Taiwan (Province of China)
83	8	2008	1975.421011752585	0.81540069133486	1258.334488096775	717.0865236558104	Taiwan (Province of China)
84	8	2009	1977.484327590741	0.821432279265941	1258.595079252577	718.8892483381637	Taiwan (Province of China)
85	8	2010	1979.748833425712	0.827226752015366	1258.499014193662	721.24981923205	Taiwan (Province of China)
86	8	2011	1983.357301393242	0.832064073807912	1258.33505206468	725.0222493285628	Taiwan (Province of China)
87	8	2012	1983.621166180055	0.836677664574998	1258.524152484585	725.0970136954697	Taiwan (Province of China)
88	8	2013	1982.535138713754	0.841280462756768	1258.517576783672	724.0175619300824	Taiwan (Province of China)
89	8	2014	1984.293518534755	0.845695560406305	1258.6509706485	725.6425478862552	Taiwan (Province of China)
90	8	2015	1984.455560631928	0.850055268699097	1258.279552471112	726.1760081608161	Taiwan (Province of China)
91	8	2016	1996.755648621278	0.854466037759635	1258.859085156498	737.89656346478	Taiwan (Province of China)
92	8	2017	2016.73922828017	0.858888018761485	1258.544669920107	758.194558360062	Taiwan (Province of China)
93	8	2018	2039.050228632015	0.863158360983117	1258.770384098583	780.2798445334322	Taiwan (Province of China)
94	8	2019	2050.266307164995	0.86741184993072	1258.51509085621	791.7512163087845	Taiwan (Province of China)
95	8	2020	2049.149250013178	0.871247947250766	1258.364465354522	790.7847846586565	Taiwan (Province of China)
96	8	2021	2052.096393207004	0.874747053187929	1258.370191782172	793.7262014248317	Taiwan (Province of China)
97	10	1990	1531.00840346458	0.289075059080125	1258.58960180519	272.4188016593901	Cambodia
98	10	1991	1532.579033340411	0.29247920029669	1258.339800151279	274.2392331891315	Cambodia
99	10	1992	1534.623124429708	0.296900954885372	1258.401558448893	276.2215659808146	Cambodia
100	10	1993	1536.318208123223	0.301627201679918	1258.238780611821	278.0794275114015	Cambodia
101	10	1994	1537.918161976522	0.305722592004088	1258.429765173089	279.4883968034333	Cambodia
102	10	1995	1539.334033018869	0.310678881281017	1258.558226418232	280.7758066006372	Cambodia
103	10	1996	1541.721562672833	0.31563096971546	1258.366477721723	283.3550849511105	Cambodia
104	10	1997	1541.275965020965	0.320503749678941	1258.472388808482	282.803576212483	Cambodia
105	10	1998	1540.903138175773	0.324974298583536	1258.344650491249	282.5584876845244	Cambodia
106	10	1999	1541.639502831565	0.330224246107348	1258.352440624137	283.2870622074286	Cambodia
107	10	2000	1540.980752387589	0.336075029953322	1258.381571733093	282.5991806544955	Cambodia
108	10	2001	1542.906358538064	0.342507910583009	1258.641170375564	284.2651881624997	Cambodia
109	10	2002	1543.88277698973	0.349465712270985	1258.629480336195	285.2532966535355	Cambodia
110	10	2003	1544.674593321065	0.356929660458733	1258.270033126554	286.4045601945111	Cambodia
111	10	2004	1546.410707468249	0.364854644690823	1258.327667352542	288.0830401157073	Cambodia
112	10	2005	1547.652702668008	0.373331814716366	1258.315422593395	289.3372800746129	Cambodia
113	10	2006	1547.966026886863	0.381698166189418	1258.58415183583	289.3818750510329	Cambodia
114	10	2007	1550.383654066052	0.389876229632594	1258.391261734286	291.9923923317665	Cambodia
115	10	2008	1552.496923238328	0.397679519850279	1258.389973279171	294.106949959157	Cambodia
116	10	2009	1554.137131968009	0.404220933365413	1258.510091729276	295.6270402387338	Cambodia
117	10	2010	1555.086104355647	0.410211121336958	1258.401954522158	296.6841498334886	Cambodia
118	10	2011	1555.168675836563	0.415964408667437	1258.379733133819	296.788942702744	Cambodia
119	10	2012	1556.557337175293	0.4217697537185	1258.403710531705	298.1536266435878	Cambodia
120	10	2013	1557.131971169792	0.427715060183387	1258.628899087493	298.5030720822986	Cambodia
121	10	2014	1557.526103075471	0.433597748994237	1258.408244905485	299.1178581699862	Cambodia
122	10	2015	1558.386262734177	0.43948735809131	1258.485782585432	299.9004801487454	Cambodia
123	10	2016	1559.110519304907	0.445358172105636	1258.26694364416	300.8435756607471	Cambodia
124	10	2017	1561.242916465721	0.451221744385535	1258.408795741613	302.8341207241078	Cambodia
125	10	2018	1563.370823689485	0.457341489845745	1258.469169427553	304.9016542619315	Cambodia
126	10	2019	1565.905651551621	0.463643430446969	1258.51046161163	307.395189939991	Cambodia
127	10	2020	1566.047754665593	0.468876053670987	1258.292165615627	307.7555890499661	Cambodia
128	10	2021	1564.811152919796	0.473621490708013	1258.453045817754	306.3581071020426	Cambodia
129	11	1990	1562.356877150536	0.457134954421362	1258.370454672631	303.9864224779053	Indonesia
130	11	1991	1565.07226376614	0.466505583269134	1258.438560483346	306.6337032827939	Indonesia
131	11	1992	1568.39276707275	0.475753157454434	1258.419387242704	309.9733798300458	Indonesia
132	11	1993	1571.49954918491	0.484775240859362	1258.550359210348	312.9491899745622	Indonesia
133	11	1994	1574.440187443979	0.493607099523711	1258.555733827757	315.8844536162223	Indonesia
134	11	1995	1577.149441617132	0.502008381392835	1258.611683949571	318.5377576675603	Indonesia
135	11	1996	1579.758261558048	0.510108146446556	1258.608220293844	321.1500412642042	Indonesia
136	11	1997	1582.267564770211	0.51810218881129	1258.458367685049	323.8091970851617	Indonesia
137	11	1998	1584.921159413875	0.524045603868488	1258.485401375614	326.4357580382605	Indonesia
138	11	1999	1587.791270521289	0.529176329629629	1258.420626256023	329.370644265266	Indonesia
139	11	2000	1590.677736943245	0.533789587270659	1258.346340279635	332.3313966636097	Indonesia
140	11	2001	1593.975993274036	0.537977981115366	1258.594995230034	335.3809980440014	Indonesia
141	11	2002	1598.213324980754	0.542245676060877	1258.381505956459	339.8318190242949	Indonesia
142	11	2003	1602.83715066408	0.546550264351478	1258.354842370695	344.4823082933849	Indonesia
143	11	2004	1607.274514118788	0.550902314227472	1258.59478320439	348.6797309143983	Indonesia
144	11	2005	1611.238834183723	0.555424913216581	1258.364888177158	352.8739460065656	Indonesia
145	11	2006	1615.593596820703	0.560265924242442	1258.333051054556	357.2605457661468	Indonesia
146	11	2007	1621.396553130183	0.565811896183758	1258.39243260573	363.0041205244524	Indonesia
147	11	2008	1627.6723956307	0.572225266933015	1258.219654335514	369.4527412951857	Indonesia
148	11	2009	1633.614520006585	0.578866902230273	1258.601567813551	375.0129521930346	Indonesia
149	11	2010	1638.395880542242	0.585982419406785	1258.404101605433	379.9917789368083	Indonesia
150	11	2011	1642.562253048438	0.593652984587084	1258.437674499651	384.124578548787	Indonesia
151	11	2012	1647.392025967909	0.601185701344525	1258.339028455058	389.0529975128509	Indonesia
152	11	2013	1652.156919502533	0.608509904334102	1258.372762139263	393.78415736327	Indonesia
153	11	2014	1656.48098424563	0.615499887091834	1258.354218716959	398.1267655286704	Indonesia
154	11	2015	1659.517333941051	0.622222469472476	1258.883855602667	400.6334783383836	Indonesia
155	11	2016	1661.452411955721	0.62866662466714	1258.27293828388	403.1794736718409	Indonesia
156	11	2017	1662.822448009093	0.634895744678987	1258.515241553354	404.3072064557387	Indonesia
157	11	2018	1664.021323474708	0.640948750163115	1258.427671600833	405.5936518738743	Indonesia
158	11	2019	1665.321919185677	0.64686545689526	1258.550505447404	406.771413738272	Indonesia
159	11	2020	1668.321532452009	0.651926647922518	1258.429038755534	409.8924936964754	Indonesia
160	11	2021	1666.858662043427	0.656868336261681	1258.636672497127	408.2219895463004	Indonesia
161	12	1990	1496.226214053869	0.264283163752662	1258.326228911273	237.8999851425958	Lao People's Democratic Republic
162	12	1991	1496.244622242863	0.268787617854408	1258.592871810156	237.6517504327064	Lao People's Democratic Republic
163	12	1992	1498.708534460995	0.273435312470827	1258.350332686446	240.3582017745491	Lao People's Democratic Republic
164	12	1993	1499.282342761561	0.278140417914198	1258.600913333173	240.6814294283884	Lao People's Democratic Republic
165	12	1994	1500.635739499672	0.283270229855729	1258.485242295579	242.150497204093	Lao People's Democratic Republic
166	12	1995	1502.221333202346	0.288795341159004	1258.263488790857	243.9578444114895	Lao People's Democratic Republic
167	12	1996	1502.704265999265	0.294838372041673	1258.452717508562	244.2515484907026	Lao People's Democratic Republic
168	12	1997	1504.33128824164	0.301477967015192	1258.390233587541	245.9410546540994	Lao People's Democratic Republic
169	12	1998	1505.588434548169	0.308402544731754	1258.361294327681	247.2271402204879	Lao People's Democratic Republic
170	12	1999	1507.497340540297	0.315972615438411	1258.39901471849	249.0983258218075	Lao People's Democratic Republic
171	12	2000	1507.973777406948	0.323947359495962	1258.445893815426	249.5278835915226	Lao People's Democratic Republic
172	12	2001	1511.112800398767	0.332580408807204	1258.687456493898	252.4253439048691	Lao People's Democratic Republic
173	12	2002	1513.782419383686	0.341667271144462	1258.342346103572	255.4400732801132	Lao People's Democratic Republic
174	12	2003	1516.370461759245	0.350658178383381	1258.310052046239	258.0604097130063	Lao People's Democratic Republic
175	12	2004	1519.3565427797	0.359681759216616	1258.430983242472	260.9255595372288	Lao People's Democratic Republic
176	12	2005	1522.634483016709	0.368728677775792	1258.623187348771	264.0112956679382	Lao People's Democratic Republic
177	12	2006	1525.649138765826	0.378122280697802	1258.423216934533	267.2259218312931	Lao People's Democratic Republic
178	12	2007	1529.523047535152	0.387723649113709	1258.435996673839	271.0870508613134	Lao People's Democratic Republic
179	12	2008	1534.397187984414	0.397011298824877	1258.604217947957	275.7929700364566	Lao People's Democratic Republic
180	12	2009	1537.849925616508	0.406139021683818	1258.704465021144	279.1454605953636	Lao People's Democratic Republic
181	12	2010	1540.86201962983	0.414865566497825	1258.430291523506	282.4317281063245	Lao People's Democratic Republic
182	12	2011	1544.208236550574	0.42335452259834	1258.330735798601	285.8775007519723	Lao People's Democratic Republic
183	12	2012	1546.896209658207	0.431149360954477	1258.27701442108	288.6191952371269	Lao People's Democratic Republic
184	12	2013	1549.834205924577	0.438691038635463	1258.461180192023	291.3730257325542	Lao People's Democratic Republic
185	12	2014	1552.501814908533	0.4458694242056	1258.378313323296	294.1235015852371	Lao People's Democratic Republic
186	12	2015	1555.436096152769	0.452749603276049	1258.326169262919	297.1099268898495	Lao People's Democratic Republic
187	12	2016	1559.606287800962	0.459583995539449	1258.663425571795	300.942862229168	Lao People's Democratic Republic
188	12	2017	1566.287380157602	0.466168891657656	1258.467964852427	307.819415305175	Lao People's Democratic Republic
189	12	2018	1572.469016324517	0.472618102538068	1258.373227131296	314.095789193221	Lao People's Democratic Republic
190	12	2019	1577.698768994778	0.478811372841658	1258.426148732699	319.272620262079	Lao People's Democratic Republic
191	12	2020	1580.093409727889	0.484192959345392	1258.324553729505	321.7688559983842	Lao People's Democratic Republic
192	12	2021	1579.702096538814	0.489136091456599	1258.406902048202	321.2951944906117	Lao People's Democratic Republic
193	13	1990	1531.01889921336	0.545799405460294	1258.530554954777	272.4883442585835	Malaysia
194	13	1991	1537.171414144298	0.551683548009526	1258.531115848861	278.6402982954376	Malaysia
195	13	1992	1543.521162077335	0.558186752245966	1258.359605940818	285.1615561365165	Malaysia
196	13	1993	1550.242018089634	0.565845656303133	1258.549598932802	291.6924191568316	Malaysia
197	13	1994	1554.199108441558	0.574380445989544	1258.493091994961	295.7060164465972	Malaysia
198	13	1995	1559.738872115351	0.583441102596569	1258.252747519798	301.4861245955526	Malaysia
199	13	1996	1562.655246414353	0.593152135005711	1258.799888868942	303.8553575454109	Malaysia
200	13	1997	1566.325783588252	0.603418105152686	1258.408123994985	307.9176595932668	Malaysia
201	13	1998	1570.196244865428	0.612645412003281	1258.464248142593	311.7319967228357	Malaysia
202	13	1999	1577.743674508009	0.621724901078498	1258.422337646314	319.3213368616946	Malaysia
203	13	2000	1577.020652119398	0.630523543762275	1258.316046597779	318.7046055216188	Malaysia
204	13	2001	1577.143813834619	0.638257476929833	1258.464745726775	318.6790681078437	Malaysia
205	13	2002	1577.6783960563	0.645044248017871	1258.320012325427	319.3583837308736	Malaysia
206	13	2003	1578.331810649215	0.65088567830407	1258.347997436331	319.9838132128834	Malaysia
207	13	2004	1576.943634262652	0.656243325827196	1258.369410132063	318.5742241305898	Malaysia
208	13	2005	1577.068937799341	0.661242241061834	1258.357845329892	318.7110924694489	Malaysia
209	13	2006	1578.786402984743	0.665956287100151	1258.415280088771	320.3711228959712	Malaysia
210	13	2007	1580.421057875769	0.670843725887123	1258.421248320679	321.9998095550893	Malaysia
211	13	2008	1583.353863708527	0.676399910213952	1258.329720567051	325.0241431414763	Malaysia
212	13	2009	1586.628956954884	0.682070653985994	1258.292328862907	328.3366280919763	Malaysia
213	13	2010	1588.389526050761	0.688258621606068	1258.413062724904	329.9764633258567	Malaysia
214	13	2011	1588.599414462352	0.69408340345083	1258.455097338932	330.14431712342	Malaysia
215	13	2012	1589.809638399368	0.699664734135674	1258.543100587153	331.2665378122153	Malaysia
216	13	2013	1591.081953036862	0.70493071683803	1258.167786502627	332.9141665342349	Malaysia
217	13	2014	1593.041762466663	0.709953756222256	1258.529186603201	334.5125758634629	Malaysia
218	13	2015	1597.119830510485	0.714659871236347	1258.22593368302	338.8938968274642	Malaysia
219	13	2016	1602.247523583406	0.719223424980679	1258.616424655576	343.6310989278295	Malaysia
220	13	2017	1613.273278673285	0.724235411990887	1258.252952747119	355.0203259261662	Malaysia
221	13	2018	1622.188618235064	0.72938807812528	1258.419607225325	363.7690110097392	Malaysia
222	13	2019	1628.200367105161	0.734587751127645	1258.359883108685	369.8404839964755	Malaysia
223	13	2020	1624.487497048593	0.738743992650626	1258.232606257127	366.2548907914661	Malaysia
224	13	2021	1626.776393827057	0.742523828414751	1258.35770039201	368.4186934350462	Malaysia
225	14	1990	1438.383325184039	0.331601544442323	1258.512021259796	179.8713039242434	Maldives
226	14	1991	1444.430093972531	0.344398606997735	1258.437927317455	185.9921666550763	Maldives
227	14	1992	1450.25929704241	0.358252339504646	1258.634011993307	191.6252850491037	Maldives
228	14	1993	1457.447942043438	0.372806998520911	1258.627669111194	198.8202729322441	Maldives
229	14	1994	1464.126859250532	0.388081604129663	1258.435430778417	205.6914284721149	Maldives
230	14	1995	1469.400858775558	0.403945582505039	1258.5290119589	210.8718468166583	Maldives
231	14	1996	1474.779040899438	0.420519127829701	1258.376774369642	216.402266529796	Maldives
232	14	1997	1478.677834880236	0.437436025558501	1258.294619989972	220.3832148902632	Maldives
233	14	1998	1485.661137388502	0.453973361371121	1258.245014772547	227.4161226159556	Maldives
234	14	1999	1489.622627002204	0.469338065717424	1258.442111244365	231.1805157578385	Maldives
235	14	2000	1493.404267625477	0.483495670503175	1258.46565029685	234.9386173286271	Maldives
236	14	2001	1497.602336872341	0.495923695035155	1258.477227115163	239.1251097571774	Maldives
237	14	2002	1503.507227643071	0.507404859766873	1258.352387816725	245.1548398263462	Maldives
238	14	2003	1508.71852729087	0.518926864396739	1258.483348037868	250.2351792530028	Maldives
239	14	2004	1512.281542172202	0.529910190937908	1258.494683287317	253.7868588848851	Maldives
240	14	2005	1515.370320891839	0.53825333247429	1258.698222696647	256.6720981951921	Maldives
241	14	2006	1518.962837962906	0.547950411527519	1258.352869848287	260.6099681146191	Maldives
242	14	2007	1522.290225645664	0.557529246632533	1258.313131226949	263.9770944187158	Maldives
243	14	2008	1524.965254505516	0.566839634379964	1258.465233222565	266.5000212829507	Maldives
244	14	2009	1527.149934521687	0.574442059853853	1258.349940319521	268.7999942021663	Maldives
245	14	2010	1527.269222797457	0.581980986393534	1258.673935791438	268.5952870060194	Maldives
246	14	2011	1526.953902970363	0.589684459954112	1258.381000476058	268.5729024943046	Maldives
247	14	2012	1526.41558526422	0.596948519185372	1258.348906997145	268.0666782670744	Maldives
248	14	2013	1525.934416402395	0.604238519255647	1258.322485683337	267.6119307190579	Maldives
249	14	2014	1524.837174188066	0.611578071403856	1258.437105171223	266.4000690168432	Maldives
250	14	2015	1523.063880438494	0.618454389892933	1258.395691654216	264.6681887842785	Maldives
251	14	2016	1521.994896849288	0.624875949954596	1258.25329342584	263.7416034234479	Maldives
252	14	2017	1520.270187297594	0.631083288156097	1258.663114174926	261.6070731226682	Maldives
253	14	2018	1518.777791603314	0.637205659403498	1258.711508603508	260.0662829998064	Maldives
254	14	2019	1516.90189040409	0.643082793641918	1258.394121161199	258.5077692428915	Maldives
255	14	2020	1516.094130326586	0.647608589281031	1258.604689062166	257.4894412644203	Maldives
256	14	2021	1512.132482229694	0.650886627343107	1258.258403667257	253.8740785624375	Maldives
257	15	1990	1372.205599455694	0.319219723709677	1258.634193548066	113.5714059076281	Myanmar
258	15	1991	1375.581232661701	0.322034718697423	1258.664030318356	116.9172023433448	Myanmar
259	15	1992	1378.840563139658	0.325628883748026	1258.4756020124	120.3649611272574	Myanmar
260	15	1993	1381.357939025638	0.329707434417887	1258.446446065962	122.911492959676	Myanmar
261	15	1994	1384.793607201609	0.334290120297598	1258.322013961914	126.4715932396946	Myanmar
262	15	1995	1387.678505298085	0.339590975967104	1258.417670156713	129.2608351413712	Myanmar
263	15	1996	1390.83840551483	0.345191641257382	1258.734008954546	132.1043965602842	Myanmar
264	15	1997	1394.609242275207	0.350892883218861	1258.400043272786	136.2091990024207	Myanmar
265	15	1998	1399.026698437333	0.356696902058465	1258.448702156888	140.5779962804454	Myanmar
266	15	1999	1403.058282388988	0.36303773228042	1258.424503047839	144.6337793411485	Myanmar
267	15	2000	1407.203338929922	0.370360017053284	1258.469546316822	148.7337926131001	Myanmar
268	15	2001	1410.928331187659	0.378171980483692	1258.310057094459	152.6182740932002	Myanmar
269	15	2002	1416.659064682239	0.386343628220189	1258.614096194421	158.0449684878179	Myanmar
270	15	2003	1422.97587861334	0.395218766380276	1258.516753018873	164.4591255944667	Myanmar
271	15	2004	1429.000801187281	0.40469235815513	1258.965578897411	170.03522228987	Myanmar
272	15	2005	1432.476738450087	0.414662082498037	1258.537134702793	173.9396037472939	Myanmar
273	15	2006	1434.911036370037	0.424705070565889	1258.579826529088	176.3312098409483	Myanmar
274	15	2007	1434.032810515657	0.434536927066905	1258.654109658049	175.3787008576078	Myanmar
275	15	2008	1433.771285848372	0.443595531234043	1258.626260598175	175.145025250197	Myanmar
276	15	2009	1433.468973205828	0.451954883959276	1258.272381129509	175.1965920763191	Myanmar
277	15	2010	1433.961097040232	0.460180429354898	1258.52175332463	175.4393437156014	Myanmar
278	15	2011	1436.509535169593	0.467850871609568	1258.416189337813	178.0933458317807	Myanmar
279	15	2012	1437.705692456018	0.475336422547245	1258.429344484767	179.2763479712507	Myanmar
280	15	2013	1443.110115427274	0.482821855058075	1258.582616266347	184.5274991609269	Myanmar
281	15	2014	1447.551525433911	0.490255145456161	1258.366113298769	189.1854121351419	Myanmar
282	15	2015	1450.905401933462	0.497374156127321	1258.484834857422	192.4205670760405	Myanmar
283	15	2016	1457.866559410825	0.504115978117272	1258.393766273881	199.4727931369439	Myanmar
284	15	2017	1466.77652063484	0.510823431317416	1258.354784646432	208.4217359884087	Myanmar
285	15	2018	1476.476034453422	0.517557469010629	1258.582579732925	217.8934547204969	Myanmar
286	15	2019	1483.094728070617	0.524108970350153	1258.459895606986	224.6348324636306	Myanmar
287	15	2020	1484.141154760246	0.529434702877063	1258.264484901172	225.8766698590732	Myanmar
288	15	2021	1483.116571058759	0.533900839611906	1258.363670192702	224.7529008660567	Myanmar
289	16	1990	1543.970734597328	0.510011796397722	1258.41259204493	285.5581425523983	Philippines
290	16	1991	1545.783396062741	0.513707183203398	1258.237327135119	287.5460689276219	Philippines
291	16	1992	1548.790969911785	0.517109502298333	1258.332167984098	290.4588019276873	Philippines
292	16	1993	1551.42583753035	0.520600378172241	1258.402258374374	293.0235791559764	Philippines
293	16	1994	1553.277374293784	0.524613606961947	1258.362949620311	294.9144246734731	Philippines
294	16	1995	1555.160644150161	0.528827907097189	1258.699589098727	296.4610550514342	Philippines
295	16	1996	1557.519656273849	0.532938848718821	1258.642043937346	298.8776123365028	Philippines
296	16	1997	1559.757185781474	0.536589867582292	1258.572647676886	301.1845381045882	Philippines
297	16	1998	1562.063823150008	0.539496470377039	1258.625490249246	303.4383329007624	Philippines
298	16	1999	1563.705583205186	0.542257968063782	1258.451770157992	305.2538130471942	Philippines
299	16	2000	1565.378015027146	0.544997722532077	1258.466192010955	306.9118230161907	Philippines
300	16	2001	1566.224570459915	0.547409431560733	1258.291449862808	307.9331205971071	Philippines
301	16	2002	1565.614059092504	0.549521153378409	1258.393928787488	307.220130305016	Philippines
302	16	2003	1564.450743789411	0.551567967518738	1258.322638107442	306.1281056819696	Philippines
303	16	2004	1563.515648291419	0.553704287358934	1258.412072661422	305.1035756299975	Philippines
304	16	2005	1563.815208096805	0.555664102826939	1258.470588568586	305.3446195282186	Philippines
305	16	2006	1564.26952702419	0.557976265254754	1258.419808834202	305.8497181899884	Philippines
306	16	2007	1564.944617256419	0.560822023745201	1258.317904441282	306.6267128151371	Philippines
307	16	2008	1566.76115560484	0.563974721376474	1258.482925775421	308.2782298294194	Philippines
308	16	2009	1568.421978394277	0.567355819963632	1258.438828788899	309.983149605378	Philippines
309	16	2010	1569.363350476842	0.571765888250344	1258.463656536249	310.8996939405927	Philippines
310	16	2011	1570.171980217894	0.577240283466517	1258.470800902412	311.7011793154818	Philippines
311	16	2012	1571.271343124454	0.58376762501942	1258.431964940627	312.8393781838276	Philippines
312	16	2013	1572.173099092927	0.590837549266941	1258.447662239715	313.7254368532112	Philippines
313	16	2014	1573.877852620546	0.598384520042983	1258.375534975394	315.5023176451521	Philippines
314	16	2015	1577.02201480073	0.606215624393378	1258.317005355121	318.705009445609	Philippines
315	16	2016	1581.84120605364	0.614224960974851	1258.310237706374	323.530968347266	Philippines
316	16	2017	1589.326085476561	0.622315028960912	1258.362496778809	330.9635886977514	Philippines
317	16	2018	1596.998840024823	0.630464275930184	1258.434822725658	338.564017299165	Philippines
318	16	2019	1601.932385485637	0.638547384381803	1258.365606637392	343.5667788482449	Philippines
319	16	2020	1598.578319267713	0.644867233233664	1258.408926555768	340.1693927119452	Philippines
320	16	2021	1598.969282081789	0.651219328702707	1258.341189218865	340.6280928629239	Philippines
321	17	1990	1450.797437689538	0.522622552851521	1258.599676917464	192.1977607720733	Sri Lanka
322	17	1991	1451.184966170421	0.528239202759485	1258.522350693662	192.6626154767594	Sri Lanka
323	17	1992	1452.029444584475	0.533345535471094	1258.364418690669	193.6650258938064	Sri Lanka
324	17	1993	1453.189328243271	0.538891102297622	1258.632106072359	194.5572221709124	Sri Lanka
325	17	1994	1454.561839721989	0.545124551180714	1258.480701021066	196.0811387009223	Sri Lanka
326	17	1995	1455.774159258224	0.551744058346111	1258.190325260269	197.5838339979543	Sri Lanka
327	17	1996	1458.664810952855	0.558938887614985	1258.235338545951	200.4294724069043	Sri Lanka
328	17	1997	1461.033783719506	0.566128422363729	1258.571330384337	202.4624533351696	Sri Lanka
329	17	1998	1464.769090457154	0.572326186668561	1258.57961179343	206.1894786637242	Sri Lanka
330	17	1999	1467.576853673224	0.57763004764168	1258.314514835791	209.2623388374327	Sri Lanka
331	17	2000	1470.403049375205	0.582942637570578	1258.358411016806	212.0446383583992	Sri Lanka
332	17	2001	1471.633907803213	0.587556599070554	1258.444289019493	213.1896187837194	Sri Lanka
333	17	2002	1473.645619653028	0.59235912694583	1258.518540663203	215.1270789898253	Sri Lanka
334	17	2003	1474.655668083901	0.597410284061105	1258.267238503059	216.3884295808418	Sri Lanka
335	17	2004	1475.661381609718	0.60225006214936	1258.342419204604	217.3189624051145	Sri Lanka
336	17	2005	1476.950572825588	0.606906655593188	1258.372315979045	218.5782568465429	Sri Lanka
337	17	2006	1479.609373529662	0.611807083317854	1258.375585520299	221.2337880093639	Sri Lanka
338	17	2007	1483.187629425593	0.616979265050006	1258.471210008148	224.7164194174454	Sri Lanka
339	17	2008	1487.020444235471	0.622414317259024	1258.381415082871	228.639	Sri Lanka
340	17	2009	1490.582795879505	0.628149630493025	1258.492695132893	232.0901007466121	Sri Lanka
341	17	2010	1494.258155533704	0.634263123413356	1258.484230237936	235.7739252957676	Sri Lanka
342	17	2011	1498.843306946857	0.640799571244289	1258.458852580863	240.3844543659939	Sri Lanka
343	17	2012	1503.339121823167	0.648049815659369	1258.626409233713	244.7127125894544	Sri Lanka
344	17	2013	1508.836767072002	0.655435837718287	1258.216267156293	250.6204999157087	Sri Lanka
345	17	2014	1514.11067967922	0.662782434226903	1258.538927849908	255.5717518293125	Sri Lanka
346	17	2015	1517.575694476548	0.669760291875565	1258.338713309669	259.2369811668786	Sri Lanka
347	17	2016	1520.856436867261	0.67627744148358	1258.295675406586	262.5607614606745	Sri Lanka
348	17	2017	1524.224253005957	0.682405274024772	1258.330587242625	265.8936657633321	Sri Lanka
349	17	2018	1526.766214596467	0.688125858195178	1258.841947738276	267.9242668581915	Sri Lanka
350	17	2019	1529.211034622286	0.69351606326589	1258.443673739657	270.7673608826285	Sri Lanka
351	17	2020	1531.378986544437	0.697648535082413	1258.427075106386	272.9519114380507	Sri Lanka
352	17	2021	1531.416017173885	0.70153493519423	1258.403947722571	273.0120694513139	Sri Lanka
353	18	1990	1626.006201687427	0.506644860754466	1258.312268469481	367.6939332179456	Thailand
354	18	1991	1632.569037382444	0.515911465809998	1258.413755821749	374.1552815606958	Thailand
355	18	1992	1636.856169393725	0.525161868897941	1258.420743385537	378.4354260081882	Thailand
356	18	1993	1645.144673614306	0.534303709087494	1258.28221902288	386.8624545914261	Thailand
357	18	1994	1650.255698839961	0.543325546554827	1258.399568903529	391.8561299364324	Thailand
358	18	1995	1658.034419735733	0.552452208814004	1258.481555774414	399.5528639613187	Thailand
359	18	1996	1666.025066171736	0.561302486534141	1258.327488607101	407.6975775646354	Thailand
360	18	1997	1666.541423343501	0.568449492093676	1258.560437266318	407.9809860771825	Thailand
361	18	1998	1666.770729695425	0.573817902004847	1258.401745343122	408.3689843523032	Thailand
362	18	1999	1674.156020207874	0.578854167794919	1258.440624590199	415.7153956176744	Thailand
363	18	2000	1680.450420219842	0.58350091705013	1258.390198483685	422.0602217361572	Thailand
364	18	2001	1683.763692143604	0.587661560775708	1258.720147645182	425.0435444984214	Thailand
365	18	2002	1691.661016841953	0.59175909789129	1258.435692567222	433.2253242747304	Thailand
366	18	2003	1696.107239183788	0.596048920136592	1258.380893589373	437.7263455944151	Thailand
367	18	2004	1698.641025981582	0.600520665140167	1258.233921730956	440.4071042506264	Thailand
368	18	2005	1696.746139323224	0.605040775160747	1258.362191902035	438.3839474211895	Thailand
369	18	2006	1699.377218793152	0.610356678024317	1258.13236814415	441.2448506490018	Thailand
370	18	2007	1706.130885618348	0.616368591131489	1258.249362452862	447.8815231654864	Thailand
371	18	2008	1709.593545662279	0.621067542847306	1258.399260922315	451.1942847399641	Thailand
372	18	2009	1712.445236184997	0.624329070216978	1258.32433748472	454.1208987002769	Thailand
373	18	2010	1715.645177317396	0.62858943983977	1258.412684384656	457.2324929327397	Thailand
374	18	2011	1715.451806809487	0.633226727672561	1258.2995549341	457.152251875387	Thailand
375	18	2012	1714.988834382041	0.638410972213962	1258.31782618699	456.6710081950507	Thailand
376	18	2013	1713.135274033222	0.643672915801455	1258.707302632221	454.4279714010008	Thailand
377	18	2014	1713.337686256978	0.648772057471972	1258.504248679742	454.8334375772354	Thailand
378	18	2015	1715.666266669634	0.654015622617677	1258.47444368351	457.1918229861237	Thailand
379	18	2016	1718.811155618012	0.659369302952365	1258.582799182081	460.2283564359304	Thailand
380	18	2017	1720.049352630284	0.664804133690469	1258.456579619279	461.592773011005	Thailand
381	18	2018	1723.879912055648	0.670225586853729	1258.32389503799	465.5560170176575	Thailand
382	18	2019	1727.49107846779	0.675273900833315	1258.375949964906	469.1151285028845	Thailand
383	18	2020	1730.094394800649	0.679119989171207	1258.724397425675	471.3699973749735	Thailand
384	18	2021	1729.077169582762	0.682547932974593	1258.544142541511	470.5330270412508	Thailand
385	19	1990	1394.010501114426	0.262468083434918	1258.562159599406	135.44834151502	Timor-Leste
386	19	1991	1394.188540897241	0.270943348789144	1258.118660551785	136.0698803454552	Timor-Leste
387	19	1992	1394.000535564791	0.279916760012752	1258.360450321397	135.6400852433942	Timor-Leste
388	19	1993	1393.891408104869	0.289266628937942	1258.299384199832	135.5920239050374	Timor-Leste
389	19	1994	1393.447150918174	0.298763188841394	1258.358123475464	135.0890274427106	Timor-Leste
390	19	1995	1393.282301185049	0.308018683645478	1258.332458325734	134.9498428593147	Timor-Leste
391	19	1996	1390.017459043871	0.317588750054214	1258.282980959547	131.7344780843243	Timor-Leste
392	19	1997	1383.669744323822	0.326705373863583	1258.350498491756	125.3192458320652	Timor-Leste
393	19	1998	1376.532980606248	0.334894497001343	1258.578191290382	117.9547893158663	Timor-Leste
394	19	1999	1370.893678163501	0.339252140436899	1258.424874212548	112.4688039509531	Timor-Leste
395	19	2000	1368.109479576732	0.343793649201481	1258.525705542877	109.583774033855	Timor-Leste
396	19	2001	1370.111259214583	0.349490320159863	1258.366667593399	111.7445916211841	Timor-Leste
397	19	2002	1373.41992328049	0.354162019516716	1258.508418932621	114.9115043478694	Timor-Leste
398	19	2003	1381.194970384391	0.35844002540281	1258.424840985654	122.7701293987373	Timor-Leste
399	19	2004	1383.059923748025	0.362687998477417	1258.25852815406	124.801395593965	Timor-Leste
400	19	2005	1389.640031914552	0.366913584279333	1258.426963556209	131.213068358343	Timor-Leste
401	19	2006	1392.499000845871	0.370654092006941	1258.382543683095	134.1164571627764	Timor-Leste
402	19	2007	1398.129180022733	0.375390767982559	1258.460426027424	139.6687539953089	Timor-Leste
403	19	2008	1401.732629416028	0.381227527778766	1258.657300410346	143.0753290056819	Timor-Leste
404	19	2009	1408.138532223477	0.387944823498752	1258.468687266005	149.6698449574724	Timor-Leste
405	19	2010	1412.479116131325	0.394887019369648	1258.566711934506	153.9124041968194	Timor-Leste
406	19	2011	1420.596401413286	0.401872356301348	1258.651964841798	161.9444365714885	Timor-Leste
407	19	2012	1428.574317202011	0.408910300117845	1258.500231564406	170.0740856376051	Timor-Leste
408	19	2013	1434.746245345919	0.41521787782997	1258.348100195164	176.3981451507543	Timor-Leste
409	19	2014	1440.348426815686	0.421155537971188	1258.407522969846	181.9409038458402	Timor-Leste
410	19	2015	1443.493024869982	0.426383620035982	1258.462354347785	185.0306705221974	Timor-Leste
411	19	2016	1445.783468804268	0.431207272013621	1258.345615819519	187.4378529847486	Timor-Leste
412	19	2017	1449.435211583366	0.434519733594658	1258.581675505407	190.8535360779588	Timor-Leste
413	19	2018	1453.3404079021	0.437018662969572	1258.259624274415	195.0807836276854	Timor-Leste
414	19	2019	1456.126488463625	0.44019584549571	1258.529362618414	197.5971258452118	Timor-Leste
415	19	2020	1459.077064239018	0.442349336035765	1258.43488368609	200.6421805529285	Timor-Leste
416	19	2021	1461.536383502479	0.444667618881833	1258.496518916259	203.0398645862203	Timor-Leste
417	20	1990	1459.841922650818	0.407630047693296	1258.535882991759	201.3060396590593	Viet Nam
418	20	1991	1463.172262983754	0.413217249557429	1258.463897620778	204.7083653629763	Viet Nam
419	20	1992	1465.239708900189	0.419781657140794	1258.307430344524	206.9322785556644	Viet Nam
420	20	1993	1468.798974467198	0.427072184949202	1258.308933023103	210.4900414440949	Viet Nam
421	20	1994	1471.546560081381	0.435106272492167	1258.284748425806	213.2618116555752	Viet Nam
422	20	1995	1474.63419613013	0.443858785203356	1258.317256670103	216.3169394600266	Viet Nam
423	20	1996	1477.491874306842	0.453102410398964	1258.405189278024	219.0866850288176	Viet Nam
424	20	1997	1481.113394665759	0.462853518365539	1258.665348669543	222.448045996216	Viet Nam
425	20	1998	1484.77814289921	0.47247889159957	1258.403858930813	226.3742839683971	Viet Nam
426	20	1999	1488.74654128309	0.48144577410536	1258.49784221641	230.2486990666796	Viet Nam
427	20	2000	1491.667981079557	0.489802045414549	1258.381881901119	233.286099178438	Viet Nam
428	20	2001	1495.223527927101	0.497630349065707	1258.45178510944	236.7717428176607	Viet Nam
429	20	2002	1500.596343334214	0.505453447065355	1258.28901081887	242.3073325153439	Viet Nam
430	20	2003	1506.50168704346	0.513367511118634	1258.417678008321	248.0840090351396	Viet Nam
431	20	2004	1512.079039813105	0.521229389687461	1258.376360178221	253.7026796348837	Viet Nam
432	20	2005	1516.935728798547	0.528956332075378	1258.397218980377	258.5385098181698	Viet Nam
433	20	2006	1521.452155751728	0.53630065301368	1258.536106942662	262.9160488090654	Viet Nam
434	20	2007	1527.706549420608	0.543342652110377	1258.296644919726	269.4099045008822	Viet Nam
435	20	2008	1533.924465283572	0.550127119086299	1258.360169729433	275.5642955541396	Viet Nam
436	20	2009	1539.768067639807	0.55645594448371	1258.498592315702	281.2694753241055	Viet Nam
437	20	2010	1544.076993992426	0.562768571224979	1258.360093625445	285.7169003669812	Viet Nam
438	20	2011	1547.595169172436	0.568945458254757	1258.561934452328	289.0332347201074	Viet Nam
439	20	2012	1550.575422649823	0.575078671720175	1258.300088822755	292.2753338270672	Viet Nam
440	20	2013	1553.252232062846	0.581029214733769	1258.402671413428	294.8495606494178	Viet Nam
441	20	2014	1555.878723903024	0.586913814919078	1258.411320011297	297.4674038917274	Viet Nam
442	20	2015	1557.698985671896	0.592849573281283	1258.363492301721	299.3354933701753	Viet Nam
443	20	2016	1557.728901291894	0.598849485299412	1258.333919945031	299.3949813468632	Viet Nam
444	20	2017	1554.722227824502	0.605019420569412	1258.268822218793	296.4534056057096	Viet Nam
445	20	2018	1552.054672099192	0.611351406113218	1258.294465793616	293.760206305576	Viet Nam
446	20	2019	1550.871232583899	0.6177338152062	1258.197496109299	292.6737364745998	Viet Nam
447	20	2020	1555.081411025721	0.623090320139283	1258.289263639764	296.7921473859572	Viet Nam
448	20	2021	1555.264490640184	0.627933720680671	1258.529745435327	296.734745204858	Viet Nam
449	22	1990	1596.753286208482	0.53464890774309	1258.48764240544	338.2656438030415	Fiji
450	22	1991	1598.001354355381	0.538778259951718	1258.356849660405	339.6445046949761	Fiji
451	22	1992	1599.688259633373	0.543188551973659	1258.34576092696	341.3424987064134	Fiji
452	22	1993	1601.375700580037	0.547776473718793	1258.168930296127	343.2067702839099	Fiji
453	22	1994	1602.954975478114	0.552849019704515	1258.410578779674	344.5443966984399	Fiji
454	22	1995	1605.132754449796	0.558530972290103	1258.442116589783	346.6906378600131	Fiji
455	22	1996	1607.407887553681	0.565041878958725	1258.304284463957	349.1036030897237	Fiji
456	22	1997	1609.734161246348	0.571187752703497	1258.586318147172	351.147843099176	Fiji
457	22	1998	1611.851883539653	0.577172353765379	1258.551955894825	353.2999276448279	Fiji
458	22	1999	1614.150703841148	0.583573942431191	1258.385553815286	355.7651500258617	Fiji
459	22	2000	1616.398273934851	0.589196631128333	1258.16376028501	358.2345136498411	Fiji
460	22	2001	1618.602170141577	0.59449741944042	1258.422381262526	360.1797888790506	Fiji
461	22	2002	1621.610262835504	0.59932203091066	1258.460232075392	363.1500307601125	Fiji
462	22	2003	1624.128702396436	0.603489622121197	1258.637485921188	365.4912164752486	Fiji
463	22	2004	1626.185253168837	0.607544889853603	1258.45630533246	367.7289478363775	Fiji
464	22	2005	1627.11352307085	0.610812943594047	1258.524210416868	368.589312653982	Fiji
465	22	2006	1628.339106686682	0.613932767413255	1258.295240495143	370.0438661915387	Fiji
466	22	2007	1629.95742787312	0.616582915169589	1258.566737535069	371.3906903380503	Fiji
467	22	2008	1630.913897761605	0.618958809102014	1258.559397102438	372.3545006591669	Fiji
468	22	2009	1632.470732734626	0.620883465082065	1258.352922022459	374.1178107121668	Fiji
469	22	2010	1633.244331168995	0.62330878605608	1258.44893677398	374.7953943950149	Fiji
470	22	2011	1634.252750042721	0.626438251319165	1258.362605271008	375.8901447717126	Fiji
471	22	2012	1635.252414169134	0.629881334893454	1258.605093074068	376.6473210950658	Fiji
472	22	2013	1636.299070163342	0.634278114312534	1258.557102778201	377.7419673851414	Fiji
473	22	2014	1637.723584806307	0.6393900664467	1258.417849886077	379.3057349202297	Fiji
474	22	2015	1639.472650546467	0.645026352546626	1258.203643907827	381.2690066386397	Fiji
475	22	2016	1641.706262012003	0.650742680102873	1258.458645734943	383.2476162770602	Fiji
476	22	2017	1644.341997951396	0.656464010258719	1258.342948236537	385.9990497148592	Fiji
477	22	2018	1646.945673036788	0.661991453647996	1258.667859007405	388.2778140293831	Fiji
478	22	2019	1648.881725648304	0.667060979290814	1258.35639999845	390.5253256498545	Fiji
479	22	2020	1649.056130816004	0.671431490601499	1258.33699435995	390.7191364560533	Fiji
480	22	2021	1647.874168708602	0.675051630810876	1258.24000104706	389.6341676615418	Fiji
481	23	1990	1568.289414412584	0.410389821247376	1258.387464465819	309.9019499467647	Kiribati
482	23	1991	1571.322896871739	0.412884199130178	1258.430207614518	312.8926892572204	Kiribati
483	23	1992	1574.378677966956	0.415577609430112	1258.381487332472	315.997190634484	Kiribati
484	23	1993	1577.395680645137	0.418481660624087	1258.498202710257	318.8974779348798	Kiribati
485	23	1994	1580.84777876603	0.421716217125176	1258.288722372748	322.5590563932813	Kiribati
486	23	1995	1583.769880426675	0.425024354020195	1258.187534775521	325.5823456511548	Kiribati
487	23	1996	1587.712713246574	0.428300682254543	1258.51466050586	329.198052740714	Kiribati
488	23	1997	1591.538431934754	0.431641940565898	1258.341249928147	333.1971820066065	Kiribati
489	23	1998	1596.101052489632	0.435741904126434	1258.462601216054	337.6384512735781	Kiribati
490	23	1999	1600.228573265914	0.439692923227333	1258.79824536104	341.430327904874	Kiribati
491	23	2000	1603.979442581907	0.444436339062538	1258.477330105172	345.502112476735	Kiribati
492	23	2001	1608.005559734444	0.448782300735609	1258.246907182505	349.7586525519387	Kiribati
493	23	2002	1613.611852217098	0.453462297779448	1258.623753400574	354.9880988165235	Kiribati
494	23	2003	1619.98941438886	0.458208373737044	1258.462505938988	361.5269084498718	Kiribati
495	23	2004	1626.375186910348	0.462336213231137	1258.532690518901	367.8424963914465	Kiribati
496	23	2005	1630.151523234973	0.466722276344394	1258.353367822147	371.798155412826	Kiribati
497	23	2006	1632.999560157792	0.470557196660738	1258.405309325372	374.5942508324199	Kiribati
498	23	2007	1635.285718965214	0.474227450118041	1258.337349075125	376.9483698900888	Kiribati
499	23	2008	1638.301551479159	0.47720193306214	1258.375537666063	379.926013813096	Kiribati
500	23	2009	1640.556083185347	0.480035601443872	1258.537514826337	382.0185683590103	Kiribati
501	23	2010	1642.177579631302	0.482447689410665	1258.407176926108	383.7704027051939	Kiribati
502	23	2011	1643.466170004611	0.485028211089828	1258.484464232443	384.9817057721682	Kiribati
503	23	2012	1646.564883998288	0.488175863692029	1258.28124250012	388.2836414981687	Kiribati
504	23	2013	1648.418303610677	0.491880767182311	1258.193690570437	390.2246130402395	Kiribati
505	23	2014	1651.364648145195	0.495317241227584	1258.443235022209	392.9214131229865	Kiribati
506	23	2015	1653.359403947935	0.500059699036215	1258.552076135337	394.8073278125976	Kiribati
507	23	2016	1655.294888009787	0.505207837257253	1258.42831138933	396.8665766204576	Kiribati
508	23	2017	1656.439422682011	0.510019240979789	1258.341320259188	398.0981024228229	Kiribati
509	23	2018	1659.027835950347	0.514810383548853	1258.536702663834	400.4911332865124	Kiribati
510	23	2019	1659.476657085628	0.519441321098362	1258.737452275245	400.7392048103832	Kiribati
511	23	2020	1659.200495875834	0.523454113096381	1258.396673479247	400.8038223965864	Kiribati
512	23	2021	1657.928542938987	0.527186582842681	1258.431527349373	399.4970155896144	Kiribati
513	24	1990	1540.19682596768	0.430839288199048	1258.294815902211	281.9020100654686	Marshall Islands
514	24	1991	1543.121205423027	0.435571411977162	1258.23212134192	284.8890840811071	Marshall Islands
515	24	1992	1545.410352696725	0.440491018138956	1258.765361669023	286.6449910277015	Marshall Islands
516	24	1993	1548.035096823529	0.445479084259875	1258.513164810015	289.5219320135136	Marshall Islands
517	24	1994	1550.151143404099	0.450848221273844	1258.491391663208	291.6597517408914	Marshall Islands
518	24	1995	1551.276108524512	0.45685967435209	1258.432769131532	292.8433393929797	Marshall Islands
519	24	1996	1552.524984169166	0.461209430189201	1258.249287737455	294.2756964317102	Marshall Islands
520	24	1997	1553.74621790456	0.464752728246042	1258.474055498746	295.272162405814	Marshall Islands
521	24	1998	1555.544915439192	0.468133032354917	1258.472590679374	297.0723247598175	Marshall Islands
522	24	1999	1556.756192997279	0.471292726535272	1258.231937982335	298.5242550149437	Marshall Islands
523	24	2000	1557.076100010395	0.474562536385418	1258.773817691626	298.3022823187684	Marshall Islands
524	24	2001	1558.92052500763	0.478588316369524	1258.460047309406	300.4604776982248	Marshall Islands
525	24	2002	1560.76262031898	0.482776259493159	1258.358609341147	302.4040109778327	Marshall Islands
526	24	2003	1562.176487227193	0.486248620277286	1258.580262560279	303.5962246669137	Marshall Islands
527	24	2004	1564.070418346213	0.489573077431328	1258.693322066938	305.3770962792748	Marshall Islands
528	24	2005	1564.670825453128	0.49327139054966	1258.224775590485	306.4460498626424	Marshall Islands
529	24	2006	1565.275770281575	0.497456174718598	1258.488388798697	306.7873814828786	Marshall Islands
530	24	2007	1564.494027789075	0.502250042471655	1258.554622790992	305.9394049980831	Marshall Islands
531	24	2008	1564.705739204606	0.506359587700651	1258.498096929368	306.2076422752382	Marshall Islands
532	24	2009	1564.218356790811	0.510794535917681	1258.376273617004	305.8420831738076	Marshall Islands
533	24	2010	1563.891528717281	0.51608513761736	1258.460763614045	305.4307651032361	Marshall Islands
534	24	2011	1565.550277764856	0.521177086955837	1258.397786756928	307.1524910079286	Marshall Islands
535	24	2012	1566.063980226058	0.526042019095978	1258.503536296944	307.5604439291142	Marshall Islands
536	24	2013	1568.42784149822	0.531446300319586	1258.415132173796	310.0127093244234	Marshall Islands
537	24	2014	1570.111986580873	0.536640130947104	1258.532086335388	311.5799002454853	Marshall Islands
538	24	2015	1571.311056449732	0.541793166838195	1258.510797329264	312.8002591204679	Marshall Islands
539	24	2016	1572.98102988882	0.546782936000428	1258.285170375179	314.6958595136414	Marshall Islands
540	24	2017	1575.519917468849	0.55206515210282	1258.450979327762	317.0689381410875	Marshall Islands
541	24	2018	1577.96050349893	0.557599278468739	1258.367599656401	319.5929038425286	Marshall Islands
542	24	2019	1579.983739531661	0.563428749789962	1258.61654212884	321.3671974028209	Marshall Islands
543	24	2020	1579.569540176522	0.568837509186186	1258.228656078312	321.3408840982108	Marshall Islands
544	24	2021	1580.343732321177	0.574091128177309	1258.674484951424	321.6692473697528	Marshall Islands
545	25	1990	1590.75418656285	0.462511616715497	1258.486698771839	332.2674877910104	Micronesia (Federated States of)
546	25	1991	1595.387870573953	0.468144831239529	1258.501994891574	336.885875682379	Micronesia (Federated States of)
547	25	1992	1600.288243471486	0.473792936437038	1258.284065631323	342.0041778401628	Micronesia (Federated States of)
548	25	1993	1604.784979857538	0.479939595446532	1258.182518356011	346.6024615015265	Micronesia (Federated States of)
549	25	1994	1609.263046220748	0.485300005800881	1258.465564636002	350.7974815847467	Micronesia (Federated States of)
550	25	1995	1613.399435597746	0.491015185412641	1258.18674099906	355.2126945986865	Micronesia (Federated States of)
551	25	1996	1617.467455555737	0.495570308271861	1258.375830753835	359.0916248019023	Micronesia (Federated States of)
552	25	1997	1621.410814153636	0.499110105936474	1258.28994520327	363.1208689503658	Micronesia (Federated States of)
553	25	1998	1625.384099385194	0.5028615644834	1258.542990764969	366.8411086202248	Micronesia (Federated States of)
554	25	1999	1629.505026291494	0.506663430751627	1258.426608517378	371.0784177741164	Micronesia (Federated States of)
555	25	2000	1632.92274302516	0.511004227582949	1258.319485540878	374.6032574842814	Micronesia (Federated States of)
556	25	2001	1636.268427481423	0.515316814346477	1258.432544788981	377.8358826924411	Micronesia (Federated States of)
557	25	2002	1640.396008578691	0.519545671945836	1258.222840756066	382.1731678226251	Micronesia (Federated States of)
558	25	2003	1644.842545087584	0.523829598854531	1258.368048144329	386.4744969432547	Micronesia (Federated States of)
559	25	2004	1649.020386713803	0.527610964634803	1258.426668603155	390.5937181106483	Micronesia (Federated States of)
560	25	2005	1651.487930998393	0.531703321036516	1258.292660786359	393.1952702120336	Micronesia (Federated States of)
561	25	2006	1653.138753854753	0.535718681873052	1258.331184625844	394.8075692289094	Micronesia (Federated States of)
562	25	2007	1654.339778975114	0.53943146430145	1258.368563040572	395.971215934542	Micronesia (Federated States of)
563	25	2008	1655.063950950028	0.542766353836032	1258.386224526193	396.6777264238344	Micronesia (Federated States of)
564	25	2009	1655.853090265143	0.546275496220168	1258.562129408125	397.2909608570176	Micronesia (Federated States of)
565	25	2010	1656.876600206734	0.550122546321787	1258.621347574514	398.2552526322199	Micronesia (Federated States of)
566	25	2011	1657.222447291885	0.554240410692063	1258.325713100124	398.8967341917607	Micronesia (Federated States of)
567	25	2012	1658.29556421937	0.557965852891456	1258.591477469264	399.7040867501059	Micronesia (Federated States of)
568	25	2013	1659.109276619381	0.561082820885874	1258.396834900055	400.712441719327	Micronesia (Federated States of)
569	25	2014	1660.352697789276	0.563840029745074	1258.341483588834	402.0112142004423	Micronesia (Federated States of)
570	25	2015	1660.540717318899	0.567151341569495	1258.320385454422	402.2203318644767	Micronesia (Federated States of)
571	25	2016	1660.391832983112	0.570458101091096	1258.32852317635	402.0633098067622	Micronesia (Federated States of)
572	25	2017	1660.071021356695	0.574039832793086	1258.400967636552	401.6700537201425	Micronesia (Federated States of)
573	25	2018	1659.848943850879	0.577555080818811	1258.490788731252	401.3581551196269	Micronesia (Federated States of)
574	25	2019	1660.028248077322	0.581195254501754	1258.481689808971	401.5465582683505	Micronesia (Federated States of)
575	25	2020	1660.998920877321	0.584527228769055	1258.284516827823	402.7144040494973	Micronesia (Federated States of)
576	25	2021	1659.886149933413	0.587534967103163	1258.537821952016	401.3483279813972	Micronesia (Federated States of)
577	26	1990	1466.04103738954	0.310668628637835	1258.593823269299	207.4472141202405	Papua New Guinea
578	26	1991	1468.328546053491	0.314967305387282	1258.591512638547	209.7370334149448	Papua New Guinea
579	26	1992	1470.445707136645	0.319530259271955	1258.481335357953	211.9643717786921	Papua New Guinea
580	26	1993	1472.113160028156	0.32500598378048	1258.500618129064	213.6125418990914	Papua New Guinea
581	26	1994	1473.5332338447	0.330664467960637	1258.266197535118	215.267036309582	Papua New Guinea
582	26	1995	1474.780156405429	0.335421285048649	1258.4044166209	216.3757397845291	Papua New Guinea
583	26	1996	1476.640491133856	0.340348698133771	1258.369790594838	218.2707005390182	Papua New Guinea
584	26	1997	1477.74640535349	0.344258324561358	1258.434626452113	219.3117789013768	Papua New Guinea
585	26	1998	1479.644739702844	0.347801407739934	1258.343962181093	221.3007775217509	Papua New Guinea
586	26	1999	1481.361837943299	0.351250620970096	1258.276428584725	223.085409358574	Papua New Guinea
587	26	2000	1482.025123262237	0.354135790847746	1258.346317825956	223.6788054362808	Papua New Guinea
588	26	2001	1484.029668198826	0.356588986333728	1258.616523152566	225.4131450462601	Papua New Guinea
589	26	2002	1487.0268931454	0.358572086402703	1258.379525355845	228.6473677895551	Papua New Guinea
590	26	2003	1489.334875550456	0.360736816415114	1258.303218434049	231.0316571164071	Papua New Guinea
591	26	2004	1491.021902482575	0.36282754151245	1258.432657572093	232.589244910482	Papua New Guinea
592	26	2005	1492.778272135314	0.365294964904992	1258.461502254866	234.3167698804484	Papua New Guinea
593	26	2006	1494.198213033796	0.367826759122837	1258.389174841911	235.8090381918855	Papua New Guinea
594	26	2007	1495.325577383014	0.370794146921454	1258.45699656892	236.8685808140942	Papua New Guinea
595	26	2008	1496.643360704619	0.37342620922524	1258.540381257978	238.1029794466406	Papua New Guinea
596	26	2009	1496.648288092853	0.376528284761462	1258.28718681829	238.3611012745635	Papua New Guinea
597	26	2010	1498.121252154402	0.380286777637627	1258.479745237593	239.641506916809	Papua New Guinea
598	26	2011	1499.133028262872	0.383587539302927	1258.524749380447	240.6082788824253	Papua New Guinea
599	26	2012	1499.835546181964	0.386781027656579	1258.315810314124	241.5197358678395	Papua New Guinea
600	26	2013	1499.605493681059	0.389926437008588	1258.405629046495	241.1998646345639	Papua New Guinea
601	26	2014	1500.216579890806	0.394004571266826	1258.346080649262	241.8704992415444	Papua New Guinea
602	26	2015	1500.719039133866	0.398285863731033	1258.369299546837	242.3497395870293	Papua New Guinea
603	26	2016	1500.568890681902	0.402407266844816	1258.468808936076	242.1000817458266	Papua New Guinea
604	26	2017	1502.282918438141	0.406153435448224	1258.371337260535	243.9115811776064	Papua New Guinea
605	26	2018	1502.292949902564	0.409165082697567	1258.540630187561	243.7523197150031	Papua New Guinea
606	26	2019	1503.872666286343	0.412311146526574	1258.394491021134	245.4781752652093	Papua New Guinea
607	26	2020	1502.184202619708	0.415186878578667	1258.636582702619	243.5476199170894	Papua New Guinea
608	26	2021	1501.787482230958	0.417797443084353	1258.324711851204	243.4627703797541	Papua New Guinea
609	27	1990	1653.120363904243	0.48749142771166	1258.315620108437	394.8047437958062	Samoa
610	27	1991	1657.079366348867	0.490987145586308	1258.542418850182	398.5369474986855	Samoa
611	27	1992	1660.688134769095	0.494027447933208	1258.288690231545	402.3994445375492	Samoa
612	27	1993	1665.175714711064	0.497079263536296	1258.560713639112	406.6150010719523	Samoa
613	27	1994	1668.030295699861	0.499484836329879	1258.334823967868	409.6954717319932	Samoa
614	27	1995	1669.968232503649	0.502369734936465	1258.331737650137	411.636494853512	Samoa
615	27	1996	1671.96637654618	0.505778026475631	1258.177131246292	413.7892452998874	Samoa
616	27	1997	1673.489156999829	0.509096382265271	1258.597416636536	414.8917403632936	Samoa
617	27	1998	1674.967417322092	0.512367565788016	1258.445022288247	416.5223950338448	Samoa
618	27	1999	1676.853751780996	0.515409049865666	1258.582717245586	418.2710345354101	Samoa
619	27	2000	1678.263591000001	0.518902326533937	1258.403612436464	419.8599785635372	Samoa
620	27	2001	1679.195457547502	0.522971625527944	1258.34666089226	420.8487966552416	Samoa
621	27	2002	1680.414217541681	0.527242669970423	1258.237539858829	422.1766776828522	Samoa
622	27	2003	1682.051981794634	0.531603736377418	1258.325477106909	423.7265046877249	Samoa
623	27	2004	1682.67266672896	0.53600327592574	1258.394997248157	424.2776694808031	Samoa
624	27	2005	1682.438913319083	0.540557907991258	1258.457839148367	423.9810741707161	Samoa
625	27	2006	1679.083558529999	0.544812068358444	1258.429185978251	420.6543725517486	Samoa
626	27	2007	1673.957059421881	0.54911075247208	1258.451289677074	415.5057697448076	Samoa
627	27	2008	1668.781531239862	0.553164595646872	1258.604181786672	410.1773494531901	Samoa
628	27	2009	1663.262779853699	0.556474015274728	1258.686639535038	404.5761403186618	Samoa
629	27	2010	1659.5196444646	0.559622905103398	1258.497917573228	401.0217268913723	Samoa
630	27	2011	1658.333066720002	0.562891574259145	1258.174857624562	400.1582090954398	Samoa
631	27	2012	1658.873255524193	0.565320388101849	1258.432333474173	400.4409220500202	Samoa
632	27	2013	1659.219563220481	0.56744853592103	1258.328777542356	400.8907856781254	Samoa
633	27	2014	1659.423865902775	0.569493660728475	1258.519622544173	400.9042433586021	Samoa
634	27	2015	1660.010024189434	0.571998982964235	1258.198685881909	401.8113383075249	Samoa
635	27	2016	1660.488232579134	0.575402051396993	1258.552610391096	401.9356221880382	Samoa
636	27	2017	1661.736308080646	0.578925435094317	1258.308034096476	403.4282739841708	Samoa
637	27	2018	1663.024006147221	0.582320660518804	1258.362478672972	404.6615274742492	Samoa
638	27	2019	1664.018625206613	0.586256695142635	1258.546438294355	405.4721869122579	Samoa
639	27	2020	1663.506037652408	0.590075295612806	1258.258907006536	405.2471306458722	Samoa
640	27	2021	1662.124489746791	0.593392769469481	1258.59321952198	403.5312702248111	Samoa
641	28	1990	1453.823208273405	0.301217167448465	1258.565434495794	195.257773777611	Solomon Islands
642	28	1991	1457.31128603963	0.305830667512655	1258.531745757479	198.7795402821507	Solomon Islands
643	28	1992	1459.602298137618	0.311431696691098	1258.396559115331	201.2057390222872	Solomon Islands
644	28	1993	1463.098419220446	0.31715109185957	1258.476314616534	204.622104603912	Solomon Islands
645	28	1994	1466.02879704449	0.323300246722871	1258.494842194063	207.5339548504273	Solomon Islands
646	28	1995	1468.434754230021	0.329968564261603	1258.596426683406	209.8383275466156	Solomon Islands
647	28	1996	1471.528973111706	0.336208053088528	1258.215967639422	213.3130054722842	Solomon Islands
648	28	1997	1474.620247515973	0.341835626898821	1258.214714493489	216.4055330224844	Solomon Islands
649	28	1998	1477.91841783867	0.347135060018002	1258.522902372051	219.3955154666191	Solomon Islands
650	28	1999	1481.30791982263	0.351867191410364	1258.474640682997	222.8332791396338	Solomon Islands
651	28	2000	1484.03795241976	0.354799143417026	1258.423854928576	225.6140974911839	Solomon Islands
652	28	2001	1487.878011712656	0.356626745168074	1258.522827013005	229.3551846996515	Solomon Islands
653	28	2002	1493.572565828055	0.357910115982585	1258.431982014018	235.1405838140367	Solomon Islands
654	28	2003	1500.30685444162	0.359424358912125	1258.354647506427	241.9522069351929	Solomon Islands
655	28	2004	1506.20054360376	0.361290558162268	1258.476638251455	247.7239053523051	Solomon Islands
656	28	2005	1510.664999080959	0.363580018964866	1258.29225884051	252.3727402404495	Solomon Islands
657	28	2006	1514.982982068087	0.366443697706899	1258.484298581397	256.4986834866902	Solomon Islands
658	28	2007	1519.763554098272	0.369827951415349	1258.546998093422	261.2165560048502	Solomon Islands
659	28	2008	1523.132703157929	0.3737648835675	1258.200491500415	264.932211657514	Solomon Islands
660	28	2009	1529.537915603476	0.377821027515966	1258.46951449283	271.0684011106462	Solomon Islands
661	28	2010	1533.335285978373	0.382717589747291	1258.333304659847	275.0019813185254	Solomon Islands
662	28	2011	1538.644531303481	0.388055336574909	1258.624905868005	280.0196254354762	Solomon Islands
663	28	2012	1544.409154766381	0.393004639707306	1258.363940425376	286.0452143410048	Solomon Islands
664	28	2013	1550.290506745388	0.397906249572343	1258.47941311346	291.8110936319285	Solomon Islands
665	28	2014	1555.547276715543	0.402244744701609	1258.713931326448	296.8333453890957	Solomon Islands
666	28	2015	1558.942665381637	0.406233896996201	1258.535107447911	300.4075579337261	Solomon Islands
667	28	2016	1560.341022160369	0.410406962023453	1258.382782625619	301.9582395347497	Solomon Islands
668	28	2017	1562.868709693222	0.414676394150034	1258.673396826574	304.195312866648	Solomon Islands
669	28	2018	1564.597772187021	0.418889220879761	1258.213547401535	306.3842247854859	Solomon Islands
670	28	2019	1566.497464416732	0.422736386173248	1258.409702048471	308.0877623682611	Solomon Islands
671	28	2020	1567.315790111334	0.426112428669488	1258.444238600707	308.8715515106267	Solomon Islands
672	28	2021	1567.491984155926	0.429360316406646	1258.309011363257	309.1829727926684	Solomon Islands
673	29	1990	1694.460075455109	0.491806839500397	1258.474664568171	435.9854108869374	Tonga
674	29	1991	1700.495018016278	0.498166205111113	1258.543112880765	441.9519051355126	Tonga
675	29	1992	1704.99597395306	0.503659848303175	1258.346702170591	446.6492717824694	Tonga
676	29	1993	1710.39751395992	0.508904449646887	1258.285483668546	452.1120302913746	Tonga
677	29	1994	1715.939591661996	0.514207834722848	1258.560737605382	457.3788540566134	Tonga
678	29	1995	1719.401415894511	0.520215020279115	1258.443559195354	460.9578566991572	Tonga
679	29	1996	1723.042094702122	0.525808135436488	1258.536908024575	464.5051866775466	Tonga
680	29	1997	1728.125999347881	0.531009091678332	1258.452239210739	469.6737601371419	Tonga
681	29	1998	1734.184447109726	0.536172313703023	1258.373361105643	475.8110860040836	Tonga
682	29	1999	1739.548222306732	0.541317019874755	1258.39793604837	481.1502862583618	Tonga
683	29	2000	1741.740769145365	0.546303195085387	1258.661113657537	483.0796554878284	Tonga
684	29	2001	1743.444482213681	0.551054251063729	1258.26222470428	485.1822575094006	Tonga
685	29	2002	1744.989939312398	0.556008345246101	1258.543730249901	486.4462090624968	Tonga
686	29	2003	1747.232559162128	0.560736066200254	1258.434125736859	488.798433425269	Tonga
687	29	2004	1747.214063146601	0.564806378895597	1258.29022708813	488.9238360584711	Tonga
688	29	2005	1746.276723928855	0.568449169182724	1258.331000210738	487.9457237181168	Tonga
689	29	2006	1744.605479352179	0.57161986831651	1258.259492086672	486.3459872655073	Tonga
690	29	2007	1742.240111293836	0.574351510103056	1258.379884257182	483.8602270366539	Tonga
691	29	2008	1739.446825625559	0.57730541521781	1258.6407701563	480.806055469259	Tonga
692	29	2009	1737.162814874078	0.579170749598751	1258.958156233773	478.2046586403053	Tonga
693	29	2010	1735.672715635796	0.580657298614066	1258.559181002937	477.1135346328595	Tonga
694	29	2011	1735.451208730441	0.58265672287008	1258.55007471424	476.901134016201	Tonga
695	29	2012	1735.79362976362	0.584770880221314	1258.210998782921	477.5826309806992	Tonga
696	29	2013	1736.703126795781	0.587351141040311	1258.443012689616	478.2601141061646	Tonga
697	29	2014	1736.99201233795	0.590826852746506	1258.289080275836	478.7029320621139	Tonga
698	29	2015	1738.198681127947	0.594965747674029	1258.308061839071	479.8906192888762	Tonga
699	29	2016	1739.408874582056	0.60034366853075	1258.454145163201	480.9547294188549	Tonga
700	29	2017	1740.707790322914	0.606243591849879	1258.317336798904	482.3904535240108	Tonga
701	29	2018	1742.218517787761	0.611953941537156	1258.433670344117	483.7848474436441	Tonga
702	29	2019	1743.387686970875	0.617324063407956	1258.414273279183	484.973413691692	Tonga
703	29	2020	1743.440339609451	0.622104455604093	1258.635898174961	484.8044414344902	Tonga
704	29	2021	1743.807865252421	0.626349935807987	1258.420393300373	485.3874719520472	Tonga
705	30	1990	1570.782232339858	0.353100252005321	1258.283779400758	312.4984529391004	Vanuatu
706	30	1991	1576.863140398108	0.357005378847917	1258.35675465029	318.506385747819	Vanuatu
707	30	1992	1581.549631206407	0.360893295561675	1258.300602843246	323.2490283631603	Vanuatu
708	30	1993	1585.44879880465	0.364444155251801	1258.385693195849	327.0631056088007	Vanuatu
709	30	1994	1588.562384492203	0.368501002014456	1258.631127923273	329.9312565689308	Vanuatu
710	30	1995	1591.118578312967	0.372479125756324	1258.280706893036	332.8378714199303	Vanuatu
711	30	1996	1594.188387013626	0.376460884544884	1258.495524634874	335.6928623787517	Vanuatu
712	30	1997	1597.945770606198	0.380667171234513	1258.418298459902	339.527472146297	Vanuatu
713	30	1998	1601.3741035354	0.384690196444633	1258.414858034977	342.9592455004231	Vanuatu
714	30	1999	1604.792830913356	0.388300526237242	1258.413977327993	346.3788535853625	Vanuatu
715	30	2000	1606.716278047681	0.392158348897928	1258.473936235268	348.2423418124124	Vanuatu
716	30	2001	1610.76830660897	0.395325055353778	1258.602671331896	352.1656352770747	Vanuatu
717	30	2002	1615.552878168112	0.397723782197823	1258.512334779575	357.0405433885373	Vanuatu
718	30	2003	1621.821711719993	0.400396455507663	1258.303841251983	363.5178704680102	Vanuatu
719	30	2004	1626.779367886089	0.403226096857709	1258.581644648729	368.1977232373595	Vanuatu
720	30	2005	1631.199134284284	0.406488572045146	1258.699339225362	372.4997950589216	Vanuatu
721	30	2006	1634.545885755177	0.410501728664985	1258.524233477597	376.0216522775804	Vanuatu
722	30	2007	1637.477308880965	0.41491557794022	1258.312757562858	379.164551318107	Vanuatu
723	30	2008	1640.701170722913	0.41985323747475	1258.381537525613	382.3196331972999	Vanuatu
724	30	2009	1642.0826353771	0.424854650160333	1258.270099665979	383.812535711121	Vanuatu
725	30	2010	1643.243234377344	0.429658048936263	1258.501094866413	384.7421395109307	Vanuatu
726	30	2011	1644.517830858492	0.434283044387506	1258.40491260437	386.1129182541215	Vanuatu
727	30	2012	1644.397770879397	0.438661997905717	1258.44185563533	385.9559152440675	Vanuatu
728	30	2013	1644.716890959736	0.442720176072726	1258.40050527071	386.316385689026	Vanuatu
729	30	2014	1644.677111456172	0.446687298111776	1258.406539329269	386.2705721269024	Vanuatu
730	30	2015	1645.1231721061	0.450329861394857	1258.411243763921	386.7119283421785	Vanuatu
731	30	2016	1645.988362135409	0.454072763242304	1258.374623636068	387.613738499341	Vanuatu
732	30	2017	1647.133951694841	0.45801683397471	1258.528883698163	388.6050679966781	Vanuatu
733	30	2018	1648.225487779583	0.462080220969235	1258.41123844556	389.8142493340226	Vanuatu
734	30	2019	1649.469347989784	0.466276161662358	1258.23704336446	391.2323046253232	Vanuatu
735	30	2020	1650.714351120248	0.470038390856612	1258.447814231987	392.2665368882617	Vanuatu
736	30	2021	1651.680838061673	0.473100705820327	1258.339981694865	393.3408563668081	Vanuatu
737	33	1990	1676.933011521485	0.54441453483767	1258.399460339795	418.5335511816895	Armenia
738	33	1991	1678.860679794818	0.547561862706728	1258.328458918745	420.5322208760733	Armenia
739	33	1992	1682.277324919429	0.548974723873954	1258.328786163361	423.9485387560676	Armenia
740	33	1993	1684.308326139822	0.551214673543035	1258.37433053497	425.9339956048514	Armenia
741	33	1994	1688.465671754725	0.553783844340157	1258.517452570471	429.9482191842546	Armenia
742	33	1995	1692.02668552935	0.556815513215437	1258.361146692186	433.6655388371637	Armenia
743	33	1996	1696.394598620953	0.560537777557715	1258.51667583624	437.8779227847133	Armenia
744	33	1997	1701.840730254376	0.564627461798536	1258.431802139192	443.4089281151837	Armenia
745	33	1998	1708.429373252318	0.569556662578666	1258.371780040789	450.0575932115291	Armenia
746	33	1999	1715.42962983301	0.574323064436665	1258.404300634491	457.0253291985193	Armenia
747	33	2000	1721.888954836792	0.579437569012042	1258.340950626836	463.5480042099566	Armenia
748	33	2001	1728.639042675253	0.585419295040696	1258.217210270069	470.4218324051842	Armenia
749	33	2002	1737.719631735004	0.592710614375924	1258.482108507666	479.2375232273382	Armenia
750	33	2003	1747.480622784133	0.600809170405726	1258.431336840151	489.0492859439819	Armenia
751	33	2004	1756.395320331034	0.60903176604033	1258.433710384611	497.9616099464229	Armenia
752	33	2005	1763.160624768808	0.617759634102041	1258.445617980888	504.7150067879193	Armenia
753	33	2006	1770.286077040658	0.626688335239636	1258.381864723284	511.9042123173745	Armenia
754	33	2007	1779.433411727731	0.635870981516541	1258.458916198292	520.9744955294384	Armenia
755	33	2008	1787.780468446819	0.64443159113194	1258.22201450676	529.5584539400595	Armenia
756	33	2009	1796.464682869625	0.649714844735141	1258.521168012059	537.9435148575667	Armenia
757	33	2010	1803.135762821131	0.654811533750253	1258.31067461801	544.8250882031207	Armenia
758	33	2011	1809.346458157237	0.659818092317619	1258.194230050562	551.152228106675	Armenia
759	33	2012	1818.576032478541	0.664833142570704	1258.489676023559	560.0863564549823	Armenia
760	33	2013	1831.841663809284	0.669534495666631	1258.281265620941	573.5603981883426	Armenia
761	33	2014	1840.958478150524	0.673932189530685	1258.332729021226	582.6257491292974	Armenia
762	33	2015	1849.482556717742	0.678054634729575	1258.414645880169	591.0679108375725	Armenia
763	33	2016	1848.326215962295	0.681746395416543	1258.372036373653	589.9541795886421	Armenia
764	33	2017	1853.252619108214	0.685980265385199	1258.594655585492	594.657963522722	Armenia
765	33	2018	1850.657140428196	0.690276871944721	1258.298934988052	592.358205440144	Armenia
766	33	2019	1851.098644505943	0.694765961567774	1258.378063769126	592.720580736817	Armenia
767	33	2020	1849.727379590975	0.69826889937921	1258.470543222508	591.2568363684666	Armenia
768	33	2021	1842.748079435137	0.701833194147139	1258.360643376409	584.3874360587279	Armenia
769	34	1990	1690.115715473786	0.595986032704332	1258.37138630767	431.7443291661159	Azerbaijan
770	34	1991	1687.024892570395	0.595807711845649	1258.473114405622	428.551778164772	Azerbaijan
771	34	1992	1684.16132603679	0.594651335166956	1258.592023872094	425.569302164696	Azerbaijan
772	34	1993	1682.261016025426	0.59354267649819	1258.481719590162	423.7792964352634	Azerbaijan
773	34	1994	1680.069476777972	0.5920887850585	1258.49917790535	421.5702988726216	Azerbaijan
774	34	1995	1679.469639141578	0.589441456728463	1258.274526225634	421.1951129159436	Azerbaijan
775	34	1996	1678.743891954811	0.586315946466504	1258.380591224523	420.3633007302885	Azerbaijan
776	34	1997	1678.200368582166	0.583221812602983	1258.282493032646	419.9178755495197	Azerbaijan
777	34	1998	1677.608643890183	0.580392893004131	1258.231454497146	419.3771893930366	Azerbaijan
778	34	1999	1678.243548354112	0.579192506195412	1258.37543516071	419.868113193402	Azerbaijan
779	34	2000	1678.783876752698	0.580020573148448	1258.464391934823	420.3194848178753	Azerbaijan
780	34	2001	1681.534865237754	0.582193708342128	1258.381503822586	423.1533614151676	Azerbaijan
781	34	2002	1686.419928743838	0.585716143276774	1258.446406790489	427.9735219533488	Azerbaijan
782	34	2003	1692.983437274614	0.590038705393348	1258.411640455041	434.5717968195731	Azerbaijan
783	34	2004	1698.709336443836	0.594646084750935	1258.53329041382	440.1760460300163	Azerbaijan
784	34	2005	1703.094728367646	0.602485193033144	1258.398340320212	444.6963880474339	Azerbaijan
785	34	2006	1708.512935009119	0.61377109654975	1258.516688636865	449.9962463722545	Azerbaijan
786	34	2007	1716.362753140622	0.626110925531736	1258.754889974798	457.6078631658243	Azerbaijan
787	34	2008	1723.900437952838	0.636901109120982	1258.301282091961	465.5991558608769	Azerbaijan
788	34	2009	1732.653471580655	0.645163340636595	1258.578631270864	474.0748403097912	Azerbaijan
789	34	2010	1739.140533004799	0.652056507002412	1258.443519044566	480.6970139602336	Azerbaijan
790	34	2011	1745.697369670353	0.657971629199692	1258.23222173028	487.4651479400727	Azerbaijan
791	34	2012	1752.878668639263	0.662897001762113	1258.375724521635	494.5029441176289	Azerbaijan
792	34	2013	1761.309220903177	0.667658779253801	1258.451443481503	502.857777421674	Azerbaijan
793	34	2014	1767.884574221716	0.672162741185153	1258.412855020101	509.4717192016149	Azerbaijan
794	34	2015	1772.831552457139	0.676244911134277	1258.542807913139	514.2887445440001	Azerbaijan
795	34	2016	1775.875778043492	0.679807642651878	1258.373038048268	517.5027399952237	Azerbaijan
796	34	2017	1778.04307993834	0.683263203610851	1258.536090524867	519.5069894134729	Azerbaijan
797	34	2018	1779.373401502502	0.68656109318329	1258.424971326878	520.9484301756247	Azerbaijan
798	34	2019	1780.478246083105	0.689834714583805	1258.66668123365	521.811564849455	Azerbaijan
799	34	2020	1780.895434799369	0.692605192199032	1258.523693182379	522.37174161699	Azerbaijan
800	34	2021	1774.224140495211	0.694851274415291	1258.325810743951	515.8983297512596	Azerbaijan
801	35	1990	1607.990247755928	0.656136044291497	1258.570616039214	349.4196317167143	Georgia
802	35	1991	1609.381926374295	0.662113185865682	1258.483828835477	350.8980975388183	Georgia
803	35	1992	1611.891467298342	0.665021427814483	1258.529902324536	353.361564973806	Georgia
804	35	1993	1612.23236966383	0.663466862184598	1258.2878828243	353.9444868395301	Georgia
805	35	1994	1612.727449217539	0.658134139130798	1258.705013058053	354.0224361594865	Georgia
806	35	1995	1612.629146006498	0.651363604039082	1258.251712834245	354.3774331722525	Georgia
807	35	1996	1614.234927437413	0.644558090070583	1258.520071221921	355.7148562154921	Georgia
808	35	1997	1620.204898813744	0.63852563128688	1258.671981303421	361.5329175103229	Georgia
809	35	1998	1625.621101637193	0.633347931127712	1258.402997894063	367.2181037431294	Georgia
810	35	1999	1631.699902230431	0.63027794625322	1258.520903769138	373.1789984612931	Georgia
811	35	2000	1633.708145950846	0.630265990578475	1258.276711016082	375.4314349347642	Georgia
812	35	2001	1633.461916394084	0.633388300444106	1258.310498457199	375.1514179368853	Georgia
813	35	2002	1632.348926203592	0.638370108205142	1258.503103479956	373.8458227236367	Georgia
814	35	2003	1631.741805609383	0.644065578985868	1258.450168757082	373.2916368523008	Georgia
815	35	2004	1629.158343858215	0.648920978029192	1258.574789882267	370.583553975948	Georgia
816	35	2005	1625.535655630248	0.65361600499668	1258.435980769068	367.0996748611797	Georgia
817	35	2006	1619.414089656945	0.658403371769116	1258.289850868069	361.124238788876	Georgia
818	35	2007	1612.53309760945	0.663697966220568	1258.46262330379	354.0704743056604	Georgia
819	35	2008	1605.76297129992	0.668442495947816	1258.441810919624	347.3211603802956	Georgia
820	35	2009	1599.354099924749	0.672449380923053	1258.405849691952	340.9482502327967	Georgia
821	35	2010	1593.206452307993	0.677034892187658	1258.487258262358	334.7191940456346	Georgia
822	35	2011	1590.257740993083	0.681567044251293	1258.277534384495	331.9802066085883	Georgia
823	35	2012	1586.805573660329	0.685519223189507	1258.38631693601	328.4192567243188	Georgia
824	35	2013	1589.223917532289	0.688603268140652	1258.368860653421	330.8550568788678	Georgia
825	35	2014	1588.813863383003	0.692155206871812	1258.387485308526	330.4263780744761	Georgia
826	35	2015	1592.195432047801	0.697316132597582	1258.549479790024	333.6459522577775	Georgia
827	35	2016	1593.671262858794	0.703731490142933	1258.412206903577	335.259055955217	Georgia
828	35	2017	1609.05853825937	0.710874718456081	1258.372369834569	350.6861684248008	Georgia
829	35	2018	1618.284698522435	0.717993653891294	1258.27897565423	360.0057228682051	Georgia
830	35	2019	1625.29791911685	0.724536461948472	1258.294168725716	367.0037503911346	Georgia
831	35	2020	1626.859446664413	0.729125888954526	1258.376628385616	368.4828182787962	Georgia
832	35	2021	1621.019215497539	0.732473604476306	1258.359698153435	362.659517344104	Georgia
833	36	1990	1694.30248608729	0.589435803839118	1258.497164616066	435.805321471224	Kazakhstan
834	36	1991	1696.299784750399	0.590967831817803	1258.445084174543	437.8547005758562	Kazakhstan
835	36	1992	1697.626335910574	0.596127664006257	1258.279267731325	439.3470681792487	Kazakhstan
836	36	1993	1698.773565225701	0.603138328452166	1258.239983161209	440.5335820644923	Kazakhstan
837	36	1994	1700.223195532162	0.610591100120018	1258.328588977805	441.8946065543573	Kazakhstan
838	36	1995	1701.270285137154	0.618573582182698	1258.371751908005	442.8985332291491	Kazakhstan
839	36	1996	1701.555325852915	0.626013137564744	1258.533666556426	443.0216592964896	Kazakhstan
840	36	1997	1704.357766778042	0.631166626279517	1258.311705519184	446.0460612588586	Kazakhstan
841	36	1998	1721.047732320842	0.635388623908262	1258.505274712517	462.5424576083255	Kazakhstan
842	36	1999	1727.429719226876	0.64018048502742	1258.429560015428	469.0001592114481	Kazakhstan
843	36	2000	1728.333135997015	0.644689623243828	1258.332126607188	470.0010093898272	Kazakhstan
844	36	2001	1729.704731130453	0.648397258264821	1258.456984864197	471.2477462662562	Kazakhstan
845	36	2002	1730.0516781009	0.651529335252827	1258.431855813373	471.6198222875271	Kazakhstan
846	36	2003	1733.470775375971	0.654835925835483	1258.271753917648	475.1990214583227	Kazakhstan
847	36	2004	1735.101988634982	0.658733071329599	1258.333629546555	476.7683590884276	Kazakhstan
848	36	2005	1733.303779186281	0.662943941893493	1258.381901256041	474.9218779302403	Kazakhstan
849	36	2006	1726.822107918327	0.667048858291012	1258.309970200133	468.5121377181938	Kazakhstan
850	36	2007	1730.801959766126	0.671367207568052	1258.427269302011	472.3746904641155	Kazakhstan
851	36	2008	1732.528871068231	0.676352868998898	1258.312408728507	474.2164623397236	Kazakhstan
852	36	2009	1742.698669609933	0.681606838672477	1258.543114626839	484.1555549830939	Kazakhstan
853	36	2010	1744.843514985027	0.686996643005111	1258.532918270482	486.3105967145445	Kazakhstan
854	36	2011	1745.219137042361	0.691758951738966	1258.469143349414	486.7499936929478	Kazakhstan
855	36	2012	1752.708759505715	0.695312766608011	1258.264417096714	494.4443424090005	Kazakhstan
856	36	2013	1757.499236121517	0.699053593413088	1258.334124034991	499.1651120865261	Kazakhstan
857	36	2014	1763.336087158318	0.703511920757132	1258.310237706374	505.0258494519435	Kazakhstan
858	36	2015	1768.874676111372	0.70822973614897	1258.453574625849	510.4211014855236	Kazakhstan
859	36	2016	1777.86901648764	0.712569040397695	1258.285754332898	519.5832621547429	Kazakhstan
860	36	2017	1790.055855928342	0.716026687894304	1258.574912082088	531.4809438462539	Kazakhstan
861	36	2018	1803.559189608409	0.718531998551374	1258.359684384318	545.1995052240911	Kazakhstan
862	36	2019	1810.826336824117	0.720797601617411	1258.41588752398	552.4104493001375	Kazakhstan
863	36	2020	1808.937010315918	0.722788768207953	1258.517604003988	550.4194063119301	Kazakhstan
864	36	2021	1808.532688455674	0.725144495100349	1258.699363562621	549.8333248930537	Kazakhstan
865	37	1990	1734.654891629198	0.519407652158871	1258.36082307148	476.2940685577182	Kyrgyzstan
866	37	1991	1736.502587793197	0.523746714213702	1258.393281091168	478.1093067020288	Kyrgyzstan
867	37	1992	1738.128153431374	0.52790155215442	1258.386559404859	479.7415940265148	Kyrgyzstan
868	37	1993	1739.549116028269	0.532431008334573	1258.424138004525	481.1249780237436	Kyrgyzstan
869	37	1994	1740.792274968132	0.536232980141406	1258.293685883853	482.4985890842781	Kyrgyzstan
870	37	1995	1741.225348106113	0.539052820319823	1258.216920019216	483.0084280868971	Kyrgyzstan
871	37	1996	1739.446726673478	0.541628927165702	1258.585342458323	480.8613842151544	Kyrgyzstan
872	37	1997	1738.331807686232	0.543341150499015	1258.299047553047	480.0327601331844	Kyrgyzstan
873	37	1998	1736.229243248504	0.543258545983634	1258.410594164154	477.8186490843495	Kyrgyzstan
874	37	1999	1734.865400156363	0.54286728228234	1258.77354042573	476.0918597306327	Kyrgyzstan
875	37	2000	1735.708707669787	0.543036486604175	1258.259315840922	477.4493918288642	Kyrgyzstan
876	37	2001	1738.198248682453	0.543805550685403	1258.316138969273	479.8821097131804	Kyrgyzstan
877	37	2002	1744.135226727599	0.544374670344746	1258.318277063475	485.8169496641246	Kyrgyzstan
878	37	2003	1752.067239830872	0.545649261714426	1258.484340116791	493.5828997140809	Kyrgyzstan
879	37	2004	1763.107465914514	0.547262342515335	1258.385481513691	504.7219844008225	Kyrgyzstan
880	37	2005	1763.679398091844	0.548260448903511	1258.428066921493	505.2513311703508	Kyrgyzstan
881	37	2006	1761.587698729723	0.549383593833376	1258.332562370749	503.2551363589739	Kyrgyzstan
882	37	2007	1765.575860577034	0.551146191596044	1258.633593669921	506.9422669071128	Kyrgyzstan
883	37	2008	1766.117845554332	0.553206382142723	1258.385550877644	507.7322946766872	Kyrgyzstan
884	37	2009	1775.627681306704	0.55512386607295	1258.496824370362	517.1308569363421	Kyrgyzstan
885	37	2010	1776.356157387021	0.556416544522946	1258.418217677201	517.9379397098196	Kyrgyzstan
886	37	2011	1778.125572326842	0.55892333472436	1258.841196620697	519.2843757061448	Kyrgyzstan
887	37	2012	1794.893504648836	0.561541573671693	1258.468827252953	536.424677395883	Kyrgyzstan
888	37	2013	1830.827125640815	0.565776769347093	1258.745126875556	572.0819987652596	Kyrgyzstan
889	37	2014	1850.594167119884	0.570569357153487	1258.373006022744	592.2211610971399	Kyrgyzstan
890	37	2015	1871.750156894026	0.575463230818727	1258.324099025902	613.4260578681244	Kyrgyzstan
891	37	2016	1847.61348620451	0.580388550869674	1258.341922620472	589.271563584038	Kyrgyzstan
892	37	2017	1862.120294815662	0.585766095993466	1258.366481051391	603.7538137642714	Kyrgyzstan
893	37	2018	1837.926878004546	0.591237134219733	1258.417991061432	579.5088869431145	Kyrgyzstan
894	37	2019	1831.374799705771	0.596501638087194	1258.385464777089	572.9893349286822	Kyrgyzstan
895	37	2020	1829.386886806557	0.600499553804348	1258.341495234692	571.0453915718656	Kyrgyzstan
896	37	2021	1824.959277927588	0.603979328412055	1258.442313729844	566.5169641977436	Kyrgyzstan
897	38	1990	1646.735119015977	0.466550117857047	1258.36967678278	388.365442233197	Mongolia
898	38	1991	1649.893576037712	0.472199013666192	1258.498546734497	391.3950293032151	Mongolia
899	38	1992	1652.939863811891	0.477586553799195	1258.336290924162	394.6035728877287	Mongolia
900	38	1993	1655.050009585165	0.482726727049412	1258.293711423956	396.7562981612084	Mongolia
901	38	1994	1656.795576640497	0.488276683033118	1258.295235533843	398.5003411066541	Mongolia
902	38	1995	1658.968150064415	0.495006781085721	1258.421740455151	400.5464096092639	Mongolia
903	38	1996	1661.282661846438	0.501703717883367	1258.335760428423	402.9469014180158	Mongolia
904	38	1997	1662.484235730833	0.50855826800798	1258.290844950001	404.1933907808314	Mongolia
905	38	1998	1663.416249557173	0.514793382702856	1258.411624967181	405.0046245899914	Mongolia
906	38	1999	1665.7501788548	0.520781189245005	1258.260798260495	407.4893805943045	Mongolia
907	38	2000	1667.59095932825	0.526650344907534	1258.474222948092	409.116736380158	Mongolia
908	38	2001	1670.766889480185	0.532620200843235	1258.527928667011	412.2389608131743	Mongolia
909	38	2002	1674.160670593078	0.538424834911619	1258.326491962653	415.8341786304254	Mongolia
910	38	2003	1679.831106240033	0.543971650708528	1258.64699537068	421.1841108693532	Mongolia
911	38	2004	1684.209321484607	0.549551499752672	1258.369869617024	425.8394518675832	Mongolia
912	38	2005	1688.680996399753	0.55468028439734	1258.365758331054	430.3152380686993	Mongolia
913	38	2006	1691.247028188027	0.55956113814646	1258.377606472963	432.8694217150637	Mongolia
914	38	2007	1693.081261276455	0.564236795141046	1258.305722200485	434.7755390759703	Mongolia
915	38	2008	1694.611413808997	0.568500598715617	1258.343260646375	436.268153162622	Mongolia
916	38	2009	1697.485192379502	0.571341685964544	1258.465157593628	439.0200347858731	Mongolia
917	38	2010	1701.143624067095	0.574406669398145	1258.476287456402	442.6673366106929	Mongolia
918	38	2011	1706.208877578832	0.57860066312097	1258.254285448641	447.9545921301906	Mongolia
919	38	2012	1710.402022865773	0.583255885768315	1258.427216432472	451.9748064333003	Mongolia
920	38	2013	1714.823104473921	0.588080810956893	1258.435242188161	456.3878622857599	Mongolia
921	38	2014	1719.203094376214	0.592867352927119	1258.557002895462	460.6460914807512	Mongolia
922	38	2015	1723.128539950562	0.59685964756958	1258.605203042373	464.5233369081893	Mongolia
923	38	2016	1727.88203272141	0.600260766781331	1258.461528219143	469.4205045022675	Mongolia
924	38	2017	1732.873088252596	0.60372196450642	1258.371349817842	474.5017384347545	Mongolia
925	38	2018	1738.056400056608	0.607501833007913	1258.559048271587	479.4973517850208	Mongolia
926	38	2019	1740.926333999085	0.611250680890372	1258.469402253827	482.4569317452572	Mongolia
927	38	2020	1742.416027757772	0.61462963730677	1258.633052590922	483.7829751668498	Mongolia
928	38	2021	1738.89626501776	0.617621564638127	1258.335945350618	480.5603196671411	Mongolia
929	39	1990	1609.429227224998	0.466155413419203	1258.278434762654	351.1507924623438	Tajikistan
930	39	1991	1603.177979871394	0.472342173046228	1258.166478549064	345.0115013223301	Tajikistan
931	39	1992	1597.254599011099	0.47574519497737	1258.418506002422	338.8360930086776	Tajikistan
932	39	1993	1592.702120783691	0.478238812995371	1258.334270820532	334.3678499631583	Tajikistan
933	39	1994	1588.584167999862	0.478726011215724	1258.363439213937	330.2207287859246	Tajikistan
934	39	1995	1586.840795642594	0.477586868115015	1258.338048207335	328.5027474352589	Tajikistan
935	39	1996	1586.064383308953	0.474346027462684	1258.73530151818	327.3290817907728	Tajikistan
936	39	1997	1584.492455457285	0.470274795927363	1258.349542399723	326.1429130575616	Tajikistan
937	39	1998	1584.188669366101	0.465341742120163	1258.334481285953	325.8541880801483	Tajikistan
938	39	1999	1584.184743170785	0.46050561615396	1258.357433683344	325.8273094874412	Tajikistan
939	39	2000	1584.349535792246	0.457061333395443	1258.324039859162	326.0254959330834	Tajikistan
940	39	2001	1584.96711383692	0.45625651276009	1258.356832904098	326.6102809328215	Tajikistan
941	39	2002	1587.348953289258	0.458807780304158	1258.491900943369	328.8570523458889	Tajikistan
942	39	2003	1591.594358865742	0.463329706383786	1258.580846131728	333.0135127340141	Tajikistan
943	39	2004	1595.124235841421	0.469154214043517	1258.402647440459	336.7215884009613	Tajikistan
944	39	2005	1598.379476676348	0.474637785688857	1258.327188677317	340.0522879990306	Tajikistan
945	39	2006	1600.509941502901	0.479651831177988	1258.385485828627	342.1244556742743	Tajikistan
946	39	2007	1603.633212376997	0.484211156232784	1258.217488037579	345.4157243394184	Tajikistan
947	39	2008	1605.40929866085	0.488441135968382	1258.475797461275	346.9335011995747	Tajikistan
948	39	2009	1608.038617063982	0.49206404051479	1258.450365965276	349.5882510987051	Tajikistan
949	39	2010	1610.495660671959	0.495893963626257	1258.478845311329	352.0168153606305	Tajikistan
950	39	2011	1614.124205308799	0.499869804401369	1258.321300895191	355.8029044136083	Tajikistan
951	39	2012	1618.391770625348	0.503953884549027	1258.401182362954	359.9905882623948	Tajikistan
952	39	2013	1622.434334665071	0.507970675899606	1258.377684700324	364.0566499647468	Tajikistan
953	39	2014	1625.599950528246	0.511989517777097	1258.527232472103	367.072718056143	Tajikistan
954	39	2015	1628.066752726054	0.515783244686634	1258.48248371536	369.5842690106938	Tajikistan
955	39	2016	1630.347364830145	0.519897002395847	1258.429025337236	371.9183394929084	Tajikistan
956	39	2017	1631.775568230344	0.524492606909067	1258.505055490969	373.2705127393747	Tajikistan
957	39	2018	1632.701359454823	0.529153916295379	1258.41359602643	374.2877634283927	Tajikistan
958	39	2019	1634.29044099956	0.533769951484441	1258.683243064299	375.6071979352605	Tajikistan
959	39	2020	1633.830516559404	0.537690530515565	1258.524477709289	375.3060388501153	Tajikistan
960	39	2021	1633.909908435427	0.541511187051998	1258.346358067902	375.5635503675255	Tajikistan
961	40	1990	1672.542310577958	0.563126887105135	1258.300453753007	414.2418568249514	Turkmenistan
962	40	1991	1671.99668752325	0.564939385894165	1258.262890877297	413.7337966459525	Turkmenistan
963	40	1992	1671.995826335114	0.565587505223265	1258.596111752565	413.3997145825488	Turkmenistan
964	40	1993	1670.895039196199	0.567174449333284	1258.523383826951	412.3716553692479	Turkmenistan
965	40	1994	1671.187930260341	0.567288975507041	1258.592395142798	412.5955351175426	Turkmenistan
966	40	1995	1670.812965829057	0.567198634711689	1258.407580426676	412.4053854023816	Turkmenistan
967	40	1996	1671.384602114633	0.567061261285221	1258.850396615677	412.5342054989565	Turkmenistan
968	40	1997	1672.106336389511	0.565623083668948	1258.422487955957	413.6838484335549	Turkmenistan
969	40	1998	1672.678170374701	0.564405264391893	1258.559435744217	414.1187346304846	Turkmenistan
970	40	1999	1673.768051630571	0.564716005636632	1258.561390904742	415.2066607258294	Turkmenistan
971	40	2000	1674.807179035661	0.567421033351252	1258.384537224154	416.422641811507	Turkmenistan
972	40	2001	1677.285364168078	0.57104381892434	1258.403595214954	418.8817689531245	Turkmenistan
973	40	2002	1681.55381990184	0.575596165867541	1258.410342219388	423.1434776824519	Turkmenistan
974	40	2003	1685.574311669305	0.580820125927832	1258.287980718152	427.2863309511524	Turkmenistan
975	40	2004	1690.253183256704	0.586712349142411	1258.500566157629	431.7526170990745	Turkmenistan
976	40	2005	1693.709459096476	0.593388894864117	1258.404843403207	435.3046156932685	Turkmenistan
977	40	2006	1695.946160182185	0.599896069365258	1258.559073945805	437.3870862363801	Turkmenistan
978	40	2007	1698.670490973987	0.606042198134731	1258.451777578169	440.2187133958187	Turkmenistan
979	40	2008	1701.662457667913	0.611923308807263	1258.405343681714	443.2571139861989	Turkmenistan
980	40	2009	1704.794130768779	0.617652905277457	1258.209721903752	446.5844088650272	Turkmenistan
981	40	2010	1707.59	0.623234588644236	1258.426480025378	449.1646816646228	Turkmenistan
982	40	2011	1711.722023942814	0.629233721702303	1258.524728246685	453.197295696129	Turkmenistan
983	40	2012	1717.321968815177	0.635263183091614	1258.240125053622	459.0818437615553	Turkmenistan
984	40	2013	1725.948058520322	0.641361893351002	1258.473451876883	467.4746066434388	Turkmenistan
985	40	2014	1732.729020052265	0.647542416932676	1258.233553630245	474.4954664220195	Turkmenistan
986	40	2015	1738.023595951145	0.65335278951701	1258.34112448177	479.6824714693753	Turkmenistan
987	40	2016	1739.753827313374	0.658945613392641	1258.51367103489	481.2401562784842	Turkmenistan
988	40	2017	1741.882938445538	0.664284691942071	1258.52433941881	483.3585990267281	Turkmenistan
989	40	2018	1742.977289801156	0.669433598508271	1258.258248868405	484.7190409327502	Turkmenistan
990	40	2019	1744.023738904982	0.674303535870544	1258.623385095323	485.400353809659	Turkmenistan
991	40	2020	1745.7447160148	0.678298179976148	1258.583630960172	487.1610850546281	Turkmenistan
992	40	2021	1744.254847005393	0.682160775869611	1258.528826112076	485.7260208933176	Turkmenistan
993	41	1990	1699.550802551891	0.500241735138187	1258.399281057408	441.1515214944834	Uzbekistan
994	41	1991	1699.179288850548	0.501544609458551	1258.328196486681	440.8510923638664	Uzbekistan
995	41	1992	1701.438712951469	0.502905194308151	1258.496651749579	442.9420612018896	Uzbekistan
996	41	1993	1698.76825496146	0.506556615160302	1258.432146241914	440.3361087195458	Uzbekistan
997	41	1994	1698.999091584911	0.5110185249116	1258.434107432274	440.564984152636	Uzbekistan
998	41	1995	1698.065948906541	0.51698626355212	1258.293248719207	439.7727001873341	Uzbekistan
999	41	1996	1698.753118638866	0.524392909803147	1258.638537445983	440.1145811928832	Uzbekistan
1000	41	1997	1699.677891631155	0.532686328470226	1258.486226421098	441.191665210057	Uzbekistan
1001	41	1998	1700.881309071534	0.541279069137397	1258.53897462928	442.3423344422538	Uzbekistan
1002	41	1999	1701.984030534108	0.549739390933737	1258.462739801204	443.5212907329039	Uzbekistan
1003	41	2000	1704.832105736962	0.557522310762499	1258.328140212267	446.5039655246958	Uzbekistan
1004	41	2001	1707.011621443814	0.564803382897778	1258.387599919556	448.6240215242585	Uzbekistan
1005	41	2002	1711.001264091322	0.571690142599581	1258.462102211028	452.5391618802942	Uzbekistan
1006	41	2003	1714.664120259963	0.57800653838209	1258.414231058126	456.2498892018366	Uzbekistan
1007	41	2004	1718.71672327747	0.583942986424626	1258.32192376917	460.3947995083006	Uzbekistan
1008	41	2005	1721.817410652366	0.589530776570668	1258.455575412118	463.361835240248	Uzbekistan
1009	41	2006	1725.639606454163	0.594498056671551	1258.489018458099	467.1505879960639	Uzbekistan
1010	41	2007	1729.945318369817	0.599628054727829	1258.652551418718	471.2927669510989	Uzbekistan
1011	41	2008	1734.92966815856	0.604889158157396	1258.367708941024	476.5619592175358	Uzbekistan
1012	41	2009	1739.245729069714	0.610351745244056	1258.451469901479	480.7942591682345	Uzbekistan
1013	41	2010	1743.694677458766	0.616097907401681	1258.34156689104	485.3531105677255	Uzbekistan
1014	41	2011	1750.074929910532	0.621344618930939	1258.315111328146	491.7598185823852	Uzbekistan
1015	41	2012	1760.25132433734	0.62620212543294	1258.311046985833	501.9402773515067	Uzbekistan
1016	41	2013	1778.353488950824	0.630796403406203	1258.375547018662	519.9779419321612	Uzbekistan
1017	41	2014	1790.212129636159	0.635257049718365	1258.423070157462	531.7890594786975	Uzbekistan
1018	41	2015	1800.889029533779	0.639805638905225	1258.376936597618	542.5120929361613	Uzbekistan
1019	41	2016	1796.92371790265	0.644230597300764	1258.300000403373	538.6237174992771	Uzbekistan
1020	41	2017	1803.96805425857	0.648119346591586	1258.391446981934	545.5766072766353	Uzbekistan
1021	41	2018	1797.432219537849	0.651918144182724	1258.247810434822	539.1844091030277	Uzbekistan
1022	41	2019	1795.639968734026	0.655836959268026	1258.400272380876	537.2396963531505	Uzbekistan
1023	41	2020	1793.171176802717	0.659124204371032	1258.490342900016	534.6808339027016	Uzbekistan
1024	41	2021	1791.12294608894	0.662621694181816	1258.394923503436	532.7280225855047	Uzbekistan
1025	43	1990	2008.375869087724	0.557773300317074	1258.663530509895	749.7123385778293	Albania
1026	43	1991	2010.512119632202	0.555629411790174	1258.230119169931	752.2820004622702	Albania
1027	43	1992	2011.975140421636	0.553107897492912	1258.309918578446	753.6652218431902	Albania
1028	43	1993	2012.240704050991	0.552453327893755	1258.354370446433	753.8863336045583	Albania
1029	43	1994	2013.640204868282	0.553763669315605	1258.489175721361	755.1510291469203	Albania
1030	43	1995	2015.34249324283	0.557040889185472	1258.313044325007	757.0294489178239	Albania
1031	43	1996	2018.640846885266	0.562248886206679	1258.531807473117	760.1090394121486	Albania
1032	43	1997	2022.231605543041	0.566802804232969	1258.241100084241	763.9905054588005	Albania
1033	43	1998	2025.705054488111	0.572534101516668	1258.355872428001	767.3491820601105	Albania
1034	43	1999	2028.114078426753	0.578295461805887	1258.21188391272	769.9021945140335	Albania
1035	43	2000	2030.980182308258	0.58466418835901	1258.479969327795	772.5002129804634	Albania
1036	43	2001	2033.851492643404	0.592412946510661	1258.590212245638	775.2612803977656	Albania
1037	43	2002	2038.569666071022	0.599865977568749	1258.544761550785	780.024904520237	Albania
1038	43	2003	2043.961456340117	0.606971165987994	1258.520034669737	785.4414216703801	Albania
1039	43	2004	2047.817482172618	0.613864246664272	1258.49003907792	789.3274430946981	Albania
1040	43	2005	2051.417819395774	0.620679614590226	1258.34355291608	793.0742664796937	Albania
1041	43	2006	2055.490457282562	0.627485617497143	1258.269154454807	797.2213028277547	Albania
1042	43	2007	2059.58935507151	0.634167968985356	1258.197512391195	801.391842680315	Albania
1043	43	2008	2065.10009407513	0.640766134349698	1258.567220812893	806.5328732622374	Albania
1044	43	2009	2069.393286851763	0.646816130123751	1258.481025395779	810.9122614559835	Albania
1045	43	2010	2074.51300325602	0.652654202642964	1258.532211936859	815.9807913191614	Albania
1046	43	2011	2079.209863137188	0.658196772707548	1258.3774080764	820.8324550607881	Albania
1047	43	2012	2084.114726699922	0.66355677961127	1258.368628664828	825.7460980350941	Albania
1048	43	2013	2088.89268500762	0.668739558985928	1258.351874942515	830.5408100651041	Albania
1049	43	2014	2093.613782315785	0.67411298539372	1258.80686569355	834.8069166222349	Albania
1050	43	2015	2097.728818595646	0.679668600655757	1258.469250184072	839.2595684115743	Albania
1051	43	2016	2101.58781799773	0.68503664759447	1258.440839792134	843.1469782055965	Albania
1052	43	2017	2106.209145970752	0.690379199197076	1258.620988227345	847.588157743407	Albania
1053	43	2018	2109.651336603676	0.695566877664306	1258.492919983738	851.158416619938	Albania
1054	43	2019	2112.752886616927	0.700287863295906	1258.517865140779	854.235021476148	Albania
1055	43	2020	2112.29136905867	0.703790245372837	1258.234542765393	854.0568262932768	Albania
1056	43	2021	2103.577531176518	0.706849790878611	1258.360748510252	845.216782666266	Albania
1057	44	1990	1922.850133601248	0.541132539726015	1258.495146806934	664.3549867943143	Bosnia and Herzegovina
1058	44	1991	1921.059406014474	0.541346250550883	1258.646730594894	662.4126754195802	Bosnia and Herzegovina
1059	44	1992	1919.440856545283	0.539303227421668	1258.389420395282	661.0514361500011	Bosnia and Herzegovina
1060	44	1993	1919.069475172311	0.53603188160081	1258.664726446325	660.4047487259859	Bosnia and Herzegovina
1061	44	1994	1919.832552435446	0.533853389744284	1258.714357360841	661.1181950746045	Bosnia and Herzegovina
1062	44	1995	1921.605665257514	0.534025536110865	1258.543941198235	663.0617240592785	Bosnia and Herzegovina
1063	44	1996	1925.013350770901	0.545549215040903	1258.805732027279	666.2076187436219	Bosnia and Herzegovina
1064	44	1997	1933.819904851373	0.563565414584231	1258.378233535337	675.4416713160365	Bosnia and Herzegovina
1065	44	1998	1942.963450332063	0.58182951538312	1258.299348485542	684.6641018465205	Bosnia and Herzegovina
1066	44	1999	1951.284118666682	0.597997468748356	1258.38769446716	692.8964241995218	Bosnia and Herzegovina
1067	44	2000	1958.417416167733	0.610950684608214	1258.393677838664	700.0237383290685	Bosnia and Herzegovina
1068	44	2001	1962.439110728155	0.621989463929258	1258.453587419253	703.985523308902	Bosnia and Herzegovina
1069	44	2002	1967.259528174255	0.632075517723657	1258.441601970972	708.8179262032834	Bosnia and Herzegovina
1070	44	2003	1972.297097508784	0.640635102031521	1258.593101131429	713.703996377355	Bosnia and Herzegovina
1071	44	2004	1976.252443551029	0.64779373168743	1258.436906507666	717.8155370433635	Bosnia and Herzegovina
1072	44	2005	1979.169724030784	0.653859136710253	1258.347282937963	720.8224410928212	Bosnia and Herzegovina
1073	44	2006	1982.894330086284	0.659813662252595	1258.433115320415	724.461214765869	Bosnia and Herzegovina
1074	44	2007	1989.157721084513	0.665578735044097	1258.343847967023	730.8138731174897	Bosnia and Herzegovina
1075	44	2008	1993.44702297006	0.671100813673566	1258.370990620323	735.076032349737	Bosnia and Herzegovina
1076	44	2009	1997.855996101054	0.676032900022704	1258.437138618901	739.4188574821526	Bosnia and Herzegovina
1077	44	2010	2001.947353740532	0.680824195636093	1258.465747416174	743.4816063243584	Bosnia and Herzegovina
1078	44	2011	2006.469279967468	0.685399264182467	1258.518589523731	747.9506904437371	Bosnia and Herzegovina
1079	44	2012	2014.227691860478	0.689506566189932	1258.410921512508	755.8167703479699	Bosnia and Herzegovina
1080	44	2013	2022.304295327701	0.693508711211908	1258.409470908091	763.8948244196094	Bosnia and Herzegovina
1081	44	2014	2030.27409169573	0.697031893012906	1258.295627925851	771.978463769879	Bosnia and Herzegovina
1082	44	2015	2036.741175229271	0.700446047366461	1258.624160927317	778.1170143019542	Bosnia and Herzegovina
1083	44	2016	2043.84845781451	0.704079343718599	1258.525035838125	785.3234219763842	Bosnia and Herzegovina
1084	44	2017	2053.123637370634	0.70805343112809	1258.574798007252	794.5488393633816	Bosnia and Herzegovina
1085	44	2018	2061.413679952238	0.712347302038319	1258.386740676573	803.0269392756652	Bosnia and Herzegovina
1086	44	2019	2067.276186801781	0.716857124768862	1258.308229924869	808.9679568769122	Bosnia and Herzegovina
1087	44	2020	2065.93652166188	0.720202056378697	1258.205944844747	807.7305768171329	Bosnia and Herzegovina
1088	44	2021	2058.274851136746	0.72307789321024	1258.822328721789	799.4525224149577	Bosnia and Herzegovina
1089	45	1990	2016.544258104406	0.633446498017686	1258.172864465524	758.3713936388829	Bulgaria
1090	45	1991	2018.14661285784	0.643069487769455	1258.389178567862	759.7574342899779	Bulgaria
1091	45	1992	2019.688998959555	0.651186876165789	1258.250273254562	761.4387257049934	Bulgaria
1092	45	1993	2022.356077857181	0.659161569264411	1258.460110469749	763.8959673874326	Bulgaria
1093	45	1994	2025.566982936751	0.667430460276086	1258.397983994059	767.1689989426918	Bulgaria
1094	45	1995	2028.227110722555	0.673999976701174	1258.523548614402	769.7035621081527	Bulgaria
1095	45	1996	2029.552614412598	0.678862583541026	1258.56	770.9876706795983	Bulgaria
1096	45	1997	2031.920786792119	0.680221466342146	1258.326415060136	773.5943717319833	Bulgaria
1097	45	1998	2032.161060481243	0.678496876732148	1258.619087542634	773.5419729386092	Bulgaria
1098	45	1999	2031.425178165848	0.677446543282232	1258.409102057894	773.016076107954	Bulgaria
1099	45	2000	2033	0.681004523812614	1258.564970101682	774.4352072423185	Bulgaria
1100	45	2001	2033.99178178234	0.686487366008627	1258.366533284162	775.6252484981778	Bulgaria
1101	45	2002	2037.047934766551	0.69151167375307	1258.344902076273	778.7030326902777	Bulgaria
1102	45	2003	2040.349373074486	0.69556596473307	1258.425453601632	781.9239194728536	Bulgaria
1103	45	2004	2042.934017379625	0.699881950859544	1258.671106624659	784.2629107549658	Bulgaria
1104	45	2005	2046.658723903467	0.704471206966935	1258.562975971986	788.0957479314811	Bulgaria
1105	45	2006	2048.518948295075	0.708868293577424	1258.416734853508	790.1022134415673	Bulgaria
1106	45	2007	2051.086958383191	0.713192402424104	1258.54132192556	792.5456364576307	Bulgaria
1107	45	2008	2052.392513310112	0.717672450499802	1258.207861918341	794.184651391771	Bulgaria
1108	45	2009	2053.102800918194	0.723676626795129	1258.396696802066	794.7061041161278	Bulgaria
1109	45	2010	2055.560858803324	0.730701737095494	1258.27726892689	797.2835898764338	Bulgaria
1110	45	2011	2057.536507269476	0.735749281014389	1258.508780351876	799.0277269175997	Bulgaria
1111	45	2012	2059.789893232058	0.739177517343213	1258.308899974508	801.4809932575495	Bulgaria
1112	45	2013	2063.364238997472	0.742135948467762	1258.526694322434	804.8375446750374	Bulgaria
1113	45	2014	2066.52757590713	0.745372642577071	1258.453408598891	808.0741673082391	Bulgaria
1114	45	2015	2068.360680501992	0.748979058373083	1258.152969865394	810.2077106365973	Bulgaria
1115	45	2016	2069.731450220621	0.752259198563744	1258.323871312064	811.4075789085571	Bulgaria
1116	45	2017	2069.871442225484	0.75566586464625	1258.395984045802	811.4754581796815	Bulgaria
1117	45	2018	2070.594946788949	0.759148460251881	1258.359835957297	812.235110831652	Bulgaria
1118	45	2019	2070.972571987958	0.762359790844767	1258.484813825184	812.4877581627738	Bulgaria
1119	45	2020	2069.60730773504	0.765089710642011	1258.248021130272	811.3592866047684	Bulgaria
1120	45	2021	2058.312846863853	0.768150939342518	1258.401679227294	799.9111676365594	Bulgaria
1121	46	1990	2001.471931493966	0.668906358291928	1258.362995679378	743.1089358145884	Croatia
1122	46	1991	2001.061726304655	0.674724599866063	1258.245417529456	742.8163087751986	Croatia
1123	46	1992	2000.235015215691	0.678093133084916	1258.527285302944	741.7077299127463	Croatia
1124	46	1993	2003.395780423916	0.678221047043161	1258.311686752076	745.0840936718391	Croatia
1125	46	1994	2007.948297334929	0.677548132655056	1258.540048630857	749.4082487040723	Croatia
1126	46	1995	2012.146220429494	0.677029465132868	1258.332018112278	753.8142023172161	Croatia
1127	46	1996	2018.191166834498	0.679507318367616	1258.458041827513	759.7331250069842	Croatia
1128	46	1997	2031.977423485857	0.685365010443468	1258.571294780471	773.406128705386	Croatia
1129	46	1998	2047.768589354411	0.691365518598319	1258.394924764207	789.3736645902038	Croatia
1130	46	1999	2059.284453575897	0.696636411104102	1258.265960681419	801.0184928944782	Croatia
1131	46	2000	2066.803521688026	0.703039898563322	1258.644823965873	808.1586977221532	Croatia
1132	46	2001	2068.503867354434	0.709536840872917	1258.527425464627	809.9764418898064	Croatia
1133	46	2002	2070.644240939542	0.715383421635164	1258.241247793499	812.4029931460425	Croatia
1134	46	2003	2072.694441774294	0.721130377216859	1258.827919436743	813.8665223375513	Croatia
1135	46	2004	2073.93920249922	0.726327651623968	1258.626791648822	815.312410850398	Croatia
1136	46	2005	2076.043503272961	0.732154139815163	1258.563930619537	817.4795726534235	Croatia
1137	46	2006	2077.623430158349	0.738066878515765	1258.398340320212	819.2250898381378	Croatia
1138	46	2007	2080.036477638887	0.743148776515466	1258.316215743449	821.7202618954375	Croatia
1139	46	2008	2081.21730579174	0.748469602229701	1258.350550344092	822.8667554476476	Croatia
1140	46	2009	2082.326361657541	0.754065605198048	1258.465592791805	823.8607688657364	Croatia
1141	46	2010	2086.749419202009	0.759472251706366	1258.606977875558	828.1424413264508	Croatia
1142	46	2011	2088.578495250993	0.763686381293279	1258.423171766598	830.1553234843946	Croatia
1143	46	2012	2090.747004027368	0.767405335599999	1258.504307125879	832.2426969014891	Croatia
1144	46	2013	2093.27013045897	0.771151880279813	1258.409366270332	834.8607641886381	Croatia
1145	46	2014	2097.77405995159	0.774479240521915	1258.663797615469	839.110262336121	Croatia
1146	46	2015	2099.693676836197	0.777865888163329	1258.348228646332	841.3454481898657	Croatia
1147	46	2016	2094.243335186655	0.781443605436965	1258.439608032062	835.8037271545936	Croatia
1148	46	2017	2084.647146511391	0.785074536823775	1258.381791222919	826.2653552884724	Croatia
1149	46	2018	2075.039256158037	0.788671410129235	1258.640214063226	816.399042094811	Croatia
1150	46	2019	2069.009173801313	0.792475415454183	1258.388883721998	810.620290079315	Croatia
1151	46	2020	2065.721484748031	0.795462271729482	1258.381696391522	807.3397883565087	Croatia
1152	46	2021	2061.077646176437	0.798341026936276	1258.362599630696	802.7150465457412	Croatia
1153	47	1990	2147.02081610448	0.681848021213857	1258.333319938401	888.687496166079	Czechia
1154	47	1991	2150.528533856701	0.688002859136679	1258.300590965672	892.227942891029	Czechia
1155	47	1992	2155.11824688727	0.697577809122723	1258.320685069861	896.7975618174089	Czechia
1156	47	1993	2158.958241001862	0.710853415862456	1258.219882973035	900.7383580288272	Czechia
1157	47	1994	2164.974880981552	0.725969686167497	1258.314245446978	906.6606355345737	Czechia
1158	47	1995	2167.532026804809	0.737981721993762	1258.567191332367	908.9648354724416	Czechia
1159	47	1996	2168.59473130107	0.746041379938535	1258.472328328331	910.1224029727389	Czechia
1160	47	1997	2171.71365941299	0.751680343695868	1258.582559577355	913.1310998356344	Czechia
1161	47	1998	2172.324409807598	0.757033755457614	1258.319852323445	914.0045574841533	Czechia
1162	47	1999	2171.147129047778	0.762428880357609	1258.293402821995	912.8537262257821	Czechia
1163	47	2000	2172.224639105914	0.767766159168669	1258.436262272485	913.7883768334289	Czechia
1164	47	2001	2172.158244302698	0.772167239650309	1258.568320364986	913.5899239377118	Czechia
1165	47	2002	2171.079270615596	0.776927934062507	1258.472314807872	912.6069558077238	Czechia
1166	47	2003	2169.832316425899	0.782448081111072	1258.32385733304	911.5084590928595	Czechia
1167	47	2004	2167.716336913626	0.787126404974676	1258.514557106717	909.2017798069082	Czechia
1168	47	2005	2169.158388314122	0.79133394820415	1258.637728547868	910.5206597662543	Czechia
1169	47	2006	2169.658319012607	0.794922783687463	1258.531914734303	911.1264042783043	Czechia
1170	47	2007	2171.332579564244	0.798254117717088	1258.276491673801	913.056087890443	Czechia
1171	47	2008	2173.522677905948	0.8017648456328	1258.436175544003	915.0865023619449	Czechia
1172	47	2009	2175.58583899995	0.804962224676367	1258.266666389393	917.319172610557	Czechia
1173	47	2010	2177.515077499205	0.808747327653098	1258.345090811624	919.1699866875808	Czechia
1174	47	2011	2179.915368276785	0.812054784320429	1258.219156336651	921.6962119401337	Czechia
1175	47	2012	2182.894701012513	0.814230401372392	1258.554596891891	924.3401041206223	Czechia
1176	47	2013	2185.348120567153	0.815615361108922	1258.537987625917	926.8101329412359	Czechia
1177	47	2014	2187.786091144838	0.816227257169909	1258.369429391685	929.4166617531528	Czechia
1178	47	2015	2190.511272260712	0.816564684423948	1258.493691646546	932.0175806141656	Czechia
1179	47	2016	2192.573721607407	0.817153025533518	1258.426004287554	934.1477173198527	Czechia
1180	47	2017	2195.165259941039	0.819067680353287	1258.447643977223	936.7176159638161	Czechia
1181	47	2018	2196.282264099235	0.822034486079137	1258.289129454993	937.9931346442418	Czechia
1182	47	2019	2197.283762101578	0.824784472798171	1258.581506302439	938.702255799139	Czechia
1183	47	2020	2191.242197924304	0.82662663116323	1258.461449478004	932.7807484463008	Czechia
1184	47	2021	2187.659577229451	0.828450433122785	1258.558313309137	929.1012639203138	Czechia
1185	48	1990	2242.439688143209	0.649419990664883	1258.23462481169	984.2050633315182	Hungary
1186	48	1991	2246.154810272923	0.653707154681922	1258.66255156324	987.4922587096828	Hungary
1187	48	1992	2253.443500900953	0.660382905455002	1258.523059934556	994.9204409663962	Hungary
1188	48	1993	2258.564022427836	0.667543556201878	1258.362837222186	1000.201185205651	Hungary
1189	48	1994	2264.141725047643	0.675051406249796	1258.441454507027	1005.700270540617	Hungary
1190	48	1995	2268.052515945959	0.683186411756315	1258.61413044649	1009.438385499469	Hungary
1191	48	1996	2264.598176677085	0.690883333624564	1258.35002795553	1006.248148721555	Hungary
1192	48	1997	2267.949563329659	0.697935513627811	1258.34264418113	1009.606919148529	Hungary
1193	48	1998	2267.860363670964	0.704202719984894	1258.286192632938	1009.574171038026	Hungary
1194	48	1999	2264.865925594906	0.709980626709343	1258.638593658744	1006.227331936162	Hungary
1195	48	2000	2265.66893324277	0.71580528057596	1258.382352200435	1007.286581042335	Hungary
1196	48	2001	2266.402438737244	0.722099055327699	1258.357558085328	1008.044880651916	Hungary
1197	48	2002	2269.087512350836	0.7283845957697	1258.417528761533	1010.669983589303	Hungary
1198	48	2003	2273.505898789284	0.734450657925147	1258.664370358863	1014.841528430421	Hungary
1199	48	2004	2276.643121382858	0.740099974680479	1258.509671067611	1018.133450315247	Hungary
1200	48	2005	2282.480913702317	0.745356806381464	1258.507494904133	1023.973418798184	Hungary
1201	48	2006	2285.663365081386	0.750515380971436	1258.50269196094	1027.160673120447	Hungary
1202	48	2007	2289.552114193416	0.754942942046377	1258.395218309217	1031.156895884199	Hungary
1203	48	2008	2291.42871815442	0.75931746766686	1258.407745661742	1033.020972492679	Hungary
1204	48	2009	2294.271602870646	0.763563686880312	1258.309627366979	1035.961975503668	Hungary
1205	48	2010	2296.287330735215	0.767328649261652	1258.372887069777	1037.914443665438	Hungary
1206	48	2011	2299.690011901522	0.769701942198238	1258.449087508873	1041.240924392648	Hungary
1207	48	2012	2305.874358126724	0.770784245285382	1258.532707210659	1047.341650916065	Hungary
1208	48	2013	2309.267618222354	0.77156169789519	1258.472687455126	1050.794930767228	Hungary
1209	48	2014	2315.532953041527	0.772575045716759	1258.333683735824	1057.199269305703	Hungary
1210	48	2015	2318.491564791311	0.774047382518708	1258.515632183794	1059.975932607517	Hungary
1211	48	2016	2317.33622902051	0.776150305326983	1258.669399756212	1058.666829264298	Hungary
1212	48	2017	2318.709708941873	0.779116417184348	1258.573984540219	1060.135724401654	Hungary
1213	48	2018	2319.147558288666	0.782083661193681	1258.45085921646	1060.696699072206	Hungary
1214	48	2019	2320.567029034192	0.784910308752534	1258.247250975755	1062.319778058438	Hungary
1215	48	2020	2314.682455676138	0.787620389699141	1258.275247340795	1056.407208335343	Hungary
1216	48	2021	2308.379702254932	0.790754768173338	1258.51473948436	1049.864962770572	Hungary
1217	49	1990	1912.314039596689	0.60902609384517	1258.465175520544	653.848864076145	North Macedonia
1218	49	1991	1911.29658119186	0.611337452940336	1258.360885944471	652.9356952473897	North Macedonia
1219	49	1992	1910.72458470368	0.612708856229581	1258.496390912645	652.2281937910352	North Macedonia
1220	49	1993	1910.314296951245	0.613195098529578	1258.311227179071	652.0030697721738	North Macedonia
1221	49	1994	1910.531240197027	0.614362905009181	1258.37809757217	652.1531426248569	North Macedonia
1222	49	1995	1912.106668279481	0.616994877821318	1258.455714521803	653.650953757678	North Macedonia
1223	49	1996	1913.410588933188	0.620944017369103	1258.352464459624	655.0581244735636	North Macedonia
1224	49	1997	1916.842877904349	0.626223811356564	1258.435207716611	658.4076701877384	North Macedonia
1225	49	1998	1919.17363433596	0.632059410181692	1258.253188523838	660.9204458121219	North Macedonia
1226	49	1999	1921.609081447324	0.63668725909008	1258.486505972623	663.1225754747009	North Macedonia
1227	49	2000	1922.989772525304	0.641651242944231	1258.606883130168	664.3828893951363	North Macedonia
1228	49	2001	1924.796236965304	0.648049675806335	1258.792716241349	666.003520723955	North Macedonia
1229	49	2002	1927.21653486414	0.655398790077733	1258.429221127696	668.787313736444	North Macedonia
1230	49	2003	1930.378101466676	0.663408891257403	1258.509308637904	671.8687928287713	North Macedonia
1231	49	2004	1932.213118880301	0.671237520250547	1258.213390770865	673.9997281094359	North Macedonia
1232	49	2005	1933.763964852865	0.678047272834883	1258.314643970702	675.4493208821634	North Macedonia
1233	49	2006	1936.059484951324	0.684044336465219	1258.481386263101	677.5780986882228	North Macedonia
1234	49	2007	1939.907639304814	0.689729480929241	1258.483911807081	681.4237274977329	North Macedonia
1235	49	2008	1942.13307196619	0.695376955204976	1258.361656165035	683.7714158011547	North Macedonia
1236	49	2009	1945.24256722003	0.700453052486829	1258.62229983539	686.6202673846392	North Macedonia
1237	49	2010	1947.189466261701	0.705589323990971	1258.463864117325	688.7256021443761	North Macedonia
1238	49	2011	1951.639400077335	0.710592520608989	1258.520624148239	693.1187759290963	North Macedonia
1239	49	2012	1956.401541465439	0.715173147623766	1258.499335437923	697.9022060275158	North Macedonia
1240	49	2013	1961.382361252908	0.719671149159541	1258.301689098651	703.0806721542567	North Macedonia
1241	49	2014	1966.899310119983	0.724089588503488	1258.492493266122	708.4068168538611	North Macedonia
1242	49	2015	1970.699367052902	0.728603773495479	1258.316471698764	712.3828953541372	North Macedonia
1243	49	2016	1974.89838829382	0.733173624358204	1258.549734091788	716.3486542020321	North Macedonia
1244	49	2017	1980.082657023625	0.737339955393252	1258.283427183758	721.7992298398672	North Macedonia
1245	49	2018	1984.76675342958	0.741334369868002	1258.43964428394	726.32710914564	North Macedonia
1246	49	2019	1987.645120710794	0.74519356873628	1258.568554870381	729.0765658404127	North Macedonia
1247	49	2020	1981.103358889771	0.747849899969173	1258.437517672999	722.6658412167722	North Macedonia
1248	49	2021	1976.370518559439	0.750629703270047	1258.553161991063	717.8173565683765	North Macedonia
1249	50	1990	2044.089100241384	0.674225719793669	1258.378116288417	785.7109839529667	Montenegro
1250	50	1991	2043.19729140858	0.674305722529628	1258.24098209917	784.9563093094096	Montenegro
1251	50	1992	2042.351955439748	0.672664771832277	1258.461197804928	783.8907576348197	Montenegro
1252	50	1993	2042.635271575323	0.668665719204089	1258.356289484589	784.2789820907344	Montenegro
1253	50	1994	2043.57438781832	0.665011931002947	1258.291719683681	785.2826681346392	Montenegro
1254	50	1995	2042.996686054782	0.662765437115331	1258.368065435412	784.6286206193695	Montenegro
1255	50	1996	2044.560934726856	0.663414768746409	1258.248322528344	786.3126121985122	Montenegro
1256	50	1997	2045.880203473657	0.665542031695028	1258.474811825513	787.4053916481446	Montenegro
1257	50	1998	2047.485030671124	0.669024770846263	1258.387335766496	789.0976949046278	Montenegro
1258	50	1999	2049.821003816289	0.672096102691543	1258.596873303768	791.2241305125217	Montenegro
1259	50	2000	2050.591665203219	0.677306850284635	1258.410071286098	792.1815939171213	Montenegro
1260	50	2001	2051.681044011471	0.683433454098582	1258.48936895642	793.1916750550511	Montenegro
1261	50	2002	2053.472992285149	0.68993948313756	1258.532153242674	794.9408390424751	Montenegro
1262	50	2003	2055.735135851094	0.696517506230494	1258.414429738978	797.3207061121161	Montenegro
1263	50	2004	2058.852628528847	0.702998276030296	1258.426634564008	800.4259939648391	Montenegro
1264	50	2005	2060.742997017283	0.709065464700775	1258.24988295302	802.4931140642627	Montenegro
1265	50	2006	2065.260310880961	0.715459074033141	1258.444757886695	806.8155529942655	Montenegro
1266	50	2007	2070.061065714608	0.722503939575403	1258.624046939732	811.4370187748762	Montenegro
1267	50	2008	2076.525648507479	0.729981755712811	1258.385319265983	818.1403292414966	Montenegro
1268	50	2009	2082.083289393118	0.736538925645409	1258.242407489278	823.8408819038395	Montenegro
1269	50	2010	2087.340181968062	0.743347873367499	1258.370208423638	828.9699735444233	Montenegro
1270	50	2011	2092.7023869032	0.750080328162275	1258.569723939989	834.1326629632104	Montenegro
1271	50	2012	2100.00329056806	0.755578379953158	1258.339107530543	841.6641830375172	Montenegro
1272	50	2013	2107.860844059671	0.760886907477753	1258.420121013298	849.4407230463726	Montenegro
1273	50	2014	2114.081392855152	0.765776526527122	1258.347672027212	855.73372082794	Montenegro
1274	50	2015	2119.075046249007	0.770561277708901	1258.258329887974	860.8167163610331	Montenegro
1275	50	2016	2122.186549016093	0.775200770239438	1258.36514037199	863.8214086441035	Montenegro
1276	50	2017	2125.406962205458	0.779764631848314	1258.484419730536	866.9225424749218	Montenegro
1277	50	2018	2127.559212952684	0.784408971391706	1258.448352131134	869.1108608215495	Montenegro
1278	50	2019	2129.625663443833	0.789026903095641	1258.263508342194	871.362155101639	Montenegro
1279	50	2020	2127.204622568403	0.792554392852858	1258.569201714242	868.6354208541604	Montenegro
1280	50	2021	2117.988440393816	0.795800584021403	1258.486838920818	859.5016014729974	Montenegro
1281	51	1990	2210.3099306497	0.62722788770829	1258.425514249617	951.8844164000823	Poland
1282	51	1991	2214.081097577216	0.63267147050056	1258.716837540411	955.3642600368046	Poland
1283	51	1992	2214.222268096469	0.64066179337278	1258.335735037434	955.8865330590352	Poland
1284	51	1993	2213.591918399102	0.648950499724012	1258.343828692367	955.2480897067353	Poland
1285	51	1994	2215.680391848168	0.658010514323026	1258.283606070518	957.3967857776506	Poland
1286	51	1995	2217.638693201082	0.666678866524195	1258.293455474883	959.3452377261992	Poland
1287	51	1996	2215.689735936287	0.674378829090982	1258.447287718487	957.2424482177996	Poland
1288	51	1997	2212.278887001705	0.682587612300048	1258.619465347896	953.6594216538092	Poland
1289	51	1998	2202.103495789444	0.690805670678968	1258.467976345884	943.6355194435596	Poland
1290	51	1999	2199.329294525868	0.6985360555797	1258.274558233456	941.0547362924124	Poland
1291	51	2000	2198.063928546188	0.706662051990276	1258.348954645432	939.7149739007561	Poland
1292	51	2001	2196.753985277852	0.714831304495085	1258.395740232976	938.3582450448766	Poland
1293	51	2002	2196.415135580827	0.722009458087754	1258.486630817824	937.9285047630033	Poland
1294	51	2003	2198.384702396252	0.728155253652566	1258.441699447886	939.9430029483656	Poland
1295	51	2004	2197.574519596125	0.733673191846001	1258.281063619138	939.2934559769869	Poland
1296	51	2005	2197.13606117921	0.738428766593663	1258.229646405612	938.906414773598	Poland
1297	51	2006	2196.411110116166	0.742363708580365	1258.471981826626	937.9391282895401	Poland
1298	51	2007	2195.393002736007	0.746008817400637	1258.666108648316	936.7268940876916	Poland
1299	51	2008	2192.995770187925	0.750521426475047	1258.592640613113	934.4031295748125	Poland
1300	51	2009	2191.905499749931	0.756427378476364	1258.480514069658	933.4249856802728	Poland
1301	51	2010	2191.135294097548	0.763184973687688	1258.505840081568	932.62945401598	Poland
1302	51	2011	2194.605012961261	0.769407164213607	1258.473667504051	936.1313454572105	Poland
1303	51	2012	2199.739931098552	0.774680767244991	1258.59638439306	941.1435467054921	Poland
1304	51	2013	2205.533330769038	0.779434257316854	1258.483166486338	947.0501642827003	Poland
1305	51	2014	2208.953640051564	0.783682368684721	1258.264767815649	950.6888722359147	Poland
1306	51	2015	2211.109717051749	0.78744534315882	1258.525792171052	952.5839248806974	Poland
1307	51	2016	2213.582083840165	0.790651014611623	1258.36730392625	955.2147799139152	Poland
1308	51	2017	2216.576242278385	0.79453034463794	1258.391091229759	958.185151048626	Poland
1309	51	2018	2219.629639997735	0.79947898187813	1258.291443013354	961.3381969843806	Poland
1310	51	2019	2220.755430571088	0.804791331675008	1258.445476161336	962.3099544097515	Poland
1311	51	2020	2216.692009668514	0.808795317506383	1258.476276821854	958.2157328466608	Poland
1312	51	2021	2213.28508104944	0.812042808667712	1258.80056574736	954.4845153020797	Poland
1313	52	1990	2106.31015868657	0.619298862250078	1258.377625573051	847.9325331135194	Romania
1314	52	1991	2108.709253775605	0.626795627433335	1258.305355916671	850.403897858934	Romania
1315	52	1992	2111.935744114011	0.630475081501162	1258.475814016226	853.4599300977852	Romania
1316	52	1993	2114.074576929012	0.633801422118109	1258.365632425513	855.7089445034983	Romania
1317	52	1994	2117.718585416366	0.638371931788576	1258.512077870135	859.2065075462313	Romania
1318	52	1995	2119.711570897081	0.643718879089372	1258.516602123102	861.1949687739796	Romania
1319	52	1996	2121.624774217585	0.648104195492848	1258.294600861363	863.3301733562225	Romania
1320	52	1997	2123.486705433463	0.651225576178548	1258.618686633827	864.8680187996358	Romania
1321	52	1998	2123.261979318501	0.654927768840234	1258.375810492777	864.8861688257248	Romania
1322	52	1999	2124.408520123203	0.65954484605753	1258.478853638017	865.9296664851859	Romania
1323	52	2000	2125.506762202883	0.66529434615185	1258.386160174965	867.1206020279178	Romania
1324	52	2001	2125.946899806392	0.672020166603488	1258.555656112368	867.3912436940241	Romania
1325	52	2002	2126.283538460608	0.678297416747085	1258.417024740036	867.8665137205719	Romania
1326	52	2003	2125.669910030333	0.68407492928742	1258.42753182619	867.2423782041428	Romania
1327	52	2004	2124.806272498096	0.690417054639929	1258.482260288297	866.3240122097986	Romania
1328	52	2005	2124.075336857852	0.694998949594957	1258.346408300828	865.7289285570239	Romania
1329	52	2006	2121.074938006079	0.699490765699603	1258.375792721494	862.6991452845853	Romania
1330	52	2007	2117.735258171848	0.704523726685579	1258.584002144154	859.151256027694	Romania
1331	52	2008	2112.77789399263	0.710757127721139	1258.338423435796	854.4394705568343	Romania
1332	52	2009	2110.027286766894	0.717445122377497	1258.398536120184	851.6287506467099	Romania
1333	52	2010	2109.181617053127	0.723891348732225	1258.374012178943	850.8076048741843	Romania
1334	52	2011	2109.870390385676	0.729018272021873	1258.289629443626	851.5807609420501	Romania
1335	52	2012	2111.725522945928	0.73389248238628	1258.777240533818	852.9482824121108	Romania
1336	52	2013	2113.618887300391	0.737880472910291	1258.549813495884	855.0690738045064	Romania
1337	52	2014	2115.451704435041	0.740395466703106	1258.63210456076	856.819599874281	Romania
1338	52	2015	2117.084978779462	0.743473529634312	1258.528725337045	858.5562534424171	Romania
1339	52	2016	2119.270520234004	0.747058709528536	1258.505005185413	860.7655150485912	Romania
1340	52	2017	2120.812958418604	0.751117366992228	1258.375580348197	862.437378070407	Romania
1341	52	2018	2123.476790931842	0.755533333480467	1258.251194460814	865.2255964710278	Romania
1342	52	2019	2124.723245796037	0.760283970607593	1258.291745248814	866.4315005472224	Romania
1343	52	2020	2119.440423493817	0.764276444363666	1258.278770365902	861.1616531279146	Romania
1344	52	2021	2116.411723855973	0.768453864365965	1258.485818319429	857.9259055365437	Romania
1345	53	1990	2061.349364830582	0.630511019536119	1258.333251845121	803.016112985461	Serbia
1346	53	1991	2065.3484826816	0.638016934037528	1258.356775194531	806.9917074870691	Serbia
1347	53	1992	2068.510235270528	0.641971993828041	1258.329494351098	810.18074091943	Serbia
1348	53	1993	2072.079665218952	0.642096034424249	1258.362699783951	813.7169654350005	Serbia
1349	53	1994	2075.860161701844	0.642223220931048	1258.400171910659	817.4599897911846	Serbia
1350	53	1995	2078.29357129962	0.642739671389532	1258.377449091401	819.9161222082187	Serbia
1351	53	1996	2080.913202195066	0.644846417030162	1258.46366494366	822.4495372514068	Serbia
1352	53	1997	2083.029402357899	0.64716209445227	1258.334815299725	824.694587058174	Serbia
1353	53	1998	2081.566622755147	0.65024598899818	1258.279869739232	823.2867530159144	Serbia
1354	53	1999	2083.101090606586	0.655534174135398	1258.244637768217	824.8564528383693	Serbia
1355	53	2000	2084.920019664562	0.660752800457895	1258.43278922611	826.4872304384521	Serbia
1356	53	2001	2087.758438785858	0.665407334806451	1258.44972339074	829.3087153951183	Serbia
1357	53	2002	2091.089510021468	0.671511071572143	1258.46372361668	832.6257864047882	Serbia
1358	53	2003	2095.962034455273	0.678334928718905	1258.330544563505	837.6314898917678	Serbia
1359	53	2004	2099.734604499085	0.686819841842618	1258.24604671993	841.4885577791554	Serbia
1360	53	2005	2103.886370567307	0.69609756790601	1258.620451742844	845.2659188244627	Serbia
1361	53	2006	2106.358892985748	0.704945018093173	1258.626223532629	847.7326694531184	Serbia
1362	53	2007	2107.631529921502	0.713242304525204	1258.355480074842	849.2760498466605	Serbia
1363	53	2008	2110.246884905138	0.721505305994409	1258.534041029557	851.7128438755813	Serbia
1364	53	2009	2112.970195184676	0.729965595799672	1258.374293237265	854.595901947411	Serbia
1365	53	2010	2114.748942067986	0.740091311255812	1258.518354562776	856.23058750521	Serbia
1366	53	2011	2118.941381930245	0.750072761758797	1258.399341940171	860.5420399900738	Serbia
1367	53	2012	2125.433004200733	0.757105	1258.429071584491	867.0039326162423	Serbia
1368	53	2013	2131.599956515739	0.762170908106883	1258.591046374047	873.0089101416916	Serbia
1369	53	2014	2137.763881140635	0.766043091132074	1258.478688784033	879.2851923566018	Serbia
1370	53	2015	2142.332599438648	0.769842222617687	1258.263341767981	884.0692576706672	Serbia
1371	53	2016	2145.611668031033	0.773654077278106	1258.610367353105	887.0013006779282	Serbia
1372	53	2017	2150.429375554646	0.777460384270565	1258.37776253037	892.0516130242759	Serbia
1373	53	2018	2154.008415303123	0.781494973790012	1258.363941767972	895.6444735351513	Serbia
1374	53	2019	2155.639874569816	0.785768300182747	1258.438063362516	897.2018112073006	Serbia
1375	53	2020	2154.51955119785	0.789183332686432	1258.528704387516	895.9908468103336	Serbia
1376	53	2021	2145.96445644076	0.792416293685483	1258.287737185587	887.6767192551727	Serbia
1377	54	1990	2095.078156645609	0.653853505137647	1258.403146961517	836.6750096840922	Slovakia
1378	54	1991	2099.483938270651	0.658731402179317	1258.346700347288	841.1372379233635	Slovakia
1379	54	1992	2102.376135602367	0.665830110587888	1258.415334957502	843.9608006448655	Slovakia
1380	54	1993	2104.239705069942	0.67596793706605	1258.600906202592	845.6387988673498	Slovakia
1381	54	1994	2107.513614445003	0.688136476595487	1258.623643598756	848.8899708462466	Slovakia
1382	54	1995	2110.351135354343	0.697476536273994	1258.299363738055	852.0517716162876	Slovakia
1383	54	1996	2112.135990077867	0.704405003157211	1258.473293851988	853.6626962258783	Slovakia
1384	54	1997	2115.207819732457	0.711513209633452	1258.346620052947	856.86119967951	Slovakia
1385	54	1998	2116.121054552503	0.719058766219034	1258.530277728872	857.5907768236307	Slovakia
1386	54	1999	2117.227563175798	0.726144172630556	1258.579994991391	858.6475681844076	Slovakia
1387	54	2000	2119.066460001199	0.734046240313494	1258.388498850948	860.6779611502511	Slovakia
1388	54	2001	2120.368343074026	0.741392553570632	1258.281121373466	862.0872217005592	Slovakia
1389	54	2002	2121.568545754857	0.746791141582656	1258.397331160111	863.1712145947463	Slovakia
1390	54	2003	2122.670345278597	0.75116726952438	1258.406061504093	864.2642837745045	Slovakia
1391	54	2004	2122.894206026468	0.755836693705671	1258.354792244924	864.539413781544	Slovakia
1392	54	2005	2123.323227712236	0.761724185107018	1258.268108517083	865.0551191951531	Slovakia
1393	54	2006	2124.219237950625	0.767673036224795	1258.527426728396	865.691811222229	Slovakia
1394	54	2007	2124.933910327448	0.772914152845047	1258.525058916568	866.4088514108798	Slovakia
1395	54	2008	2125.632905614403	0.777197399879439	1258.334710233117	867.2981953812855	Slovakia
1396	54	2009	2126.650448558888	0.781052260265285	1258.337900533222	868.3125480256656	Slovakia
1397	54	2010	2127.284560887633	0.786254422327679	1258.579676812215	868.7048840754176	Slovakia
1398	54	2011	2128.897422384221	0.791465382423228	1258.295772493828	870.6016498903923	Slovakia
1399	54	2012	2130.963415301141	0.795456215611276	1258.217083109768	872.7463321913731	Slovakia
1400	54	2013	2133.74996554866	0.797903722940591	1258.44396484252	875.3060007061399	Slovakia
1401	54	2014	2135.646347066929	0.799618796308309	1258.643026939564	877.0033201273645	Slovakia
1402	54	2015	2137.407680242633	0.800394179928449	1258.373485450524	879.0341947921081	Slovakia
1403	54	2016	2134.330989272384	0.800878210489993	1258.450393041917	875.8805962304666	Slovakia
1404	54	2017	2127.210060432833	0.802277316569847	1258.275589486006	868.9344709468271	Slovakia
1405	54	2018	2119.785846959046	0.804357302109054	1258.508730567979	861.2771163910663	Slovakia
1406	54	2019	2115.295160694141	0.80644845685688	1258.449079060003	856.8460816341383	Slovakia
1407	54	2020	2115.550432125159	0.80830596588062	1258.409114866706	857.1413172584537	Slovakia
1408	54	2021	2106.314280276111	0.810610529921693	1258.500938261346	847.8133420147653	Slovakia
1409	55	1990	1971.780925708385	0.727463928368452	1258.323565133387	713.4573605749979	Slovenia
1410	55	1991	1979.612934665449	0.732666985968602	1258.299372713346	721.3135619521031	Slovenia
1411	55	1992	1983.342665333759	0.737391551733707	1258.567684284461	724.774981049298	Slovenia
1412	55	1993	1987.975755483607	0.741774171511168	1258.28213769483	729.6936177887771	Slovenia
1413	55	1994	1994.010767832445	0.746234861332899	1258.326597957442	735.6841698750031	Slovenia
1414	55	1995	1994.5635910223	0.750994974989173	1258.518179044139	736.0454119781612	Slovenia
1415	55	1996	1993.760173911111	0.756348987126594	1258.447260002656	735.3129139084551	Slovenia
1416	55	1997	1990.976992376694	0.762275291907702	1258.46532866822	732.5116637084739	Slovenia
1417	55	1998	1988.089559332823	0.767728525502705	1258.332425420095	729.7571339127282	Slovenia
1418	55	1999	1982.458768767812	0.773236192288015	1258.440727556961	724.0180412108512	Slovenia
1419	55	2000	1980.521712480299	0.779578009745196	1258.455375756431	722.0663367238678	Slovenia
1420	55	2001	1978.325047197346	0.786240775635761	1258.462071673769	719.8629755235768	Slovenia
1421	55	2002	1975.821999562111	0.791805569443613	1258.389736694696	717.4322628674151	Slovenia
1422	55	2003	1976.460446572496	0.796371530737719	1258.398499195861	718.0619473766351	Slovenia
1423	55	2004	1971.150213071421	0.800962240122577	1258.338305156317	712.8119079151038	Slovenia
1424	55	2005	1967.763588950345	0.805601248185604	1258.47560264964	709.2879863007051	Slovenia
1425	55	2006	1966.519940737492	0.809708595222897	1258.710868102794	707.8090726346979	Slovenia
1426	55	2007	1967.746091612125	0.813006319197598	1258.373802234542	709.3722893775832	Slovenia
1427	55	2008	1967.742009062388	0.816347250277984	1258.53529293732	709.2067161250684	Slovenia
1428	55	2009	1966.264132747038	0.818878560380979	1258.382249682526	707.8818830645112	Slovenia
1429	55	2010	1969.01518750578	0.82117848598052	1258.470026147912	710.5451613578678	Slovenia
1430	55	2011	1971.03441433763	0.823023560855118	1258.464733530021	712.5696808076082	Slovenia
1431	55	2012	1976.568131286629	0.824336562677773	1258.374745969749	718.1933853168798	Slovenia
1432	55	2013	1980.786993262144	0.825826275074906	1258.428277877954	722.3587153841904	Slovenia
1433	55	2014	1983.84048267455	0.827799245827941	1258.451159899986	725.3893227745632	Slovenia
1434	55	2015	1987.50220435838	0.829837070735453	1258.58388420952	728.9183201488604	Slovenia
1435	55	2016	1992.378560415027	0.831367915132541	1258.345399949545	734.0331604654823	Slovenia
1436	55	2017	2002.688267699422	0.833038139449118	1258.598909199244	744.0893585001777	Slovenia
1437	55	2018	2011.134495352366	0.835472480610787	1258.719175393512	752.4153199588538	Slovenia
1438	55	2019	2015.844159235128	0.838266782297842	1258.235933633181	757.6082256019474	Slovenia
1439	55	2020	2014.430131576617	0.840373845574037	1258.316959133838	756.1131724427789	Slovenia
1440	55	2021	2008.850307526624	0.842430731281465	1258.514055799806	750.3362517268183	Slovenia
1441	57	1990	1846.171617007974	0.622446576329452	1258.342346103572	587.829270904401	Belarus
1442	57	1991	1844.613178071226	0.627038266774523	1258.242539529577	586.3706385416497	Belarus
1443	57	1992	1843.561136178779	0.632891737136784	1258.578298131372	584.9828380474071	Belarus
1444	57	1993	1842.546230358053	0.639394169351269	1258.246389284459	584.299841073594	Belarus
1445	57	1994	1842.072747667152	0.64465278058669	1258.362133597828	583.7106140693243	Belarus
1446	57	1995	1841.790831279722	0.648959503797064	1258.59411672262	583.1967145571025	Belarus
1447	57	1996	1840.768050365456	0.652855220750827	1258.65110726633	582.116943099126	Belarus
1448	57	1997	1839.28540916091	0.655627296459504	1258.442789931053	580.8426192298568	Belarus
1449	57	1998	1837.874669079788	0.657246466657203	1258.439024489572	579.4356445902158	Belarus
1450	57	1999	1837.6082755363	0.660171009515746	1258.502842946979	579.1054325893201	Belarus
1451	57	2000	1838.326067321579	0.664705822252137	1258.634043628438	579.6920236931408	Belarus
1452	57	2001	1839.092038389512	0.671333268854148	1258.352156567247	580.7398818222653	Belarus
1453	57	2002	1841.016006947721	0.678121782135605	1258.510819324687	582.5051876230341	Belarus
1454	57	2003	1843.463474167582	0.68486855613275	1258.411739470569	585.0517346970128	Belarus
1455	57	2004	1845.688996498307	0.692502135029653	1258.472463799969	587.2165326983377	Belarus
1456	57	2005	1848.468531571672	0.698985482904355	1258.484186393079	589.984345178593	Belarus
1457	57	2006	1851.013963031786	0.705119102674127	1258.447889175509	592.5660738562779	Belarus
1458	57	2007	1854.897142530696	0.711496561875696	1258.492744311619	596.4043982190774	Belarus
1459	57	2008	1859.023030338197	0.719120871487284	1258.611040244251	600.4119900939456	Belarus
1460	57	2009	1863.399491640087	0.727292783613496	1258.468981737553	604.9305099025344	Belarus
1461	57	2010	1868.67809972406	0.734954626211817	1258.349272850663	610.3288268733977	Belarus
1462	57	2011	1874.367740182164	0.739504325946655	1258.401665626731	615.9660745554327	Belarus
1463	57	2012	1881.734112280921	0.743468837307909	1258.49164843357	623.2424638473515	Belarus
1464	57	2013	1888.719984419002	0.748529322885796	1258.388142733476	630.3318416855257	Belarus
1465	57	2014	1895.014108187231	0.753511479851413	1258.295145669046	636.718962518185	Belarus
1466	57	2015	1901.14354243733	0.758205742923593	1258.236586179333	642.9069562579966	Belarus
1467	57	2016	1907.379334971376	0.764328221802501	1258.485566071184	648.8937689001916	Belarus
1468	57	2017	1914.373629901705	0.771131465670885	1258.400046937499	655.9735829642061	Belarus
1469	57	2018	1921.91303190062	0.776568956673705	1258.351550520631	663.5614813799893	Belarus
1470	57	2019	1926.884821559694	0.780508018535969	1258.327588933268	668.5572326264257	Belarus
1471	57	2020	1924.918758977559	0.782381564892966	1258.420766270204	666.4979927073559	Belarus
1472	57	2021	1918.095789718035	0.784484710906639	1258.49630456377	659.5994851542653	Belarus
1473	58	1990	1891.019376368222	0.674967632130919	1258.363457728903	632.655918639319	Estonia
1474	58	1991	1891.996519036273	0.685223089296634	1258.365828637337	633.6306903989359	Estonia
1475	58	1992	1890.814026517904	0.695586673779285	1258.505225507982	632.3088010099214	Estonia
1476	58	1993	1894.990151720674	0.703693149995024	1258.502465106868	636.4876866138059	Estonia
1477	58	1994	1900.018149382957	0.708456180899464	1258.493584227553	641.5245651554042	Estonia
1478	58	1995	1900.021244753358	0.713172725189506	1258.525706109653	641.4955386437052	Estonia
1479	58	1996	1897.320363690112	0.718813024217038	1258.480703815849	638.8396598742634	Estonia
1480	58	1997	1896.687359500391	0.724652439639785	1258.453052662451	638.2343068379407	Estonia
1481	58	1998	1899.001554355589	0.729027035230187	1258.232910947419	640.7686434081697	Estonia
1482	58	1999	1899.890107531403	0.733250616186121	1258.394635361283	641.4954721701197	Estonia
1483	58	2000	1902.331617548552	0.739713154351944	1258.422527290786	643.9090902577664	Estonia
1484	58	2001	1906.179500667649	0.746602207163017	1258.618912084735	647.5605885829145	Estonia
1485	58	2002	1910.339024732926	0.752629898252246	1258.617816315642	651.7212084172843	Estonia
1486	58	2003	1916.12412056059	0.75781567757793	1258.616662403424	657.5074581571662	Estonia
1487	58	2004	1921.472109201018	0.763223727128029	1258.632557228761	662.8395519722576	Estonia
1488	58	2005	1927.840620492489	0.769112181926314	1258.428298504012	669.4123219884771	Estonia
1489	58	2006	1933.93738665021	0.774451841771662	1258.375453220285	675.5619334299254	Estonia
1490	58	2007	1939.831117645179	0.781074442846485	1258.433982855227	681.3971347899524	Estonia
1491	58	2008	1945.713979060163	0.788598873704278	1258.294728637518	687.4192504226448	Estonia
1492	58	2009	1950.032333662851	0.794728212699059	1258.377903199934	691.6544304629174	Estonia
1493	58	2010	1954.266999267337	0.800829717976428	1258.241547616178	696.0254516511591	Estonia
1494	58	2011	1963.434470574828	0.806633077522166	1258.293698717962	705.140771856866	Estonia
1495	58	2012	1974.085000912681	0.811109357704526	1258.541581901803	715.5434190108779	Estonia
1496	58	2013	1986.448357862807	0.81488717677447	1258.569143962571	727.8792139002353	Estonia
1497	58	2014	1998.139909265014	0.818770732051979	1258.489857573502	739.6500516915128	Estonia
1498	58	2015	2011.413159493186	0.823221278492715	1258.254014897473	753.1591445957129	Estonia
1499	58	2016	2022.553782317793	0.827364360092018	1258.502987939014	764.0507943787791	Estonia
1500	58	2017	2022.864603786292	0.830975311283378	1258.320254165782	764.5443496205103	Estonia
1501	58	2018	2029.676928559022	0.834566296193434	1258.369469365191	771.3074591938312	Estonia
1502	58	2019	2032.514638790209	0.838573508963879	1258.452181804809	774.0624569853996	Estonia
1503	58	2020	2030.007572684932	0.841817139147138	1258.347942066405	771.6596306185272	Estonia
1504	58	2021	2024.697002726515	0.844917787360624	1258.377329273364	766.3196734531502	Estonia
1505	59	1990	1838.141800782974	0.680193638285329	1258.445907159807	579.6958936231663	Latvia
1506	59	1991	1841.340015280998	0.688117297290074	1258.580405639765	582.7596096412324	Latvia
1507	59	1992	1845.012838786595	0.696157035504877	1258.294236439208	586.7186023473871	Latvia
1508	59	1993	1851.625420574217	0.705249855159515	1258.516235451058	593.1091851231592	Latvia
1509	59	1994	1857.742442963817	0.712531352821191	1258.44069520801	599.3017477558074	Latvia
1510	59	1995	1857.196845949311	0.717639459211637	1258.562535578785	598.6343103705265	Latvia
1511	59	1996	1853.071400180277	0.721139537892551	1258.789919977829	594.2814802024479	Latvia
1512	59	1997	1851.201496290121	0.723746580428208	1258.4060179616	592.7954783285206	Latvia
1513	59	1998	1851.948758973326	0.725427335933284	1258.504174048552	593.4445849247734	Latvia
1514	59	1999	1852.541374437927	0.727219684959525	1258.622601143539	593.9187732943876	Latvia
1515	59	2000	1854.294065221313	0.730951448728138	1258.255646035999	596.0384191853136	Latvia
1516	59	2001	1856.843656073606	0.73629419637135	1258.425242770348	598.4184133032584	Latvia
1517	59	2002	1861.87374088626	0.741870440285041	1258.380571851431	603.493169034829	Latvia
1518	59	2003	1868.96945580068	0.748168161846997	1258.330603998932	610.6388518017486	Latvia
1519	59	2004	1873.714607938351	0.755263211009698	1258.33479957011	615.3798083682416	Latvia
1520	59	2005	1880.210336027905	0.761929432669523	1258.411300040608	621.7990359872967	Latvia
1521	59	2006	1889.381934762058	0.768459928850117	1258.476873553796	630.9050612082619	Latvia
1522	59	2007	1894.11412977772	0.776481958669804	1258.611235373212	635.5028944045084	Latvia
1523	59	2008	1897.892686856662	0.786324573303851	1258.681374547606	639.2113123090564	Latvia
1524	59	2009	1903.149939889747	0.794504426648315	1258.596238466442	644.5537014233048	Latvia
1525	59	2010	1908.937691744997	0.798171594063957	1258.29922140697	650.6384703380263	Latvia
1526	59	2011	1914.795318638208	0.799080776427927	1258.378700571783	656.4166180664254	Latvia
1527	59	2012	1921.415006817785	0.801026473960894	1258.322191454528	663.0928153632569	Latvia
1528	59	2013	1930.668187425431	0.802660490277978	1258.269082102329	672.399105323102	Latvia
1529	59	2014	1937.863049225712	0.803721486035489	1258.38242762023	679.4806216054822	Latvia
1530	59	2015	1947.138119750554	0.806985994927815	1258.518083101378	688.6200366491757	Latvia
1531	59	2016	1956.625674410668	0.811463590660605	1258.290802031616	698.3348723790516	Latvia
1532	59	2017	1964.239028458184	0.816923118079976	1258.329061756601	705.9099667015832	Latvia
1533	59	2018	1972.972159118213	0.821419809272627	1258.292182845547	714.6799762726664	Latvia
1534	59	2019	1975.194389881073	0.824781776742666	1258.217852252086	716.9765376289863	Latvia
1535	59	2020	1969.055320906035	0.827900448409988	1258.457608979326	710.5977119267093	Latvia
1536	59	2021	1961.928701017645	0.830663516299797	1258.490375427557	703.4383255900887	Latvia
1537	60	1990	1883.30628085949	0.668503937884641	1258.327356640361	624.9789242191287	Lithuania
1538	60	1991	1888.822704158314	0.673234120792409	1258.555028263537	630.2676758947771	Lithuania
1539	60	1992	1891.331962847948	0.680992879643758	1258.483266310661	632.8486965372879	Lithuania
1540	60	1993	1898.682566254844	0.687480621018131	1258.341559313012	640.3410069418317	Lithuania
1541	60	1994	1903.034298159525	0.69115165298429	1258.264874022284	644.7694241372412	Lithuania
1542	60	1995	1904.872171229146	0.694734380082166	1258.605089484087	646.2670817450587	Lithuania
1543	60	1996	1902.827445399105	0.698591300871233	1258.614525239075	644.2129201600299	Lithuania
1544	60	1997	1900.589693003497	0.702840949666947	1258.291067868486	642.2986251350112	Lithuania
1545	60	1998	1900.192805724306	0.707468182196716	1258.646559814974	641.5462459093326	Lithuania
1546	60	1999	1901.978130723869	0.712834170940662	1258.349872557849	643.62825816602	Lithuania
1547	60	2000	1901.846529562461	0.719896959838609	1258.460553076978	643.3859764854833	Lithuania
1548	60	2001	1902.455133833244	0.727133584877313	1258.247357183929	644.2077766493153	Lithuania
1549	60	2002	1904.893826826814	0.733793397915696	1258.491042987446	646.4027838393679	Lithuania
1550	60	2003	1909.794775937761	0.741229600875632	1258.470629327882	651.3241466098789	Lithuania
1551	60	2004	1912.705616555647	0.748949762305515	1258.430461865021	654.2751546906263	Lithuania
1552	60	2005	1917.624314702221	0.756352359983789	1258.521770908189	659.1025437940316	Lithuania
1553	60	2006	1921.199838935575	0.763059124350272	1258.43273882631	662.7671001092656	Lithuania
1554	60	2007	1923.554343690185	0.770229638520692	1258.376559797148	665.1777838930366	Lithuania
1555	60	2008	1922.269802081003	0.778273711505288	1258.395415428734	663.8743866522691	Lithuania
1556	60	2009	1919.746129140206	0.785689739125479	1258.461041184352	661.2850879558532	Lithuania
1557	60	2010	1922.442588139389	0.793364681757828	1258.516140729695	663.9264474096942	Lithuania
1558	60	2011	1928.206982204647	0.800924994333688	1258.373570533529	669.8334116711173	Lithuania
1559	60	2012	1935.593739945134	0.8078270261595	1258.363463392532	677.2302765526017	Lithuania
1560	60	2013	1946.96154384456	0.813219722329104	1258.363071219989	688.5984726245706	Lithuania
1561	60	2014	1955.11182841037	0.817886376021861	1258.364024131246	696.7478042791242	Lithuania
1562	60	2015	1969.420023332218	0.823112629019743	1258.486272167722	710.9337511644965	Lithuania
1563	60	2016	1980.098064986167	0.829303695106582	1258.456110573594	721.6419544125733	Lithuania
1564	60	2017	1987.9568041798	0.8358717398516	1258.458485854881	729.4983183249187	Lithuania
1565	60	2018	1999.118932927238	0.841918910402675	1258.532338480626	740.5865944466116	Lithuania
1566	60	2019	2004.883763864364	0.847906338850069	1258.313286955446	746.5704769089182	Lithuania
1567	60	2020	2001.884045185243	0.85275238761541	1258.348034680055	743.5360105051882	Lithuania
1568	60	2021	1990.788175642098	0.856484049109405	1258.365134002798	732.4230416393009	Lithuania
1569	61	1990	1801.248897653218	0.604251762377742	1258.733425599208	542.5154720540099	Republic of Moldova
1570	61	1991	1811.177361950834	0.607270773865529	1258.497252732703	552.6801092181304	Republic of Moldova
1571	61	1992	1817.078232350685	0.609664558440288	1258.602359160375	558.4758731903096	Republic of Moldova
1572	61	1993	1822.22266475378	0.614152920432239	1258.225006583873	563.9976581699079	Republic of Moldova
1573	61	1994	1826.44925159653	0.617603766824611	1258.629802832738	567.8194487637918	Republic of Moldova
1574	61	1995	1830.600439465942	0.620951321121127	1258.528043466564	572.0723959993779	Republic of Moldova
1575	61	1996	1832.40457503142	0.623113983844076	1258.339745201793	574.0648298296271	Republic of Moldova
1576	61	1997	1831.648471478537	0.624370104753213	1258.339971047226	573.3085004313114	Republic of Moldova
1577	61	1998	1832.793825396038	0.62411676120849	1258.539155188831	574.2546702072073	Republic of Moldova
1578	61	1999	1835.295714598099	0.622834528688654	1258.43993485076	576.855779747339	Republic of Moldova
1579	61	2000	1837.874137235295	0.622004933502906	1258.427617967396	579.4465192678988	Republic of Moldova
1580	61	2001	1838.762526514558	0.622936409943787	1258.494469854437	580.2680566601214	Republic of Moldova
1581	61	2002	1839.993853872259	0.625874844526255	1258.379375324756	581.614478547503	Republic of Moldova
1582	61	2003	1842.328014374766	0.629985044767633	1258.534229878285	583.7937844964815	Republic of Moldova
1583	61	2004	1843.839952162689	0.635394821992876	1258.47474553372	585.3652066289692	Republic of Moldova
1584	61	2005	1846.879461761026	0.641530965095913	1258.545303603113	588.3341581579123	Republic of Moldova
1585	61	2006	1850.136156985807	0.647996263561811	1258.23950437115	591.8966526146576	Republic of Moldova
1586	61	2007	1852.760434638093	0.65421585059876	1258.398575406672	594.3618592314212	Republic of Moldova
1587	61	2008	1854.66780874112	0.661046597063232	1258.404899018384	596.2629097227359	Republic of Moldova
1588	61	2009	1857.738703447684	0.666284393801024	1258.35050717743	599.3881962702533	Republic of Moldova
1589	61	2010	1862.884150479663	0.671989615961323	1258.459694495071	604.4244559845924	Republic of Moldova
1590	61	2011	1868.114243073965	0.678004136643775	1258.397376798602	609.7168662753627	Republic of Moldova
1591	61	2012	1876.01867909318	0.682979795888934	1258.317509876921	617.7011692162594	Republic of Moldova
1592	61	2013	1884.773182978305	0.688519174704066	1258.40915121659	626.3640317617144	Republic of Moldova
1593	61	2014	1894.410239692096	0.694104557276994	1258.455191629604	635.9550480624921	Republic of Moldova
1594	61	2015	1905.155531492542	0.699355166217478	1258.336665762109	646.8188657304327	Republic of Moldova
1595	61	2016	1913.973873896577	0.70514454200476	1258.369891211073	655.6039826855038	Republic of Moldova
1596	61	2017	1920.630147951302	0.711206637139458	1258.39538516178	662.2347627895215	Republic of Moldova
1597	61	2018	1927.4294341543	0.717244426652362	1258.62330305341	668.8061311008898	Republic of Moldova
1598	61	2019	1931.060898110482	0.723011647628002	1258.456526208065	672.6043719024176	Republic of Moldova
1599	61	2020	1925.960723034034	0.727710540349217	1258.352295574917	667.6084274591167	Republic of Moldova
1600	61	2021	1922.925625270862	0.732214875427507	1258.511001832743	664.4146234381199	Republic of Moldova
1601	62	1990	1978.004623389067	0.671600578021767	1258.583825689007	719.4207977000599	Russian Federation
1602	62	1991	1959.258177160799	0.680099211484661	1258.484795818976	700.7733813418231	Russian Federation
1603	62	1992	1943.352290120256	0.688068021982768	1258.308544757889	685.0437453623665	Russian Federation
1604	62	1993	1933.1012151198	0.692036194318927	1258.330197207604	674.7710179121962	Russian Federation
1605	62	1994	1923.695733802733	0.694144966076361	1258.249979877723	665.44575392501	Russian Federation
1606	62	1995	1917.468690531059	0.697854213747881	1258.30681124324	659.1618792878189	Russian Federation
1607	62	1996	1913.163182574186	0.701468230734779	1258.297896847359	654.8652857268269	Russian Federation
1608	62	1997	1907.215885222562	0.703752867289891	1258.411936244799	648.8039489777634	Russian Federation
1609	62	1998	1904.619891993798	0.705198518088381	1258.277697910249	646.3421940835487	Russian Federation
1610	62	1999	1909.43740509767	0.706863537909859	1258.52949625116	650.9079088465098	Russian Federation
1611	62	2000	1911.079740582223	0.708643647769121	1258.434281847118	652.645458735105	Russian Federation
1612	62	2001	1910.82491883825	0.710570359001004	1258.297592147812	652.5273266904376	Russian Federation
1613	62	2002	1912.502101706771	0.713460956547605	1258.643059664725	653.859042042046	Russian Federation
1614	62	2003	1916.991290496636	0.718875116049301	1258.340018350455	658.6512721461809	Russian Federation
1615	62	2004	1919.699053850562	0.726305319497695	1258.294504412444	661.4045494381178	Russian Federation
1616	62	2005	1924.56272306273	0.733592776524904	1258.489672368756	666.0730506939747	Russian Federation
1617	62	2006	1926.644367498498	0.740064663588135	1258.502561925791	668.1418055727077	Russian Federation
1618	62	2007	1930.267686103949	0.746191512265979	1258.295133126293	671.9725529776556	Russian Federation
1619	62	2008	1936.090322833179	0.752623243282606	1258.409620686989	677.6807021461898	Russian Federation
1620	62	2009	1940.829238468676	0.757960404689196	1258.617156858637	682.2120816100394	Russian Federation
1621	62	2010	1945.981355996313	0.763320116187813	1258.562171572477	687.4191844238358	Russian Federation
1622	62	2011	1951.687261887628	0.767633587927234	1258.329695821603	693.3575660660254	Russian Federation
1623	62	2012	1959.766504226491	0.77192038427212	1258.395547212406	701.3709570140854	Russian Federation
1624	62	2013	1969.569161247311	0.776526978961411	1258.48412471238	711.0850365349306	Russian Federation
1625	62	2014	1982.035372991165	0.780617524284297	1258.572597891142	723.4627751000228	Russian Federation
1626	62	2015	1992.594187484752	0.784913773964283	1258.281642423618	734.3125450611349	Russian Federation
1627	62	2016	2000.037785741364	0.790330149439335	1258.300018798093	741.7377669432713	Russian Federation
1628	62	2017	2004.147396769853	0.79566948446832	1258.452673932977	745.694722836876	Russian Federation
1629	62	2018	2009.108419443831	0.800108144129611	1258.438504879057	750.6699145647735	Russian Federation
1630	62	2019	2011.753039745107	0.803658201264112	1258.376038286943	753.3770014581644	Russian Federation
1631	62	2020	2009.027975769757	0.806011474298182	1258.279106917866	750.7488688518913	Russian Federation
1632	62	2021	2003.150514111431	0.808536004906566	1258.302907954187	744.8476061572444	Russian Federation
1633	63	1990	2094.075741681333	0.647461465528387	1258.460287491245	835.6154541900885	Ukraine
1634	63	1991	2096.599852965282	0.651950021194653	1258.379534231429	838.2203187338534	Ukraine
1635	63	1992	2098.766741424019	0.657600333165733	1258.345695122602	840.4210463014169	Ukraine
1636	63	1993	2100.82734150872	0.66286740459174	1258.507303050035	842.3200384586855	Ukraine
1637	63	1994	2103.037515836782	0.665506374866164	1258.206713206867	844.8308026299151	Ukraine
1638	63	1995	2104.966897731595	0.666950166648749	1258.431101916914	846.5357958146815	Ukraine
1639	63	1996	2104.482080311379	0.668104744367524	1258.416129730801	846.0659505805786	Ukraine
1640	63	1997	2104.155246187003	0.669207845755283	1258.432235493146	845.7230106938573	Ukraine
1641	63	1998	2102.828877752927	0.670322300548544	1258.272899492071	844.5559782608559	Ukraine
1642	63	1999	2104.172657818619	0.670642905451183	1258.342583489103	845.8300743295158	Ukraine
1643	63	2000	2105.915602250852	0.671095000943321	1258.418123964409	847.4974782864433	Ukraine
1644	63	2001	2107.90104329834	0.672467819796801	1258.397278924785	849.5037643735548	Ukraine
1645	63	2002	2113.624789294664	0.674543220896083	1258.38055284424	855.2442364504232	Ukraine
1646	63	2003	2119.513532060187	0.678614636476308	1258.282843632161	861.2306884280263	Ukraine
1647	63	2004	2127.127539989828	0.685380936146257	1258.444628964346	868.6829110254814	Ukraine
1648	63	2005	2133.675869142337	0.692023300673985	1258.642575733824	875.0332934085127	Ukraine
1649	63	2006	2136.752539706063	0.698093382536473	1258.481863563999	878.2706761420641	Ukraine
1650	63	2007	2141.26114883805	0.704202307705725	1258.738560074064	882.5225887639854	Ukraine
1651	63	2008	2144.440447293453	0.710980183909559	1258.405941635745	886.0345056577078	Ukraine
1652	63	2009	2144.297590874508	0.716185465482395	1258.553394052714	885.7441968217943	Ukraine
1653	63	2010	2145.136054100011	0.72101987022281	1258.289843584823	886.8462105151887	Ukraine
1654	63	2011	2147.380767560403	0.724891957373533	1258.394540707042	888.9862268533611	Ukraine
1655	63	2012	2152.77374771092	0.728817199844111	1258.368954952122	894.4047927587976	Ukraine
1656	63	2013	2158.180434108734	0.734033572821072	1258.261356649562	899.9190774591716	Ukraine
1657	63	2014	2161.202334892517	0.739883556959807	1258.477742295804	902.7245925967134	Ukraine
1658	63	2015	2160.776253889388	0.743790863159826	1258.545377089691	902.2308767996967	Ukraine
1659	63	2016	2155.01528877635	0.746857988843031	1258.561834643411	896.4534541329388	Ukraine
1660	63	2017	2141.962181117763	0.750593324392773	1258.416438329761	883.5457427880015	Ukraine
1661	63	2018	2129.063428000314	0.754451727274318	1258.375310747599	870.6881172527151	Ukraine
1662	63	2019	2121.94826449926	0.757980081219807	1258.33727514353	863.6109893557298	Ukraine
1663	63	2020	2117.808269327658	0.759929872218543	1258.580536041661	859.2277332859971	Ukraine
1664	63	2021	2109.061010495528	0.760773912846782	1258.269264520336	850.7917459751923	Ukraine
1665	66	1990	2119.227654316641	0.66608191698766	1258.803764593353	860.4238897232874	Brunei Darussalam
1666	66	1991	2119.802620992015	0.671233831388631	1258.412860088924	861.3897609030917	Brunei Darussalam
1667	66	1992	2120.719831732733	0.676702526223706	1258.559182212788	862.1606495199453	Brunei Darussalam
1668	66	1993	2123.008698990179	0.682175439911044	1258.341523725297	864.6671752648824	Brunei Darussalam
1669	66	1994	2124.644346862498	0.68739409348098	1258.476899581013	866.1674472814848	Brunei Darussalam
1670	66	1995	2127.335712702213	0.692471156008533	1258.423537941304	868.9121747609095	Brunei Darussalam
1671	66	1996	2133.021930305477	0.697602233240377	1258.385167067805	874.6367632376723	Brunei Darussalam
1672	66	1997	2144.62268428767	0.702944386203433	1258.257661505528	886.3650227821418	Brunei Darussalam
1673	66	1998	2157.629041299522	0.708630119469791	1258.736903125814	898.8921381737077	Brunei Darussalam
1674	66	1999	2170.605461444603	0.714851237118356	1258.452722097422	912.1527393471811	Brunei Darussalam
1675	66	2000	2180.330030279568	0.72155249267874	1258.403526925997	921.9265033535712	Brunei Darussalam
1676	66	2001	2187.367740075116	0.728535069338112	1258.392195222993	928.9755448521228	Brunei Darussalam
1677	66	2002	2198.186383528589	0.735343916434566	1258.59755856925	939.5888249593393	Brunei Darussalam
1678	66	2003	2209.205539230634	0.741578091315293	1258.351839526919	950.8536997037149	Brunei Darussalam
1679	66	2004	2219.10977795867	0.747311714682537	1258.482200723474	960.6275772351964	Brunei Darussalam
1680	66	2005	2223.9849712149	0.752481792632817	1258.636364814059	965.3486064008414	Brunei Darussalam
1681	66	2006	2224.543940180492	0.75731865511743	1258.35153974843	966.192400432061	Brunei Darussalam
1682	66	2007	2224.62962616051	0.761643128654341	1258.279371208235	966.350254952275	Brunei Darussalam
1683	66	2008	2222.906959327009	0.765714260433754	1258.478012751212	964.4289465757972	Brunei Darussalam
1684	66	2009	2221.946002545616	0.769601681624648	1258.466436229323	963.4795663162936	Brunei Darussalam
1685	66	2010	2222.719006640678	0.773219221249055	1258.559664875904	964.1593417647739	Brunei Darussalam
1686	66	2011	2225.662865557087	0.776631893191597	1258.28304205963	967.379823497457	Brunei Darussalam
1687	66	2012	2232.325237553559	0.780216551684601	1258.516368795147	973.8088687584116	Brunei Darussalam
1688	66	2013	2240.622619763338	0.784017040989581	1258.452252236679	982.170367526659	Brunei Darussalam
1689	66	2014	2246.467201899759	0.787733289361499	1258.300980771992	988.1662211277678	Brunei Darussalam
1690	66	2015	2251.09018877264	0.791367566956237	1258.398106878465	992.6920818941758	Brunei Darussalam
1691	66	2016	2252.464819233202	0.794980772397229	1258.281090834157	994.1837283990453	Brunei Darussalam
1692	66	2017	2252.722980618597	0.798309936375838	1258.324544580038	994.3984360385591	Brunei Darussalam
1693	66	2018	2251.416041417673	0.801436553226482	1258.569926994963	992.8461144227097	Brunei Darussalam
1694	66	2019	2248.135420399481	0.804499388246421	1258.532177376198	989.6032430232822	Brunei Darussalam
1695	66	2020	2236.184666190443	0.80742409075008	1258.372752315899	977.8119138745442	Brunei Darussalam
1696	66	2021	2237.998568202389	0.810234366947283	1258.449538249881	979.5490299525084	Brunei Darussalam
1697	67	1990	2556.320092983658	0.790253515528297	1258.288187092992	1298.031905890665	Japan
1698	67	1991	2552.348350378741	0.794616189497547	1258.474855669071	1293.87349470967	Japan
1699	67	1992	2549.015016004405	0.799156224748283	1258.378280040469	1290.636735963935	Japan
1700	67	1993	2546.461212527081	0.802972994199584	1258.436765043518	1288.024447483563	Japan
1701	67	1994	2545.469235441481	0.806689483098495	1258.472229027654	1286.997006413827	Japan
1702	67	1995	2542.246275410681	0.810510771484257	1258.28562976661	1283.960645644071	Japan
1703	67	1996	2540.254868089896	0.813870745535327	1258.485546127539	1281.769321962358	Japan
1704	67	1997	2540.123488904188	0.816675782376649	1258.305815492323	1281.817673411865	Japan
1705	67	1998	2541.837595220184	0.819016201504856	1258.433736060805	1283.403859159378	Japan
1706	67	1999	2543.838757694639	0.82106663705133	1258.395606350403	1285.443151344236	Japan
1707	67	2000	2544.086564799833	0.822938998623378	1258.507363871895	1285.579200927938	Japan
1708	67	2001	2546.477969407147	0.824723241254759	1258.340564391709	1288.137405015438	Japan
1709	67	2002	2553.033108212826	0.82693677356819	1258.310875744307	1294.722232468519	Japan
1710	67	2003	2560.080317218218	0.829392223273124	1258.472706255974	1301.607610962244	Japan
1711	67	2004	2566.455422503728	0.832037381275171	1258.15837482263	1308.297047681098	Japan
1712	67	2005	2569.646560342697	0.834288685362289	1258.308608549272	1311.337951793425	Japan
1713	67	2006	2575.010289238854	0.836222264006662	1258.531858378047	1316.478430860808	Japan
1714	67	2007	2589.024929841051	0.83829415979033	1258.347475705588	1330.677454135463	Japan
1715	67	2008	2606.771588823827	0.840301217168455	1258.504000758048	1348.267588065779	Japan
1716	67	2009	2622.566280053126	0.842133664144895	1258.409721893334	1364.156558159793	Japan
1717	67	2010	2631.008428963589	0.844361810771781	1258.388682110964	1372.619746852626	Japan
1718	67	2011	2637.204237582981	0.846750266822805	1258.475465200561	1378.728772382421	Japan
1719	67	2012	2646.742700306669	0.849061489406189	1258.622209651673	1388.120490654996	Japan
1720	67	2013	2658.970187465959	0.851356993626047	1258.406099941048	1400.564087524911	Japan
1721	67	2014	2669.377453017929	0.85369274935716	1258.536070058302	1410.841382959627	Japan
1722	67	2015	2674.641748112344	0.856097498738686	1258.366890713104	1416.27485739924	Japan
1723	67	2016	2660.565717351494	0.858698173210648	1258.638895356798	1401.926821994696	Japan
1724	67	2017	2627.817303952041	0.861393308858287	1258.621914493154	1369.195389458887	Japan
1725	67	2018	2592.805190110779	0.864237136659234	1258.374223771088	1334.430966339692	Japan
1726	67	2019	2575.71453458212	0.867148183486851	1258.522058755304	1317.192475826816	Japan
1727	67	2020	2560.68615793035	0.869106879336459	1258.533379949955	1302.152777980395	Japan
1728	67	2021	2575.219347310037	0.871241812572128	1258.334250158006	1316.885097152031	Japan
1729	68	1990	2151.853736118794	0.692329306595283	1258.358230887125	893.4955052316686	Republic of Korea
1730	68	1991	2147.962345986763	0.702631128494537	1258.416447973286	889.545898013477	Republic of Korea
1731	68	1992	2144.500142278156	0.712440841630159	1258.507774683673	885.9923675944824	Republic of Korea
1732	68	1993	2143.586459102026	0.722286739631754	1258.580318567868	885.006140534158	Republic of Korea
1733	68	1994	2144.43906224079	0.732197906155207	1258.411320168984	886.027742071806	Republic of Korea
1734	68	1995	2146.739842620908	0.741940029590316	1258.574534228892	888.165308392016	Republic of Korea
1735	68	1996	2152.533141485016	0.751553240476733	1258.483378111841	894.0497633731748	Republic of Korea
1736	68	1997	2164.437296239945	0.760591683388116	1258.320794290319	906.1165019496264	Republic of Korea
1737	68	1998	2178.569789335859	0.76828188532262	1258.384294135067	920.185495200792	Republic of Korea
1738	68	1999	2193.981216249584	0.776773436337718	1258.50226633043	935.4789499191538	Republic of Korea
1739	68	2000	2208.334009339869	0.785428821409438	1258.27529248341	950.0587168564584	Republic of Korea
1740	68	2001	2221.366474802495	0.793496280690955	1258.286061830254	963.080412972241	Republic of Korea
1741	68	2002	2238.359751926526	0.801024295470106	1258.314794531196	980.0449573953308	Republic of Korea
1742	68	2003	2252.875514607603	0.807687785876648	1258.466628379819	994.4088862277843	Republic of Korea
1743	68	2004	2263.934514196148	0.813720926701095	1258.287091847038	1005.64742234911	Republic of Korea
1744	68	2005	2270.39427114016	0.819093399889013	1258.346896673448	1012.047374466712	Republic of Korea
1745	68	2006	2272.118820622943	0.824179820431794	1258.552370899316	1013.566449723627	Republic of Korea
1746	68	2007	2273.125482723142	0.82912795326169	1258.289376206154	1014.836106516987	Republic of Korea
1747	68	2008	2272.878067951556	0.833894626872214	1258.573302248667	1014.304765702889	Republic of Korea
1748	68	2009	2272.93618279803	0.838108330520764	1258.486021482528	1014.450161315502	Republic of Korea
1749	68	2010	2272.60362667925	0.84251142929369	1258.433035394231	1014.170591285019	Republic of Korea
1750	68	2011	2274.720153080968	0.846913228744834	1258.568454935526	1016.151698145443	Republic of Korea
1751	68	2012	2280.225236224621	0.851140262773848	1258.544281231019	1021.680954993602	Republic of Korea
1752	68	2013	2286.889243661977	0.855441000170575	1258.3426738214	1028.546569840578	Republic of Korea
1753	68	2014	2292.520129860372	0.859665567500037	1258.539457544076	1033.980672316296	Republic of Korea
1754	68	2015	2294.832781491886	0.863907408481354	1258.40854651518	1036.424234976706	Republic of Korea
1755	68	2016	2293.584632851348	0.868317824083966	1258.398729908774	1035.185902942573	Republic of Korea
1756	68	2017	2291.261684082694	0.87261776393019	1258.52006301524	1032.741621067454	Republic of Korea
1757	68	2018	2289.115081726185	0.876823316849569	1258.368344990323	1030.746736735861	Republic of Korea
1758	68	2019	2288.816920438635	0.88073150966869	1258.46095168964	1030.355968748996	Republic of Korea
1759	68	2020	2278.54179906768	0.883717569055359	1258.407392413464	1020.134406654216	Republic of Korea
1760	68	2021	2281.760245086413	0.886675266756997	1258.522693205013	1023.2375518814	Republic of Korea
1761	69	1990	2097.050544039228	0.686404444349548	1258.883732555413	838.1668114838149	Singapore
1762	69	1991	2078.247752087081	0.695055557646282	1258.467199278268	819.7805528088131	Singapore
1763	69	1992	2064.737147024982	0.703427834229016	1258.339533915969	806.397613109013	Singapore
1764	69	1993	2050.573600449336	0.712315203759158	1258.213245907654	792.3603545416827	Singapore
1765	69	1994	2045.348354940926	0.721256796938456	1258.442982729978	786.9053722109488	Singapore
1766	69	1995	2041.15365338608	0.729982231248165	1258.309469504163	782.8441838819165	Singapore
1767	69	1996	2039.625817289116	0.739028234741754	1258.473552478132	781.1522648109847	Singapore
1768	69	1997	2044.494947444746	0.747571897605582	1258.577890393909	785.9170570508375	Singapore
1769	69	1998	2048.784394099236	0.754873203577067	1258.33443346593	790.4499606333054	Singapore
1770	69	1999	2056.297007306955	0.760831136110222	1258.355748753671	797.9412585532837	Singapore
1771	69	2000	2062.487994668757	0.767717370394546	1258.522989504915	803.9650051638428	Singapore
1772	69	2001	2068.612689651764	0.774294656621655	1258.675468785486	809.9372208662778	Singapore
1773	69	2002	2082.030865324551	0.77973576984914	1258.329432304307	823.7014330202439	Singapore
1774	69	2003	2094.932021199961	0.784165555316375	1258.658106914539	836.2739142854218	Singapore
1775	69	2004	2104.577495415208	0.789852773877056	1258.47672355238	846.1007718628284	Singapore
1776	69	2005	2107.205804295793	0.796455750753104	1258.517822786398	848.6879815093951	Singapore
1777	69	2006	2108.014181910353	0.803342694397764	1258.338636064214	849.6755458461389	Singapore
1778	69	2007	2106.270861563035	0.810625304101189	1258.517384383713	847.7534771793221	Singapore
1779	69	2008	2103.692297155965	0.818124162030734	1258.609135366483	845.0831617894823	Singapore
1780	69	2009	2104.519553283143	0.824251515940882	1258.542545091757	845.9770081913855	Singapore
1781	69	2010	2106.721635819905	0.830222159553543	1258.317992153878	848.4036436660265	Singapore
1782	69	2011	2110.671381563533	0.833829607920547	1258.334450832032	852.3369307315002	Singapore
1783	69	2012	2116.652329403042	0.837391806757054	1258.416908644083	858.2354207589583	Singapore
1784	69	2013	2122.885253314374	0.840420177683154	1258.438634872605	864.4466184417695	Singapore
1785	69	2014	2129.690900998843	0.842894537933952	1258.528178150965	871.1627228478776	Singapore
1786	69	2015	2134.643610532444	0.84540185703118	1258.489948219771	876.1536623126729	Singapore
1787	69	2016	2136.47861556617	0.847596998735509	1258.759256836524	877.7193587296463	Singapore
1788	69	2017	2142.124634694126	0.849051517606326	1258.416370201504	883.708264492622	Singapore
1789	69	2018	2144.930666893809	0.850762728725121	1258.355255974562	886.5754109192471	Singapore
1790	69	2019	2147.727929721686	0.852497337757222	1258.319607846536	889.4083218751502	Singapore
1791	69	2020	2142.234616938775	0.854296009592945	1258.384281912238	883.8503350265364	Singapore
1792	69	2021	2148.605343629713	0.856097766112729	1258.334678015677	890.270665614036	Singapore
1793	71	1990	2445.151660399658	0.725982519157417	1258.76287996909	1186.388780430568	Australia
1794	71	1991	2448.348515024493	0.729759858781312	1258.596136002188	1189.752379022305	Australia
1795	71	1992	2454.727254846474	0.73390140434283	1258.400244138377	1196.327010708097	Australia
1796	71	1993	2457.234501386927	0.738374743085692	1258.631767641377	1198.60273374555	Australia
1797	71	1994	2464.13542595759	0.742846571880912	1258.30808039652	1205.82734556107	Australia
1798	71	1995	2468.804883184548	0.747426824081883	1258.405281169916	1210.399602014632	Australia
1799	71	1996	2472.922499120863	0.751991736090285	1258.463670030462	1214.458829090401	Australia
1800	71	1997	2476.932763368216	0.756633901347637	1258.34492787127	1218.587835496946	Australia
1801	71	1998	2485.053410840444	0.761133265356106	1258.538044000987	1226.515366839456	Australia
1802	71	1999	2491.757529637976	0.765697505930953	1258.577621641376	1233.179907996601	Australia
1803	71	2000	2496.658698451191	0.770223843075912	1258.386521801039	1238.272176650153	Australia
1804	71	2001	2502.657702553145	0.774662787384155	1258.278342223353	1244.379360329791	Australia
1805	71	2002	2511.012205394657	0.779360940006122	1258.603336670642	1252.408868724015	Australia
1806	71	2003	2518.182265667303	0.783600180802991	1258.38257844872	1259.799687218583	Australia
1807	71	2004	2522.770654474154	0.787016543130049	1258.475693075986	1264.294961398168	Australia
1808	71	2005	2524.792041555446	0.789615521287164	1258.491109075929	1266.300932479517	Australia
1809	71	2006	2526.18986895736	0.791155687742942	1258.371396160774	1267.818472796586	Australia
1810	71	2007	2525.547263942215	0.792532682754436	1258.32305548477	1267.224208457445	Australia
1811	71	2008	2522.804925105653	0.795292900277512	1258.712821897313	1264.09210320834	Australia
1812	71	2009	2519.154186923279	0.799174373217167	1258.225456907765	1260.928730015515	Australia
1813	71	2010	2518.43719095698	0.803561543809643	1258.380902415647	1260.056288541332	Australia
1814	71	2011	2512.313861766172	0.807520219913819	1258.727082125841	1253.586779640331	Australia
1815	71	2012	2500.926366926273	0.811644461488936	1258.597929156933	1242.32843776934	Australia
1816	71	2013	2489.160500003778	0.816453661448137	1258.467584258067	1230.692915745711	Australia
1817	71	2014	2481.053807699785	0.820840850321621	1258.395788290862	1222.658019408923	Australia
1818	71	2015	2477.086109641493	0.824860715173108	1258.367109852526	1218.718999788967	Australia
1819	71	2016	2483.599468783961	0.828559943182664	1258.35159488081	1225.247873903151	Australia
1820	71	2017	2497.63636795135	0.831798265550707	1258.313355177852	1239.323012773498	Australia
1821	71	2018	2511.997927872019	0.835354624190932	1258.382333754315	1253.615594117704	Australia
1822	71	2019	2522.341883275702	0.839317426059217	1258.51962634977	1263.822256925932	Australia
1823	71	2020	2509.494902315539	0.842051314482691	1258.254103470942	1251.240798844597	Australia
1824	71	2021	2468.364327766677	0.844252813727575	1258.679941609055	1209.684386157621	Australia
1825	72	1990	2146.233423376958	0.752321654884833	1258.389984465167	887.8434389117906	New Zealand
1826	72	1991	2129.35504147213	0.755616090554557	1258.614033261584	870.7410082105466	New Zealand
1827	72	1992	2113.533701133604	0.759461372351944	1258.349262327572	855.184438806032	New Zealand
1828	72	1993	2103.813918931191	0.763634604405382	1258.417458829569	845.3964601016219	New Zealand
1829	72	1994	2096.417243741292	0.767118657876439	1258.274367606102	838.1428761351901	New Zealand
1830	72	1995	2096.611943405593	0.769998036424639	1258.288259876801	838.3236835287914	New Zealand
1831	72	1996	2097.924315480267	0.773575283251135	1258.613401041015	839.310914439252	New Zealand
1832	72	1997	2102.4174930497	0.778205776484177	1258.506249638688	843.9112434110123	New Zealand
1833	72	1998	2111.610598842226	0.78173075719617	1258.32607207559	853.2845267666362	New Zealand
1834	72	1999	2117.171073849537	0.784428637621383	1258.412077833069	858.7589960164673	New Zealand
1835	72	2000	2127.319375278246	0.787659557491679	1258.442266789659	868.8771084885873	New Zealand
1836	72	2001	2131.748678639183	0.791426079291696	1258.602552779481	873.1461258597014	New Zealand
1837	72	2002	2135.616119952128	0.794519590986489	1258.357643340294	877.2584766118341	New Zealand
1838	72	2003	2131.299331140327	0.796286883438684	1258.304206475841	872.9951246644857	New Zealand
1839	72	2004	2126.107076022967	0.798177476508371	1258.508121979062	867.5989540439048	New Zealand
1840	72	2005	2128.845167304743	0.799107294338124	1258.587473443694	870.2576938610496	New Zealand
1841	72	2006	2128.411549978043	0.798456865675295	1258.35808693508	870.0534630429624	New Zealand
1842	72	2007	2123.578383448602	0.798447615942533	1258.266348858121	865.3120345904813	New Zealand
1843	72	2008	2118.497602099656	0.799669513648105	1258.302685652408	860.1949164472474	New Zealand
1844	72	2009	2116.036139539628	0.801727534577573	1258.467934409309	857.5682051303193	New Zealand
1845	72	2010	2113.813127839185	0.805133184751295	1258.489011919464	855.3241159197207	New Zealand
1846	72	2011	2119.697385437556	0.809760351959867	1258.289281715428	861.4081037221279	New Zealand
1847	72	2012	2129.719386820805	0.814957563823326	1258.27103682665	871.448349994155	New Zealand
1848	72	2013	2141.998723957921	0.820145989650422	1258.267504693712	883.7312192642091	New Zealand
1849	72	2014	2153.072439175822	0.823908943687562	1258.31555540557	894.7568837702522	New Zealand
1850	72	2015	2159.073429035823	0.82746249334817	1258.432832754804	900.6405962810188	New Zealand
1851	72	2016	2160.254369253283	0.831843966678668	1258.333709833596	901.9206594196876	New Zealand
1852	72	2017	2162.359709679226	0.836301794613403	1258.558442688744	903.801266990482	New Zealand
1853	72	2018	2163.003850577054	0.840597863184845	1258.431733644946	904.5721169321087	New Zealand
1854	72	2019	2164.239125718147	0.844533208807291	1258.62571980829	905.6134059098563	New Zealand
1855	72	2020	2147.386650864542	0.847398736836909	1258.537838348448	888.8488125160945	New Zealand
1856	72	2021	2152.432573242669	0.849442498970719	1258.473725023327	893.9588482193415	New Zealand
1857	74	1990	1950.769109922996	0.761463880346533	1258.382470796644	692.3866391263527	Andorra
1858	74	1991	1945.387504242943	0.764709071138693	1258.380010064649	687.0074941782939	Andorra
1859	74	1992	1941.249836359905	0.767188282487657	1258.329168748935	682.9206676109695	Andorra
1860	74	1993	1936.220416025351	0.768953827567811	1258.581648014914	677.6387680104367	Andorra
1861	74	1994	1935.447079928437	0.77002376454004	1258.557814879596	676.889265048841	Andorra
1862	74	1995	1934.811760036945	0.77098868338163	1258.337765527125	676.4739945098199	Andorra
1863	74	1996	1935.342374427526	0.772403470644367	1258.234090162484	677.1082842650414	Andorra
1864	74	1997	1935.913142627381	0.774580970737089	1258.587548884251	677.3255937431304	Andorra
1865	74	1998	1936.314321246764	0.776972577800595	1258.301472379153	678.0128488676103	Andorra
1866	74	1999	1936.90046976724	0.779629634395052	1258.438801790403	678.4616679768369	Andorra
1867	74	2000	1937.148557720446	0.781976505693047	1258.436101872194	678.7124558482528	Andorra
1868	74	2001	1939.534922159453	0.785417034980389	1258.513028335558	681.0218938238954	Andorra
1869	74	2002	1942.425899631781	0.79015875913382	1258.293768329745	684.132131302036	Andorra
1870	74	2003	1943.745398583593	0.797278900724701	1258.845201785183	684.90019679841	Andorra
1871	74	2004	1945.422606082046	0.80473197995372	1258.287838095671	687.1347679863752	Andorra
1872	74	2005	1946.869710148938	0.812213979716634	1258.383952308546	688.4857578403917	Andorra
1873	74	2006	1945.448852805115	0.819787259850839	1258.326628244169	687.122224560946	Andorra
1874	74	2007	1943.122129414156	0.826617254254178	1258.327890624714	684.7942387894427	Andorra
1875	74	2008	1940.956309854693	0.83182171450476	1258.484393334469	682.4719165202239	Andorra
1876	74	2009	1940.329617015657	0.835929886554712	1258.540842727625	681.7887742880325	Andorra
1877	74	2010	1940.103486271896	0.839489966459192	1258.204005058332	681.8994812135641	Andorra
1878	74	2011	1946.803907511704	0.842794802354863	1258.43565224153	688.3682552701741	Andorra
1879	74	2012	1949.283392202842	0.845810830539451	1258.255746470994	691.0276457318482	Andorra
1880	74	2013	1951.566303258716	0.848329909768827	1258.469910316364	693.0963929423526	Andorra
1881	74	2014	1953.474210484476	0.851010491664786	1258.397049572695	695.0771609117812	Andorra
1882	74	2015	1953.693295114421	0.853591217830289	1258.371510927982	695.3217841864384	Andorra
1883	74	2016	1953.483934396524	0.856257052608717	1258.69946749693	694.7844668995936	Andorra
1884	74	2017	1952.340933830461	0.85947703010266	1258.33938220369	694.0015516267713	Andorra
1885	74	2018	1952.236303868202	0.862588950920789	1258.495100256188	693.7412036120136	Andorra
1886	74	2019	1951.566745516603	0.865621023596139	1258.343086017671	693.2236594989322	Andorra
1887	74	2020	1945.268755625593	0.867449169102346	1258.469475343601	686.7992802819917	Andorra
1888	74	2021	1946.820124330234	0.869444112735696	1258.549034840676	688.2710894895579	Andorra
1889	75	1990	1934.949538558539	0.749853692572025	1258.489787421286	676.4597511372531	Austria
1890	75	1991	1917.365435322989	0.751652734176599	1258.519289437127	658.8461458858617	Austria
1891	75	1992	1903.748118487468	0.754375285612199	1258.500230682217	645.2478878052518	Austria
1892	75	1993	1889.91287367301	0.758804553724473	1258.337550504318	631.5753231686922	Austria
1893	75	1994	1882.611032267212	0.764704364300466	1258.419273139227	624.1917591279855	Austria
1894	75	1995	1880.397662650884	0.769827471008921	1258.340463958365	622.0571986925186	Austria
1895	75	1996	1888.623803649081	0.774446565189292	1258.339573527798	630.2842301212834	Austria
1896	75	1997	1908.044433718707	0.77923285637593	1258.242175151224	649.8022585674832	Austria
1897	75	1998	1930.88744034848	0.783521015501574	1258.640810467099	672.2466298813808	Austria
1898	75	1999	1951.296624671855	0.787451584183882	1258.408346094428	692.8882785774267	Austria
1899	75	2000	1962.330587111946	0.791847679870807	1258.252259492084	704.0783276198617	Austria
1900	75	2001	1966.959304521297	0.795770117733764	1258.391215381222	708.5680891400748	Austria
1901	75	2002	1973.480977730788	0.799154119574311	1258.414740414951	715.066237315837	Austria
1902	75	2003	1979.830240450762	0.802043253134005	1258.579470099248	721.2507703515148	Austria
1903	75	2004	1984.41071983047	0.804889143740108	1258.467043375293	725.9436764551774	Austria
1904	75	2005	1987.559515575072	0.808419194340084	1258.337212352294	729.2223032227785	Austria
1905	75	2006	1982.944942021574	0.812064609467116	1258.369761208471	724.5751808131022	Austria
1906	75	2007	1968.778180900142	0.815480521576858	1258.606997797626	710.1711831025164	Austria
1907	75	2008	1951.969266310826	0.818793658319811	1258.56726830078	693.4019980100459	Austria
1908	75	2009	1937.97795643238	0.821541167154033	1258.54155432444	679.4364021079398	Austria
1909	75	2010	1933.738972163375	0.824500109333185	1258.342495320369	675.3964768430055	Austria
1910	75	2011	1936.92609909151	0.82800199897916	1258.301596805656	678.6245022858539	Austria
1911	75	2012	1942.801742075102	0.83111330933878	1258.511814051728	684.2899280233742	Austria
1912	75	2013	1947.842439100429	0.833679780262374	1258.455504322998	689.3869347774316	Austria
1913	75	2014	1952.327665390914	0.835838577321076	1258.569253384459	693.758412006455	Austria
1914	75	2015	1955.890677716156	0.837579895310124	1258.449831275776	697.4408464403798	Austria
1915	75	2016	1958.854286155952	0.839883789894186	1258.496110131122	700.3581760248298	Austria
1916	75	2017	1961.73926272314	0.843173330746292	1258.646829504701	703.092433218439	Austria
1917	75	2018	1963.998258337536	0.846614470307794	1258.461197360238	705.5370609772976	Austria
1918	75	2019	1963.897794983087	0.849862514846872	1258.417245830711	705.4805491523757	Austria
1919	75	2020	1956.449328139178	0.852020385174284	1258.441361638398	698.0079665007806	Austria
1920	75	2021	1957.264362213044	0.853837004256539	1258.395806414255	698.868555798789	Austria
1921	76	1990	1996.475132445738	0.737390656400179	1258.558108222526	737.9170242232121	Belgium
1922	76	1991	1998.463033433854	0.74217307419685	1258.334550971757	740.128482462097	Belgium
1923	76	1992	2004.17830022332	0.748012299186744	1258.427126831256	745.7511733920644	Belgium
1924	76	1993	2012.79788716204	0.753685087006788	1258.353934333307	754.443952828733	Belgium
1925	76	1994	2015.437122197931	0.758903637592037	1258.297215995156	757.1399062027751	Belgium
1926	76	1995	2015.554452791354	0.763170400784407	1258.386597527546	757.167855263808	Belgium
1927	76	1996	2005.743617646867	0.766826075213302	1258.42377382752	747.3198438193472	Belgium
1928	76	1997	2007.703605457712	0.770813953023256	1258.649703338686	749.0539021190268	Belgium
1929	76	1998	2000.852106147175	0.774228267511882	1258.320947492752	742.531158654423	Belgium
1930	76	1999	1997.005697658067	0.777041040124219	1258.565928953945	738.4397687041214	Belgium
1931	76	2000	1997.305090320225	0.780396331183289	1258.642997710591	738.6620926096346	Belgium
1932	76	2001	1997.192534047863	0.784713043367342	1258.562904867186	738.6296291806771	Belgium
1933	76	2002	1996.030488838725	0.788836054052762	1258.40387097202	737.6266178667054	Belgium
1934	76	2003	1993.886228516653	0.792014383577294	1258.254653896802	735.6315746198504	Belgium
1935	76	2004	1989.430891155872	0.795224935706338	1258.496582835156	730.9343083207164	Belgium
1936	76	2005	1988.562024854104	0.798497235786438	1258.488450155839	730.0735746982655	Belgium
1937	76	2006	1985.704232991629	0.801572762913827	1258.403961981129	727.3002710104993	Belgium
1938	76	2007	1984.41873722505	0.804612664215848	1258.473323409066	725.945413815984	Belgium
1939	76	2008	1983.717669351086	0.807757944740662	1258.384643094563	725.3330262565223	Belgium
1940	76	2009	1984.162384044632	0.811055825478368	1258.346674805101	725.8157092395311	Belgium
1941	76	2010	1984.895330245848	0.815030206751301	1258.530100659126	726.3652295867221	Belgium
1942	76	2011	1988.387837212889	0.819470362048624	1258.419031398333	729.9688058145562	Belgium
1943	76	2012	1995.599571871865	0.824226016040103	1258.381227048214	737.2183448236515	Belgium
1944	76	2013	2002.78561007677	0.828619831627193	1258.493652719973	744.2919573567965	Belgium
1945	76	2014	2009.582147758746	0.832425051502658	1258.217062751725	751.3650850070205	Belgium
1946	76	2015	2014.282237945786	0.835878400447772	1258.407301662268	755.8749362835181	Belgium
1947	76	2016	2018.53849388452	0.839462940488534	1258.407773503672	760.1307203808487	Belgium
1948	76	2017	2020.753709898254	0.843212044031047	1258.302470949588	762.4512389486656	Belgium
1949	76	2018	2023.142665845861	0.846617625234845	1258.281957899983	764.8607079458777	Belgium
1950	76	2019	2023.291696404375	0.849498394807879	1258.573702652605	764.7179937517699	Belgium
1951	76	2020	2012.497381941523	0.851346648590241	1258.424589129748	754.0727928117756	Belgium
1952	76	2021	2018.713799719236	0.853654015777112	1258.511854148592	760.201945570645	Belgium
1953	77	1990	1998.982066208015	0.648230871689669	1258.255955113284	740.7261110947313	Cyprus
1954	77	1991	2007.815522202853	0.655726169264618	1258.504712439058	749.3108097637946	Cyprus
1955	77	1992	2015.82428126411	0.666011849072818	1258.313217404386	757.5110638597241	Cyprus
1956	77	1993	2020.993548121687	0.677547476543954	1258.538059636691	762.4554884849961	Cyprus
1957	77	1994	2023.214422789748	0.688829360602013	1258.390589594423	764.8238331953246	Cyprus
1958	77	1995	2026.089508146085	0.699923898437876	1258.313241072334	767.7762670737513	Cyprus
1959	77	1996	2027.687923942621	0.709839946474019	1258.411861676803	769.2760622658184	Cyprus
1960	77	1997	2032.665813277683	0.718864243512848	1258.625512370263	774.0403009074196	Cyprus
1961	77	1998	2036.123576014985	0.727964381748969	1258.308750279537	777.8148257354476	Cyprus
1962	77	1999	2037.54643882683	0.736846134920381	1258.241560436837	779.3048783899937	Cyprus
1963	77	2000	2039.357777900027	0.745199300565367	1258.588090417983	780.769687482044	Cyprus
1964	77	2001	2041.76027603895	0.753594717257543	1258.449344243005	783.3109317959459	Cyprus
1965	77	2002	2045.360710453865	0.76150246522841	1258.274489386368	787.0862210674966	Cyprus
1966	77	2003	2050.196773706346	0.767896215824759	1258.528283339422	791.6684903669238	Cyprus
1967	77	2004	2051.871724517555	0.77376477492064	1258.324017340323	793.5477071772316	Cyprus
1968	77	2005	2055.514032687186	0.779031361179798	1258.434802874143	797.079229813043	Cyprus
1969	77	2006	2057.664082278196	0.784560964983202	1258.627552352432	799.036529925764	Cyprus
1970	77	2007	2057.190532617275	0.792068382747098	1258.706524692542	798.4840079247335	Cyprus
1971	77	2008	2058.769433522317	0.799454089093792	1258.451299142981	800.3181343793358	Cyprus
1972	77	2009	2059.649257473598	0.805112085484562	1258.328170888366	801.3210865852329	Cyprus
1973	77	2010	2061.878373731799	0.809840187817991	1258.379622641623	803.4987510901765	Cyprus
1974	77	2011	2064.673700377255	0.813726132185002	1258.664024708365	806.0096756688904	Cyprus
1975	77	2012	2067.405408709115	0.816978525424299	1258.410262688018	808.9951460210978	Cyprus
1976	77	2013	2070.813247512044	0.819380601631525	1258.333539859374	812.4797076526706	Cyprus
1977	77	2014	2073.408805043636	0.821184302169431	1258.450063395338	814.9587416482982	Cyprus
1978	77	2015	2075.505470343639	0.822732850898765	1258.438027289056	817.0674430545828	Cyprus
1979	77	2016	2077.233453088697	0.824283624143557	1258.474881800394	818.7585712883033	Cyprus
1980	77	2017	2080.846393871898	0.826139877968847	1258.540039590368	822.3063542815294	Cyprus
1981	77	2018	2083.65923737252	0.828343243063834	1258.710841117808	824.9483962547117	Cyprus
1982	77	2019	2084.571102551772	0.830980727806796	1258.30042704504	826.2706755067315	Cyprus
1983	77	2020	2075.506263329291	0.833059522677264	1258.623401498022	816.8828618312689	Cyprus
1984	77	2021	2074.101514910813	0.835630545002355	1258.430999038871	815.6705158719421	Cyprus
1985	78	1990	2499.310330942789	0.801154655014013	1258.44350744533	1240.866823497458	Denmark
1986	78	1991	2506.22962277052	0.804540349639536	1258.59449736646	1247.63512540406	Denmark
1987	78	1992	2512.365846810428	0.808164433760271	1258.341924127463	1254.023922682965	Denmark
1988	78	1993	2516.985074160744	0.811585712633093	1258.464912195815	1258.520161964929	Denmark
1989	78	1994	2522.108141627607	0.815138614432107	1258.298550396995	1263.809591230612	Denmark
1990	78	1995	2527.527050301384	0.819104611612713	1258.470938186778	1269.056112114606	Denmark
1991	78	1996	2528.89482335011	0.82337524309543	1258.593344909439	1270.301478440671	Denmark
1992	78	1997	2534.202960085297	0.827679979394938	1258.490843935715	1275.712116149582	Denmark
1993	78	1998	2535.810396757716	0.831683237018017	1258.596022183621	1277.214374574095	Denmark
1994	78	1999	2536.165744168589	0.835381542910635	1258.454205730122	1277.711538438467	Denmark
1995	78	2000	2534.219745739746	0.8391842975615	1258.555787134717	1275.663958605029	Denmark
1996	78	2001	2518.589569564424	0.843177750467757	1258.471901267747	1260.117668296677	Denmark
1997	78	2002	2479.293904599921	0.847086356838798	1258.34232049067	1220.951584109251	Denmark
1998	78	2003	2428.527527316114	0.850441325949586	1258.408403931511	1170.119123384603	Denmark
1999	78	2004	2383.418660868708	0.853304103185433	1258.341753990066	1125.076906878641	Denmark
[truncated: 4,529 more rows]
