# Supplementary material for: Global, regional, and national burden of musculoskeletal disorders, 1990–2021: an analysis of the global burden of disease study 2021 and forecast to 2035
Source: Front Public Health. 2025 Aug 1;13:1562701. doi: 10.3389/fpubh.2025.1562701 (PMC12354483; doi:10.3389/fpubh.2025.1562701)
Supplement: Supplementary file 10 [file Table_10.xls]

## Sheet: Table S10 deaths of Frontier
	location_id	year	val	SDI	frontier	eff_diff	location_name
1	6	1990	1.217457676270431	0.458668935267616	0.07246432360615722	1.144993352664274	China
2	6	1991	1.204101785428404	0.467301969740226	0.06474281979844332	1.139358965629961	China
3	6	1992	1.146224694061455	0.475784030669638	0.06273139497806984	1.083493299083385	China
4	6	1993	1.136463898366318	0.484353830709851	0.06310479770376762	1.073359100662551	China
5	6	1994	1.135426352763996	0.49257864459854	0.06313212352840168	1.072294229235594	China
6	6	1995	1.137425188350558	0.501500907580649	0.05572121345191482	1.081703974898643	China
7	6	1996	1.131810136145809	0.512033995790715	0.0553649992791128	1.076445136866696	China
8	6	1997	1.133703238723871	0.522326866102753	0.0556388559732159	1.078064382750655	China
9	6	1998	1.16186048399954	0.531379484348035	0.05538155929973904	1.106478924699801	China
10	6	1999	1.190961910954608	0.540333688117168	0.05742454333866644	1.133537367615941	China
11	6	2000	1.245671469296396	0.547989192872889	0.03265045135399436	1.213021017942402	China
12	6	2001	1.318873861648074	0.553680373692626	0.03203819539457815	1.286835666253495	China
13	6	2002	1.343174997603966	0.560542936414416	0.02688607580014593	1.31628892180382	China
14	6	2003	1.386773622603364	0.569018827276063	0.008353796524003388	1.378419826079361	China
15	6	2004	1.418140411389135	0.578178090807068	0.005734191148934485	1.412406220240201	China
16	6	2005	1.394498303140349	0.58805219357166	0.005350622807753833	1.389147680332595	China
17	6	2006	1.326288555464522	0.598758170327953	0.004855420941898423	1.321433134522624	China
18	6	2007	1.288542508297432	0.609520246163436	0.004672563419149122	1.283869944878283	China
19	6	2008	1.289216904060324	0.619454832781724	0.004691628056233416	1.284525276004091	China
20	6	2009	1.283479949004279	0.62930772749348	0.004827453620569009	1.27865249538371	China
21	6	2010	1.267860008722393	0.64152144342547	0.004566296550834584	1.263293712171559	China
22	6	2011	1.234678863679799	0.651447977618785	0.004488218347621723	1.230190645332177	China
23	6	2012	1.184234876301521	0.657144292359298	0.004499819117751922	1.179735057183769	China
24	6	2013	1.16115320569597	0.66310300729639	0.00451292503733263	1.156640280658637	China
25	6	2014	1.141712174470869	0.668640847002655	0.004284357515115612	1.137427816955754	China
26	6	2015	1.120799817965158	0.671940110944872	0.004391408812991299	1.116408409152167	China
27	6	2016	1.117715404448986	0.676218437253933	0.004237398257259709	1.113478006191726	China
28	6	2017	1.114655124324327	0.6846196607825	0.004352437005887865	1.110302687318439	China
29	6	2018	1.105974718722189	0.693717996192013	0.004322816086427646	1.101651902635761	China
30	6	2019	1.098443168872936	0.703686823937232	0.004337643336281679	1.094105525536654	China
31	6	2020	1.091683783511889	0.713364584593745	0.004319234090601694	1.087364549421287	China
32	6	2021	1.081519505065759	0.721629759719777	0.004271469518535577	1.077248035547224	China
33	7	1990	1.437332484678258	0.497780128289885	0.06280987719850725	1.374522607479751	Democratic People's Republic of Korea
34	7	1991	1.443055173180817	0.49912051226047	0.06315114188298827	1.379904031297829	Democratic People's Republic of Korea
35	7	1992	1.449994887526084	0.499629841478392	0.06444489405088068	1.385549993475203	Democratic People's Republic of Korea
36	7	1993	1.46023042592928	0.49970064634474	0.06299124063620339	1.397239185293076	Democratic People's Republic of Korea
37	7	1994	1.46906729459815	0.499531339948334	0.06313059315075309	1.405936701447397	Democratic People's Republic of Korea
38	7	1995	1.479597382018641	0.499080529317303	0.06345846066556936	1.416138921353072	Democratic People's Republic of Korea
39	7	1996	1.490911195761162	0.498429013609349	0.06175720992020588	1.429153985840956	Democratic People's Republic of Korea
40	7	1997	1.503562021346802	0.497136868597342	0.06267316381723648	1.440888857529565	Democratic People's Republic of Korea
41	7	1998	1.519118648634512	0.49615920966594	0.06308450679385992	1.456034141840652	Democratic People's Republic of Korea
42	7	1999	1.534488631406078	0.496484753521051	0.06357578847302284	1.470912842933056	Democratic People's Republic of Korea
43	7	2000	1.551897050035604	0.497461994823193	0.06345172073532133	1.488445329300283	Democratic People's Republic of Korea
44	7	2001	1.568811310686442	0.499674042505593	0.06195582000634108	1.506855490680101	Democratic People's Republic of Korea
45	7	2002	1.591490075948626	0.502633568731371	0.0554682363943557	1.53602183955427	Democratic People's Republic of Korea
46	7	2003	1.611566606412836	0.506165243055573	0.056877402544643	1.554689203868193	Democratic People's Republic of Korea
47	7	2004	1.626573772326471	0.510229134162392	0.05634750123462481	1.570226271091846	Democratic People's Republic of Korea
48	7	2005	1.638575558673765	0.515097762842417	0.0553297221766542	1.583245836497111	Democratic People's Republic of Korea
49	7	2006	1.65354952386135	0.519741439913669	0.05513293127423823	1.598416592587112	Democratic People's Republic of Korea
50	7	2007	1.669590003857352	0.524066965087203	0.05452989533716675	1.615060108520185	Democratic People's Republic of Korea
51	7	2008	1.6893012062796	0.52881349761598	0.05591430952689343	1.633386896752707	Democratic People's Republic of Korea
52	7	2009	1.705687343754213	0.533114411172631	0.05669624738138744	1.648991096372825	Democratic People's Republic of Korea
53	7	2010	1.70881130216191	0.53719291837066	0.05474046372414129	1.654070838437768	Democratic People's Republic of Korea
54	7	2011	1.696391386630623	0.541212269847829	0.05581169019275674	1.640579696437866	Democratic People's Republic of Korea
55	7	2012	1.682911410408362	0.545331713402902	0.03161268085054274	1.651298729557819	Democratic People's Republic of Korea
56	7	2013	1.657933482865131	0.549483297235091	0.0291116921086278	1.628821790756503	Democratic People's Republic of Korea
57	7	2014	1.637672669419082	0.553603559944788	0.03177756444114444	1.605895104977937	Democratic People's Republic of Korea
58	7	2015	1.617444623480956	0.557321271453133	0.03178367067735056	1.585660952803606	Democratic People's Republic of Korea
59	7	2016	1.59862623699056	0.560743562553338	0.03236079777101556	1.566265439219544	Democratic People's Republic of Korea
60	7	2017	1.577831157132623	0.563388288880609	0.01532843611587056	1.562502721016753	Democratic People's Republic of Korea
61	7	2018	1.56106931839615	0.565161484391211	0.007730191065767378	1.553339127330383	Democratic People's Republic of Korea
62	7	2019	1.545150809163197	0.566765705893725	0.007833877789421455	1.537316931373776	Democratic People's Republic of Korea
63	7	2020	1.535099677613223	0.56818855103523	0.007569176890953044	1.52753050072227	Democratic People's Republic of Korea
64	7	2021	1.521869445299734	0.569854634067777	0.007697774867402106	1.514171670432332	Democratic People's Republic of Korea
65	8	1990	1.082999808125622	0.667633853818721	0.004539987356258574	1.078459820769363	Taiwan (Province of China)
66	8	1991	1.006357160796768	0.676537236907717	0.004328258071536958	1.002028902725231	Taiwan (Province of China)
67	8	1992	0.8549416078000296	0.684803635601178	0.004327313646222736	0.8506142941538068	Taiwan (Province of China)
68	8	1993	0.8937730887471949	0.692924130193594	0.004344962080868817	0.8894281266663261	Taiwan (Province of China)
69	8	1994	0.9835283965430616	0.701078749506874	0.004365768641756709	0.9791626279013048	Taiwan (Province of China)
70	8	1995	1.081868031466669	0.709626820870811	0.004116530851194354	1.077751500615475	Taiwan (Province of China)
71	8	1996	1.107634496043155	0.719128415346056	0.004130064931174072	1.103504431111981	Taiwan (Province of China)
72	8	1997	1.072188826431625	0.72914549717473	0.004379687113567302	1.067809139318058	Taiwan (Province of China)
73	8	1998	1.078886223295198	0.738125787434293	0.004321578158382028	1.074564645136816	Taiwan (Province of China)
74	8	1999	0.9846925378412216	0.745338399386342	0.004408249971946527	0.980284287869275	Taiwan (Province of China)
75	8	2000	0.9691948143519812	0.752926841487622	0.004252922537270208	0.964941891814711	Taiwan (Province of China)
76	8	2001	1.008095100516524	0.760829809097496	0.00435432066371377	1.00374077985281	Taiwan (Province of China)
77	8	2002	0.9770512576896104	0.769008983647841	0.004432323519683175	0.9726189341699273	Taiwan (Province of China)
78	8	2003	0.9371034764845044	0.776955803379445	0.004358573148321011	0.9327449033361834	Taiwan (Province of China)
79	8	2004	1.086383633969828	0.784677977861477	0.004336832772466511	1.082046801197362	Taiwan (Province of China)
80	8	2005	1.143014984273158	0.792445129331779	0.004377893218106464	1.138637091055052	Taiwan (Province of China)
81	8	2006	1.148439940195348	0.800174674875457	0.004375644953629774	1.144064295241719	Taiwan (Province of China)
82	8	2007	1.192303336852936	0.808137693890723	0.004188566179347296	1.188114770673589	Taiwan (Province of China)
83	8	2008	1.413154692099245	0.81540069133486	0.004245647606213486	1.408909044493032	Taiwan (Province of China)
84	8	2009	1.419256324261457	0.821432279265941	0.004331404895550213	1.414924919365907	Taiwan (Province of China)
85	8	2010	1.460252518099075	0.827226752015366	0.004382064850277969	1.455870453248797	Taiwan (Province of China)
86	8	2011	1.503608818643327	0.832064073807912	0.004454393701388414	1.499154424941938	Taiwan (Province of China)
87	8	2012	1.508039173440568	0.836677664574998	0.004377910042969147	1.503661263397599	Taiwan (Province of China)
88	8	2013	1.479177146747947	0.841280462756768	0.004251800962718717	1.474925345785228	Taiwan (Province of China)
89	8	2014	1.541046854163403	0.845695560406305	0.004341861653607917	1.536704992509795	Taiwan (Province of China)
90	8	2015	1.494561760932976	0.850055268699097	0.00434888814535588	1.49021287278762	Taiwan (Province of China)
91	8	2016	1.548077151806652	0.854466037759635	0.00428514733463298	1.543792004472019	Taiwan (Province of China)
92	8	2017	1.491027458146604	0.858888018761485	0.004361313740077984	1.486666144406526	Taiwan (Province of China)
93	8	2018	1.493092127183402	0.863158360983117	0.004346880243369061	1.488745246940033	Taiwan (Province of China)
94	8	2019	1.476315083529388	0.86741184993072	0.004158712197589649	1.472156371331798	Taiwan (Province of China)
95	8	2020	1.427746421606681	0.871247947250766	0.004415704614628708	1.423330716992052	Taiwan (Province of China)
96	8	2021	1.449559779789341	0.874747053187929	0.004411627149569646	1.445148152639772	Taiwan (Province of China)
97	10	1990	1.389686223653132	0.289075059080125	0.4131455902694583	0.9765406333836739	Cambodia
98	10	1991	1.388812758428114	0.29247920029669	0.4130666993981707	0.9757460590299438	Cambodia
99	10	1992	1.392366037651853	0.296900954885372	0.4130153041731085	0.9793507334787442	Cambodia
100	10	1993	1.402983187556995	0.301627201679918	0.3681264367100656	1.034856750846929	Cambodia
101	10	1994	1.419131811418109	0.305722592004088	0.3711366863199933	1.047995125098116	Cambodia
102	10	1995	1.42735396625355	0.310678881281017	0.3237722505991139	1.103581715654436	Cambodia
103	10	1996	1.42882791400482	0.31563096971546	0.3108287875816762	1.117999126423144	Cambodia
104	10	1997	1.423043864286142	0.320503749678941	0.3093163684974102	1.113727495788731	Cambodia
105	10	1998	1.424592235545636	0.324974298583536	0.3083910296473155	1.11620120589832	Cambodia
106	10	1999	1.421879161252769	0.330224246107348	0.3095136426942389	1.11236551855853	Cambodia
107	10	2000	1.408455586595416	0.336075029953322	0.307878013653748	1.100577572941668	Cambodia
108	10	2001	1.411589983231611	0.342507910583009	0.3075447717497717	1.10404521148184	Cambodia
109	10	2002	1.411207194594161	0.349465712270985	0.3084012752419235	1.102805919352237	Cambodia
110	10	2003	1.398997457446367	0.356929660458733	0.3078877312933514	1.091109726153015	Cambodia
111	10	2004	1.397524632447513	0.364854644690823	0.3082987518244875	1.089225880623025	Cambodia
112	10	2005	1.396093253617483	0.373331814716366	0.3074096934150573	1.088683560202425	Cambodia
113	10	2006	1.380313384741523	0.381698166189418	0.3024149527514372	1.077898431990086	Cambodia
114	10	2007	1.387790120551667	0.389876229632594	0.3018837589112895	1.085906361640377	Cambodia
115	10	2008	1.381825950035936	0.397679519850279	0.3002931175268241	1.081532832509112	Cambodia
116	10	2009	1.37886434511719	0.404220933365413	0.3009146480371034	1.077949697080087	Cambodia
117	10	2010	1.377757811405671	0.410211121336958	0.3006369308266791	1.077120880578991	Cambodia
118	10	2011	1.384324524539049	0.415964408667437	0.1035672414242046	1.280757283114844	Cambodia
119	10	2012	1.391292365484479	0.4217697537185	0.07248071575281083	1.318811649731668	Cambodia
120	10	2013	1.391695364166551	0.427715060183387	0.0812416742427319	1.310453689923819	Cambodia
121	10	2014	1.392305695300687	0.433597748994237	0.07243336228299085	1.319872333017696	Cambodia
122	10	2015	1.39562813471972	0.43948735809131	0.07392145507527706	1.321706679644443	Cambodia
123	10	2016	1.402201355752986	0.445358172105636	0.07261915010289641	1.32958220565009	Cambodia
124	10	2017	1.403253099483092	0.451221744385535	0.0725088300374239	1.330744269445668	Cambodia
125	10	2018	1.412383494441976	0.457341489845745	0.07246051184065626	1.339922982601319	Cambodia
126	10	2019	1.418735667926454	0.463643430446969	0.07240604169390773	1.346329626232547	Cambodia
127	10	2020	1.421601509386041	0.468876053670987	0.06675340011539754	1.354848109270643	Cambodia
128	10	2021	1.418713862924879	0.473621490708013	0.06401986452680664	1.354693998398072	Cambodia
129	11	1990	0.3742955366206728	0.457134954421362	0.07254634121505976	0.301749195405613	Indonesia
130	11	1991	0.3794112952376605	0.466505583269134	0.06666501978834143	0.312746275449319	Indonesia
131	11	1992	0.3844424952491211	0.475753157454434	0.06361835101266082	0.3208241442364603	Indonesia
132	11	1993	0.3899716800002659	0.484775240859362	0.06288519089678725	0.3270864891034787	Indonesia
133	11	1994	0.3936352629959273	0.493607099523711	0.06233631891634273	0.3312989440795845	Indonesia
134	11	1995	0.3957652712637123	0.502008381392835	0.05488393439911234	0.3408813368646	Indonesia
135	11	1996	0.3987877103777296	0.510108146446556	0.056213695362823	0.3425740150149066	Indonesia
136	11	1997	0.4036080993113893	0.51810218881129	0.05403771381697705	0.3495703854944123	Indonesia
137	11	1998	0.4102966239528049	0.524045603868488	0.05563335488644021	0.3546632690663646	Indonesia
138	11	1999	0.4178614118760053	0.529176329629629	0.05619067664948844	0.3616707352265168	Indonesia
139	11	2000	0.4246099576947989	0.533789587270659	0.05612482565805026	0.3684851320367487	Indonesia
140	11	2001	0.4304693933080913	0.537977981115366	0.05462547798024701	0.3758439153278443	Indonesia
141	11	2002	0.4380100709221538	0.542245676060877	0.0560850386487813	0.3819250322733725	Indonesia
142	11	2003	0.445968468840189	0.546550264351478	0.03562917871399766	0.4103392901261914	Indonesia
143	11	2004	0.4527807486436138	0.550902314227472	0.0280914960597099	0.4246892525839039	Indonesia
144	11	2005	0.4569371125973475	0.555424913216581	0.03226235841204438	0.4246747541853031	Indonesia
145	11	2006	0.4603671241018516	0.560265924242442	0.03553454889875732	0.4248325752030943	Indonesia
146	11	2007	0.4638205363183911	0.565811896183758	0.00928791005329035	0.4545326262651008	Indonesia
147	11	2008	0.4666757983706833	0.572225266933015	0.006384865428977139	0.4602909329417062	Indonesia
148	11	2009	0.4677364049540592	0.578866902230273	0.005222818388561402	0.4625135865654978	Indonesia
149	11	2010	0.4687116963528246	0.585982419406785	0.005065414870227548	0.463646281482597	Indonesia
150	11	2011	0.4638597203873569	0.593652984587084	0.00525035257337075	0.4586093678139861	Indonesia
151	11	2012	0.4616116712488312	0.601185701344525	0.004802835740699973	0.4568088355081312	Indonesia
152	11	2013	0.4602935905358965	0.608509904334102	0.004657802352571107	0.4556357881833253	Indonesia
153	11	2014	0.458312956856922	0.615499887091834	0.004861750926166351	0.4534512059307557	Indonesia
154	11	2015	0.4572658366045085	0.622222469472476	0.004722932361999764	0.4525429042425088	Indonesia
155	11	2016	0.4563772346051522	0.62866662466714	0.004729648493528306	0.4516475861116239	Indonesia
156	11	2017	0.456570134650366	0.634895744678987	0.004681811272509355	0.4518883233778567	Indonesia
157	11	2018	0.4570750607039366	0.640948750163115	0.004565657701489823	0.4525094030024467	Indonesia
158	11	2019	0.4580390115801498	0.64686545689526	0.004435978870886141	0.4536030327092637	Indonesia
159	11	2020	0.4576668722364048	0.651926647922518	0.004471206103571327	0.4531956661328335	Indonesia
160	11	2021	0.4525062251061758	0.656868336261681	0.004397480003187039	0.4481087451029888	Indonesia
161	12	1990	1.38750479413624	0.264283163752662	0.4133291305292782	0.9741756636069614	Lao People's Democratic Republic
162	12	1991	1.395117951972001	0.268787617854408	0.4128813455163722	0.9822366064556287	Lao People's Democratic Republic
163	12	1992	1.407695245502797	0.273435312470827	0.4132268830856551	0.9944683624171418	Lao People's Democratic Republic
164	12	1993	1.418702773274718	0.278140417914198	0.4133555667246934	1.005347206550025	Lao People's Democratic Republic
165	12	1994	1.426408937777885	0.283270229855729	0.4127694193761642	1.013639518401721	Lao People's Democratic Republic
166	12	1995	1.433971051831594	0.288795341159004	0.4132238172532927	1.020747234578301	Lao People's Democratic Republic
167	12	1996	1.43585817324446	0.294838372041673	0.413177509360068	1.022680663884392	Lao People's Democratic Republic
168	12	1997	1.444418632377528	0.301477967015192	0.3746396763086518	1.069778956068876	Lao People's Democratic Republic
169	12	1998	1.455374735689139	0.308402544731754	0.3480916438070512	1.107283091882088	Lao People's Democratic Republic
170	12	1999	1.461301929980616	0.315972615438411	0.3129015827708045	1.148400347209812	Lao People's Democratic Republic
171	12	2000	1.442848386078121	0.323947359495962	0.31038416276847	1.132464223309651	Lao People's Democratic Republic
172	12	2001	1.461183625574739	0.332580408807204	0.3075238093831986	1.15365981619154	Lao People's Democratic Republic
173	12	2002	1.457114168056333	0.341667271144462	0.307964550951693	1.14914961710464	Lao People's Democratic Republic
174	12	2003	1.455632890406592	0.350658178383381	0.3078650072167244	1.147767883189868	Lao People's Democratic Republic
175	12	2004	1.452563601801651	0.359681759216616	0.3079506365914987	1.144612965210152	Lao People's Democratic Republic
176	12	2005	1.453607183849835	0.368728677775792	0.3083218824581805	1.145285301391654	Lao People's Democratic Republic
177	12	2006	1.44958772430455	0.378122280697802	0.3020113457562699	1.14757637854828	Lao People's Democratic Republic
178	12	2007	1.447052540088991	0.387723649113709	0.3028790530855299	1.144173487003461	Lao People's Democratic Republic
179	12	2008	1.453911118898366	0.397011298824877	0.3010289683215794	1.152882150576787	Lao People's Democratic Republic
180	12	2009	1.449711629440845	0.406139021683818	0.3002318144000984	1.149479815040747	Lao People's Democratic Republic
181	12	2010	1.431142464316643	0.414865566497825	0.1206483439138104	1.310494120402832	Lao People's Democratic Republic
182	12	2011	1.421502528957845	0.42335452259834	0.07492729367314609	1.346575235284699	Lao People's Democratic Republic
183	12	2012	1.399954243487221	0.431149360954477	0.07250666528473562	1.327447578202485	Lao People's Democratic Republic
184	12	2013	1.395209796230669	0.438691038635463	0.07386448406586418	1.321345312164805	Lao People's Democratic Republic
185	12	2014	1.386625819039807	0.4458694242056	0.0725512821144464	1.314074536925361	Lao People's Democratic Republic
186	12	2015	1.385049578952217	0.452749603276049	0.07268869269078149	1.312360886261435	Lao People's Democratic Republic
187	12	2016	1.37547391867102	0.459583995539449	0.0726920500814492	1.302781868589571	Lao People's Democratic Republic
188	12	2017	1.367373793507116	0.466168891657656	0.06673699319446809	1.300636800312648	Lao People's Democratic Republic
189	12	2018	1.354988629066339	0.472618102538068	0.06377860202625166	1.291210027040087	Lao People's Democratic Republic
190	12	2019	1.350317354619445	0.478811372841658	0.06293265911277715	1.287384695506668	Lao People's Democratic Republic
191	12	2020	1.343704852694972	0.484192959345392	0.06204847023471968	1.281656382460252	Lao People's Democratic Republic
192	12	2021	1.33266129715646	0.489136091456599	0.0629042978451008	1.26975699931136	Lao People's Democratic Republic
193	13	1990	1.193287682087459	0.545799405460294	0.02988873873057763	1.163398943356881	Malaysia
194	13	1991	1.162620384427866	0.551683548009526	0.02976983844594634	1.13285054598192	Malaysia
195	13	1992	1.160564968216219	0.558186752245966	0.03284763354947836	1.127717334666741	Malaysia
196	13	1993	1.174174834831692	0.565845656303133	0.008610090172819058	1.165564744658873	Malaysia
197	13	1994	1.144596211762803	0.574380445989544	0.006058950925665162	1.138537260837137	Malaysia
198	13	1995	1.183378708341114	0.583441102596569	0.00526768005813652	1.178111028282977	Malaysia
199	13	1996	1.163379368027184	0.593152135005711	0.005205435689628468	1.158173932337556	Malaysia
200	13	1997	1.163859151820769	0.603418105152686	0.004935378017350583	1.158923773803418	Malaysia
201	13	1998	1.166674587518355	0.612645412003281	0.004923575176538522	1.161751012341816	Malaysia
202	13	1999	1.260612228993981	0.621724901078498	0.004761912815704403	1.255850316178276	Malaysia
203	13	2000	1.171719790042838	0.630523543762275	0.004516687423596996	1.167203102619241	Malaysia
204	13	2001	1.151495425564707	0.638257476929833	0.004574650518847808	1.146920775045859	Malaysia
205	13	2002	1.155779246457506	0.645044248017871	0.004428127234396564	1.15135111922311	Malaysia
206	13	2003	1.232565813585523	0.65088567830407	0.004443189373715637	1.228122624211807	Malaysia
207	13	2004	1.236768138874429	0.656243325827196	0.004496289167116205	1.232271849707313	Malaysia
208	13	2005	1.229793498699631	0.661242241061834	0.004395292829506767	1.225398205870124	Malaysia
209	13	2006	1.224503415579238	0.665956287100151	0.004310889801278642	1.220192525777959	Malaysia
210	13	2007	1.217234948467156	0.670843725887123	0.004195809629070769	1.213039138838085	Malaysia
211	13	2008	1.24319642505454	0.676399910213952	0.004320166282633154	1.238876258771907	Malaysia
212	13	2009	1.271759172657686	0.682070653985994	0.004295038869856794	1.267464133787829	Malaysia
213	13	2010	1.266126838606395	0.688258621606068	0.004410546822098621	1.261716291784296	Malaysia
214	13	2011	1.23003435497081	0.69408340345083	0.004273589362502179	1.225760765608308	Malaysia
215	13	2012	1.199687657158442	0.699664734135674	0.004323108071611025	1.195364549086831	Malaysia
216	13	2013	1.193327908463199	0.70493071683803	0.004309179869302923	1.189018728593896	Malaysia
217	13	2014	1.203395704011539	0.709953756222256	0.00443719280520627	1.198958511206332	Malaysia
218	13	2015	1.252183991945305	0.714659871236347	0.004268246003514373	1.247915745941791	Malaysia
219	13	2016	1.240004427552689	0.719223424980679	0.004346311135936749	1.235658116416753	Malaysia
220	13	2017	1.259844618987871	0.724235411990887	0.004321743913313971	1.255522875074557	Malaysia
221	13	2018	1.243266118088537	0.72938807812528	0.004244719142836495	1.239021398945701	Malaysia
222	13	2019	1.249303185913221	0.734587751127645	0.004391131599811472	1.24491205431341	Malaysia
223	13	2020	1.119392501149586	0.738743992650626	0.004411588623673877	1.114980912525912	Malaysia
224	13	2021	1.239343523074173	0.742523828414751	0.004268284368711081	1.235075238705461	Malaysia
225	14	1990	1.091422344913914	0.331601544442323	0.3086701108162397	0.7827522340976747	Maldives
226	14	1991	1.066752983936651	0.344398606997735	0.307846658282636	0.758906325654015	Maldives
227	14	1992	1.047622026098664	0.358252339504646	0.3075992393583757	0.7400227867402884	Maldives
228	14	1993	1.028981465837093	0.372806998520911	0.3077507734695608	0.721230692367532	Maldives
229	14	1994	1.006519970371955	0.388081604129663	0.3021393951656676	0.7043805752062874	Maldives
230	14	1995	0.9844167174721524	0.403945582505039	0.3017185708504587	0.6826981466216937	Maldives
231	14	1996	0.9690322480914156	0.420519127829701	0.08370626869102138	0.8853259794003943	Maldives
232	14	1997	0.9461111701615984	0.437436025558501	0.07646122817988879	0.8696499419817096	Maldives
233	14	1998	0.9224699040914626	0.453973361371121	0.07262531911524216	0.8498445849762204	Maldives
234	14	1999	0.8931228269713583	0.469338065717424	0.06570547442644577	0.8274173525449124	Maldives
235	14	2000	0.871297253288287	0.483495670503175	0.06213790155738961	0.8091593517308974	Maldives
236	14	2001	0.8457287056306402	0.495923695035155	0.06336729964406031	0.7823614059865799	Maldives
237	14	2002	0.8254250335879939	0.507404859766873	0.05551578909874138	0.7699092444892526	Maldives
238	14	2003	0.8017324144771477	0.518926864396739	0.05553936176874271	0.746193052708405	Maldives
239	14	2004	0.7752596352554058	0.529910190937908	0.05673170094368655	0.7185279343117192	Maldives
240	14	2005	0.7510663198695889	0.53825333247429	0.05608029491526213	0.6949860249543268	Maldives
241	14	2006	0.7292206706395784	0.547950411527519	0.03264616085748893	0.6965745097820895	Maldives
242	14	2007	0.7053065982134462	0.557529246632533	0.03209769271688392	0.6732089054965623	Maldives
243	14	2008	0.6840286146381366	0.566839634379964	0.008654877085830702	0.6753737375523059	Maldives
244	14	2009	0.6660342072404621	0.574442059853853	0.006744969775262601	0.6592892374651995	Maldives
245	14	2010	0.6464660406548867	0.581980986393534	0.005595969618001872	0.6408700710368848	Maldives
246	14	2011	0.6263679398250578	0.589684459954112	0.005011014735534646	0.6213569250895231	Maldives
247	14	2012	0.6166764220887936	0.596948519185372	0.004975517434532749	0.6117009046542609	Maldives
248	14	2013	0.6072200448444919	0.604238519255647	0.004624928392240032	0.6025951164522518	Maldives
249	14	2014	0.6007481488474029	0.611578071403856	0.004570925872877271	0.5961772229745257	Maldives
250	14	2015	0.5962411381554684	0.618454389892933	0.004684467684974279	0.5915566704704941	Maldives
251	14	2016	0.5938550112222422	0.624875949954596	0.004746080489711108	0.589108930732531	Maldives
252	14	2017	0.5790580099813949	0.631083288156097	0.004785059622471483	0.5742729503589235	Maldives
253	14	2018	0.5648326407499479	0.637205659403498	0.004621366935533594	0.5602112738144143	Maldives
254	14	2019	0.5509510613629145	0.643082793641918	0.00470616137572915	0.5462448999871854	Maldives
255	14	2020	0.5475478334943527	0.647608589281031	0.004503115025484486	0.5430447184688681	Maldives
256	14	2021	0.5274621228280351	0.650886627343107	0.004609954086330375	0.5228521687417047	Maldives
257	15	1990	1.444285936653603	0.319219723709677	0.3116853689684618	1.132600567685141	Myanmar
258	15	1991	1.470036019134465	0.322034718697423	0.3085714999157433	1.161464519218721	Myanmar
259	15	1992	1.489329785799866	0.325628883748026	0.3083341624233598	1.180995623376507	Myanmar
260	15	1993	1.507469047147258	0.329707434417887	0.3082199071204767	1.199249140026782	Myanmar
261	15	1994	1.521662387805757	0.334290120297598	0.3080391780143341	1.213623209791423	Myanmar
262	15	1995	1.535721952705142	0.339590975967104	0.3081679153101142	1.227554037395028	Myanmar
263	15	1996	1.546961603824095	0.345191641257382	0.3077831886688682	1.239178415155227	Myanmar
264	15	1997	1.559019359178148	0.350892883218861	0.308065335229467	1.250954023948681	Myanmar
265	15	1998	1.575865192380973	0.356696902058465	0.3075645883799272	1.268300604001045	Myanmar
266	15	1999	1.585839191087332	0.36303773228042	0.3079370467900242	1.277902144297307	Myanmar
267	15	2000	1.597866504742688	0.370360017053284	0.3080736645532643	1.289792840189424	Myanmar
268	15	2001	1.594481532928513	0.378171980483692	0.3004323644632617	1.294049168465251	Myanmar
269	15	2002	1.596962210915593	0.386343628220189	0.3013052379846921	1.295656972930901	Myanmar
270	15	2003	1.603283180391111	0.395218766380276	0.3010726642948858	1.302210516096226	Myanmar
271	15	2004	1.605892030312506	0.40469235815513	0.3014302124852088	1.304461817827298	Myanmar
272	15	2005	1.585820618019592	0.414662082498037	0.1250919033511901	1.460728714668402	Myanmar
273	15	2006	1.561140329988237	0.424705070565889	0.07715783822178425	1.483982491766452	Myanmar
274	15	2007	1.518473606284035	0.434536927066905	0.07251948630210092	1.445954119981934	Myanmar
275	15	2008	1.476659507776147	0.443595531234043	0.07255716995424343	1.404102337821903	Myanmar
276	15	2009	1.450821407788619	0.451954883959276	0.0725667222927725	1.378254685495847	Myanmar
277	15	2010	1.410298411104004	0.460180429354898	0.07255372946044035	1.337744681643564	Myanmar
278	15	2011	1.383393038239022	0.467850871609568	0.06658502343412831	1.316808014804893	Myanmar
279	15	2012	1.323090787082771	0.475336422547245	0.06365790112451208	1.259432885958259	Myanmar
280	15	2013	1.320972135236154	0.482821855058075	0.06330375292433216	1.257668382311822	Myanmar
281	15	2014	1.315198184755526	0.490255145456161	0.06232673948451067	1.252871445271015	Myanmar
282	15	2015	1.303401734240475	0.497374156127321	0.06273614998682432	1.24066558425365	Myanmar
283	15	2016	1.295676203108863	0.504115978117272	0.05469412471713805	1.240982078391725	Myanmar
284	15	2017	1.285760664886019	0.510823431317416	0.05657362181640944	1.22918704306961	Myanmar
285	15	2018	1.274345671361034	0.517557469010629	0.05639703184661359	1.217948639514421	Myanmar
286	15	2019	1.271330011416916	0.524108970350153	0.05545649876776158	1.215873512649154	Myanmar
287	15	2020	1.269943102507729	0.529434702877063	0.05561228627664197	1.214330816231087	Myanmar
288	15	2021	1.263700129360842	0.533900839611906	0.05642765876344936	1.207272470597393	Myanmar
289	16	1990	1.357342380712139	0.510011796397722	0.05522462338115677	1.302117757330983	Philippines
290	16	1991	1.290640760683856	0.513707183203398	0.05644038917794489	1.234200371505911	Philippines
291	16	1992	1.279822785265164	0.517109502298333	0.05573751019816275	1.224085275067001	Philippines
292	16	1993	1.273048932898788	0.520600378172241	0.0570547477778597	1.215994185120928	Philippines
293	16	1994	1.268663405632443	0.524613606961947	0.05726744706203808	1.211395958570405	Philippines
294	16	1995	1.273675019901919	0.528827907097189	0.05543109331891714	1.218243926583002	Philippines
295	16	1996	1.288600105606678	0.532938848718821	0.05600160701583218	1.232598498590845	Philippines
296	16	1997	1.281450941971608	0.536589867582292	0.05569004240227404	1.225760899569334	Philippines
297	16	1998	1.291837178088743	0.539496470377039	0.05580597739980019	1.236031200688943	Philippines
298	16	1999	1.28803218339284	0.542257968063782	0.05592607321451555	1.232106110178324	Philippines
299	16	2000	1.310865610419561	0.544997722532077	0.0338432623011179	1.277022348118443	Philippines
300	16	2001	1.334929922384496	0.547409431560733	0.03480269295206499	1.300127229432431	Philippines
301	16	2002	1.340852738076677	0.549521153378409	0.0306588437954848	1.310193894281192	Philippines
302	16	2003	1.327485641579953	0.551567967518738	0.03023614431100037	1.297249497268953	Philippines
303	16	2004	1.324887253914822	0.553704287358934	0.03424048526864011	1.290646768646182	Philippines
304	16	2005	1.34499946991675	0.555664102826939	0.03154698918224722	1.313452480734503	Philippines
305	16	2006	1.35584840002412	0.557976265254754	0.02808004353561018	1.32776835648851	Philippines
306	16	2007	1.33320484900699	0.560822023745201	0.02871780897145739	1.304487040035533	Philippines
307	16	2008	1.332279162368638	0.563974721376474	0.01812211369201969	1.314157048676618	Philippines
308	16	2009	1.326845132242608	0.567355819963632	0.007605252510223409	1.319239879732385	Philippines
309	16	2010	1.313892596221618	0.571765888250344	0.00741628973341154	1.306476306488207	Philippines
310	16	2011	1.308306659067697	0.577240283466517	0.005199646142482394	1.303107012925214	Philippines
311	16	2012	1.312974359686812	0.58376762501942	0.006203908789234059	1.306770450897578	Philippines
312	16	2013	1.314778702307746	0.590837549266941	0.00476971717797448	1.310008985129772	Philippines
313	16	2014	1.311748989011496	0.598384520042983	0.004964170779723727	1.306784818231773	Philippines
314	16	2015	1.351578960881497	0.606215624393378	0.004564964357646988	1.34701399652385	Philippines
315	16	2016	1.366465920279987	0.614224960974851	0.00454861482548324	1.361917305454504	Philippines
316	16	2017	1.373574032393506	0.622315028960912	0.00486262392873444	1.368711408464771	Philippines
317	16	2018	1.387146609158891	0.630464275930184	0.004913084014315693	1.382233525144575	Philippines
318	16	2019	1.398161869563904	0.638547384381803	0.004521814232538225	1.393640055331365	Philippines
319	16	2020	1.353478503391703	0.644867233233664	0.00460275969820197	1.348875743693501	Philippines
320	16	2021	1.373011025986714	0.651219328702707	0.004434402924182332	1.368576623062532	Philippines
321	17	1990	0.1779502802733185	0.522622552851521	0.05506752342996817	0.1228827568433504	Sri Lanka
322	17	1991	0.1665057437594235	0.528239202759485	0.05637027761964663	0.1101354661397769	Sri Lanka
323	17	1992	0.1625249115804639	0.533345535471094	0.05599097247674423	0.1065339391037197	Sri Lanka
324	17	1993	0.1543513092716552	0.538891102297622	0.05536372275558765	0.09898758651606754	Sri Lanka
325	17	1994	0.1546134303581622	0.545124551180714	0.03375454809250903	0.1208588822656532	Sri Lanka
326	17	1995	0.1545225561674121	0.551744058346111	0.03125486782798002	0.1232676883394321	Sri Lanka
327	17	1996	0.1561541079350633	0.558938887614985	0.02920216004344196	0.1269519478916213	Sri Lanka
328	17	1997	0.1579012375122978	0.566128422363729	0.007465660151292588	0.1504355773610052	Sri Lanka
329	17	1998	0.1543365371818939	0.572326186668561	0.006515174635149648	0.1478213625467442	Sri Lanka
330	17	1999	0.1618649319742949	0.57763004764168	0.005827077874958752	0.1560378540993361	Sri Lanka
331	17	2000	0.1714648390002788	0.582942637570578	0.006240419974076547	0.1652244190262022	Sri Lanka
332	17	2001	0.1698161115174192	0.587556599070554	0.004633074796394695	0.1651830367210246	Sri Lanka
333	17	2002	0.1774481348429174	0.59235912694583	0.005186446898695123	0.1722616879442223	Sri Lanka
334	17	2003	0.1918055218469075	0.597410284061105	0.005317709254400818	0.1864878125925067	Sri Lanka
335	17	2004	0.200623657294691	0.60225006214936	0.00488218339360555	0.1957414739010855	Sri Lanka
336	17	2005	0.2087024831809408	0.606906655593188	0.004687561433196293	0.2040149217477445	Sri Lanka
337	17	2006	0.21217510660489	0.611807083317854	0.004895938444022803	0.2072791681608672	Sri Lanka
338	17	2007	0.2086574950800637	0.616979265050006	0.004847659643367935	0.2038098354366958	Sri Lanka
339	17	2008	0.2078549446952526	0.622414317259024	0.004624008547135771	0.2032309361481169	Sri Lanka
340	17	2009	0.2096370905865687	0.628149630493025	0.004525346328829245	0.2051117442577394	Sri Lanka
341	17	2010	0.2031726977273498	0.634263123413356	0.004683694063463306	0.1984890036638865	Sri Lanka
342	17	2011	0.2071856385494865	0.640799571244289	0.004525726332255308	0.2026599122172312	Sri Lanka
343	17	2012	0.2007372083656296	0.648049815659369	0.004484752033719286	0.1962524563319104	Sri Lanka
344	17	2013	0.1999421363254965	0.655435837718287	0.004370590297730151	0.1955715460277663	Sri Lanka
345	17	2014	0.1975528137670686	0.662782434226903	0.004524804722076757	0.1930280090449918	Sri Lanka
346	17	2015	0.1956275059084169	0.669760291875565	0.004432774527000177	0.1911947313814167	Sri Lanka
347	17	2016	0.194039874478597	0.67627744148358	0.004306629909828998	0.189733244568768	Sri Lanka
348	17	2017	0.1930569918978587	0.682405274024772	0.004302760311723016	0.1887542315861357	Sri Lanka
349	17	2018	0.1924756553884614	0.688125858195178	0.004387929556100754	0.1880877258323606	Sri Lanka
350	17	2019	0.1917671073774439	0.69351606326589	0.004573870407507555	0.1871932369699363	Sri Lanka
351	17	2020	0.1714049476891663	0.697648535082413	0.004412182531775683	0.1669927651573906	Sri Lanka
352	17	2021	0.1820369788572161	0.70153493519423	0.004328191209731017	0.1777087876474851	Sri Lanka
353	18	1990	1.930793575539228	0.506644860754466	0.05616168596443352	1.874631889574795	Thailand
354	18	1991	1.983599836857705	0.515911465809998	0.05568217182167619	1.927917665036029	Thailand
355	18	1992	1.984853960893852	0.525161868897941	0.05560920674451134	1.929244754149341	Thailand
356	18	1993	2.056593376078248	0.534303709087494	0.05580622785370239	2.000787148224545	Thailand
357	18	1994	2.081808366214459	0.543325546554827	0.05441383284125734	2.027394533373202	Thailand
358	18	1995	2.140087364141668	0.552452208814004	0.03487942881089798	2.10520793533077	Thailand
359	18	1996	2.214801321916847	0.561302486534141	0.03270631436006925	2.182095007556778	Thailand
360	18	1997	2.120737234254291	0.568449492093676	0.007314257324803718	2.113422976929487	Thailand
361	18	1998	2.06968502741187	0.573817902004847	0.006699778169503516	2.062985249242367	Thailand
362	18	1999	2.124181382320647	0.578854167794919	0.005599840937621441	2.118581541383026	Thailand
363	18	2000	2.144651770910285	0.58350091705013	0.005206369874846363	2.139445401035438	Thailand
364	18	2001	2.092994026988241	0.587661560775708	0.004704599093006527	2.088289427895234	Thailand
365	18	2002	2.178253986866266	0.59175909789129	0.004914246168971389	2.173339740697295	Thailand
366	18	2003	2.159398991313979	0.596048920136592	0.005062211262962101	2.154336780051017	Thailand
367	18	2004	2.114733696589094	0.600520665140167	0.004906917111560368	2.109826779477533	Thailand
368	18	2005	1.984865494066011	0.605040775160747	0.00458735705377425	1.980278137012237	Thailand
369	18	2006	1.935952797832446	0.610356678024317	0.004671623037723363	1.931281174794722	Thailand
370	18	2007	1.90141664665446	0.616368591131489	0.004849902815863631	1.896566743838596	Thailand
371	18	2008	1.85636123961165	0.621067542847306	0.004656941768616976	1.851704297843032	Thailand
372	18	2009	1.788076459394959	0.624329070216978	0.004533782569552292	1.783542676825406	Thailand
373	18	2010	1.767114967370805	0.62858943983977	0.004717074126317711	1.762397893244487	Thailand
374	18	2011	1.721744897372486	0.633226727672561	0.004501142727486549	1.71724	Thailand
375	18	2012	1.722378546711246	0.638410972213962	0.004434056603806761	1.717944490107439	Thailand
376	18	2013	1.734360025099836	0.643672915801455	0.004439402584500675	1.729920622515335	Thailand
377	18	2014	1.776651082576732	0.648772057471972	0.004428726945933482	1.772222355630799	Thailand
378	18	2015	1.834525951111754	0.654015622617677	0.004484925119516437	1.830041025992237	Thailand
379	18	2016	1.878382114840154	0.659369302952365	0.004491308963907272	1.873890805876247	Thailand
380	18	2017	1.859809474344558	0.664804133690469	0.00452767770793964	1.855281796636618	Thailand
381	18	2018	1.925497681678484	0.670225586853729	0.004387904089651256	1.921109777588832	Thailand
382	18	2019	1.988065640837131	0.675273900833315	0.004385089003800709	1.98368055183333	Thailand
383	18	2020	1.978040443782685	0.679119989171207	0.004268915812949034	1.973771527969736	Thailand
384	18	2021	1.965122585671823	0.682547932974593	0.004316335675633238	1.96080624999619	Thailand
385	19	1990	0.8773495417429947	0.262468083434918	0.4129561980377115	0.4643933437052832	Timor-Leste
386	19	1991	0.8735621869491871	0.270943348789144	0.4128754973586143	0.4606866895905727	Timor-Leste
387	19	1992	0.8763288764931203	0.279916760012752	0.4127169792543425	0.4636118972387778	Timor-Leste
388	19	1993	0.8794130074794527	0.289266628937942	0.4131898191923433	0.4662231882871095	Timor-Leste
389	19	1994	0.8800163072999102	0.298763188841394	0.4131572821368253	0.4668590251630849	Timor-Leste
390	19	1995	0.8739069876009455	0.308018683645478	0.3450094910922378	0.5288974965087078	Timor-Leste
391	19	1996	0.8671796334233111	0.317588750054214	0.3128764437456844	0.5543031896776267	Timor-Leste
392	19	1997	0.8576986501810883	0.326705373863583	0.3082447229541265	0.5494539272269618	Timor-Leste
393	19	1998	0.8622092240489484	0.334894497001343	0.3081067981783372	0.5541024258706112	Timor-Leste
394	19	1999	0.8667924029153365	0.339252140436899	0.3081500719692954	0.5586423309460411	Timor-Leste
395	19	2000	0.8752619321604868	0.343793649201481	0.3080090330643969	0.5672528990960899	Timor-Leste
396	19	2001	0.8724466640710188	0.349490320159863	0.3077501183736219	0.5646965456973969	Timor-Leste
397	19	2002	0.8480531336302073	0.354162019516716	0.3078068009534113	0.540246332676796	Timor-Leste
398	19	2003	0.8765229029893348	0.35844002540281	0.3081855688017961	0.5683373341875386	Timor-Leste
399	19	2004	0.814772029641974	0.362687998477417	0.3084591813998336	0.5063128482421404	Timor-Leste
400	19	2005	0.836694963425685	0.366913584279333	0.3080207312065294	0.5286742322191555	Timor-Leste
401	19	2006	0.8354456053834419	0.370654092006941	0.3078071305609952	0.5276384748224467	Timor-Leste
402	19	2007	0.855718216860881	0.375390767982559	0.3080463717283457	0.5476718451325353	Timor-Leste
403	19	2008	0.8524315171664666	0.381227527778766	0.3017108269639017	0.5507206902025649	Timor-Leste
404	19	2009	0.9070406053955488	0.387944823498752	0.3010610358281738	0.605979569567375	Timor-Leste
405	19	2010	0.9160464979843358	0.394887019369648	0.3013871891248719	0.6146593088594638	Timor-Leste
406	19	2011	1.00438685508124	0.401872356301348	0.3010396936167589	0.7033471614644811	Timor-Leste
407	19	2012	1.053796581591431	0.408910300117845	0.3013200517072318	0.7524765298841993	Timor-Leste
408	19	2013	1.076743583378835	0.41521787782997	0.1310969053898551	0.9456466779889797	Timor-Leste
409	19	2014	1.094360932709544	0.421155537971188	0.07883006574222957	1.015530866967314	Timor-Leste
410	19	2015	1.096489460161186	0.426383620035982	0.0775237848674463	1.01896567529374	Timor-Leste
411	19	2016	1.101965897476971	0.431207272013621	0.0801060003047817	1.021859897172189	Timor-Leste
412	19	2017	1.103618872990882	0.434519733594658	0.07660176246318992	1.027017110527693	Timor-Leste
413	19	2018	1.110513267187968	0.437018662969572	0.07421508119890863	1.036298185989059	Timor-Leste
414	19	2019	1.118542258448449	0.44019584549571	0.07254847190829075	1.045993786540158	Timor-Leste
415	19	2020	1.116629032204906	0.442349336035765	0.07253354992751292	1.044095482277393	Timor-Leste
416	19	2021	1.116311224491985	0.444667618881833	0.07253177710953218	1.043779447382453	Timor-Leste
417	20	1990	0.8449263779670189	0.407630047693296	0.3011024184372982	0.5438239595297207	Viet Nam
418	20	1991	0.840065474923855	0.413217249557429	0.1049759700408218	0.7350895048830332	Viet Nam
419	20	1992	0.8363268854193792	0.419781657140794	0.09063208592940683	0.7456947994899723	Viet Nam
420	20	1993	0.8330023264031624	0.427072184949202	0.07490369295777483	0.7580986334453876	Viet Nam
421	20	1994	0.8307355722363883	0.435106272492167	0.07392616577208794	0.7568094064643003	Viet Nam
422	20	1995	0.8285122041051574	0.443858785203356	0.07255042296416093	0.7559617811409964	Viet Nam
423	20	1996	0.8248849899210462	0.453102410398964	0.07255086231734748	0.7523341276036988	Viet Nam
424	20	1997	0.822465297991761	0.462853518365539	0.07249862236669292	0.7499666756250681	Viet Nam
425	20	1998	0.8207146872877386	0.47247889159957	0.06422203889282388	0.7564926483949147	Viet Nam
426	20	1999	0.8205771135133196	0.48144577410536	0.06372901695903786	0.7568480965542818	Viet Nam
427	20	2000	0.8188456676427597	0.489802045414549	0.06308429858392428	0.7557613690588354	Viet Nam
428	20	2001	0.828106115567019	0.497630349065707	0.06249633140029128	0.7656097841667276	Viet Nam
429	20	2002	0.8416130394053928	0.505453447065355	0.05641284412757841	0.7852001952778144	Viet Nam
430	20	2003	0.8553064178015025	0.513367511118634	0.05636530665209247	0.79894111114941	Viet Nam
431	20	2004	0.867019376397562	0.521229389687461	0.05602518813227014	0.8109941882652918	Viet Nam
432	20	2005	0.8751099327638556	0.528956332075378	0.05599662014793734	0.8191133126159182	Viet Nam
433	20	2006	0.8788965245142134	0.53630065301368	0.05685004243567022	0.8220464820785431	Viet Nam
434	20	2007	0.8811053345646179	0.543342652110377	0.05635198984703929	0.8247533447175787	Viet Nam
435	20	2008	0.8834912303266311	0.550127119086299	0.03066044094017551	0.8528307893864556	Viet Nam
436	20	2009	0.8877602493490513	0.55645594448371	0.03024519448136835	0.857515054867683	Viet Nam
437	20	2010	0.8935094917778185	0.562768571224979	0.03166622744248801	0.8618432643353304	Viet Nam
438	20	2011	0.9002896466715224	0.568945458254757	0.006699049070065345	0.8935905976014571	Viet Nam
439	20	2012	0.9040609911789552	0.575078671720175	0.006432064756163066	0.8976289264227921	Viet Nam
440	20	2013	0.9104526222589474	0.581029214733769	0.005132024727534091	0.9053205975314134	Viet Nam
441	20	2014	0.917052519142164	0.586913814919078	0.004939455365205117	0.9121130637769589	Viet Nam
442	20	2015	0.9228870735516276	0.592849573281283	0.005166912749869317	0.9177201608017582	Viet Nam
443	20	2016	0.9238828893093488	0.598849485299412	0.004772124844903981	0.9191107644644448	Viet Nam
444	20	2017	0.925735012212487	0.605019420569412	0.004669733595945001	0.921065278616542	Viet Nam
445	20	2018	0.9274133910662692	0.611351406113218	0.004863246853527553	0.9225501442127416	Viet Nam
446	20	2019	0.92998078163201	0.6177338152062	0.004677886443010443	0.9253028951889996	Viet Nam
447	20	2020	0.9319756202172488	0.623090320139283	0.004501679414477626	0.9274739408027711	Viet Nam
448	20	2021	0.9251917711376176	0.627933720680671	0.004686601823365146	0.9205051693142525	Viet Nam
449	22	1990	0.1511327091401706	0.53464890774309	0.05534810017827822	0.0957846089618924	Fiji
450	22	1991	0.1541650408401224	0.538778259951718	0.05586575202975269	0.0982992888103697	Fiji
451	22	1992	0.1567830114483934	0.543188551973659	0.05679265720012254	0.0999903542482709	Fiji
452	22	1993	0.1612936737676841	0.547776473718793	0.03312361890325398	0.1281700548644301	Fiji
453	22	1994	0.1650919272436491	0.552849019704515	0.03109844856280453	0.1339934786808446	Fiji
454	22	1995	0.1696004470360423	0.558530972290103	0.03054387950554001	0.1390565675305023	Fiji
455	22	1996	0.1754820258423054	0.565041878958725	0.008034285438930089	0.1674477404033753	Fiji
456	22	1997	0.1792554443562918	0.571187752703497	0.007436046037785423	0.1718193983185063	Fiji
457	22	1998	0.1778395817251883	0.577172353765379	0.006152501541597663	0.1716870801835906	Fiji
458	22	1999	0.1824773372088458	0.583573942431191	0.005721385916542874	0.176755951292303	Fiji
459	22	2000	0.1872037447528416	0.589196631128333	0.005201948871924328	0.1820017958809173	Fiji
460	22	2001	0.1792605787274083	0.59449741944042	0.004930096280186646	0.1743304824472216	Fiji
461	22	2002	0.1772231330134635	0.59932203091066	0.004762351976562198	0.1724607810369013	Fiji
462	22	2003	0.1756410785341865	0.603489622121197	0.00484611379577266	0.1707949647384139	Fiji
463	22	2004	0.1680028954630769	0.607544889853603	0.00470572543637973	0.1632971700266972	Fiji
464	22	2005	0.1640297877136589	0.610812943594047	0.004839459348817061	0.1591903283648418	Fiji
465	22	2006	0.1611852685817592	0.613932767413255	0.004740785760681316	0.1564444828210779	Fiji
466	22	2007	0.1621077230310335	0.616582915169589	0.00478512321289562	0.1573225998181379	Fiji
467	22	2008	0.1665024389227986	0.618958809102014	0.004645625441546227	0.1618568134812524	Fiji
468	22	2009	0.1652501354680248	0.620883465082065	0.004595256064722444	0.1606548794033023	Fiji
469	22	2010	0.1638111686253392	0.62330878605608	0.004839735661622234	0.158971432963717	Fiji
470	22	2011	0.1625241995039576	0.626438251319165	0.004584726868855098	0.1579394726351024	Fiji
471	22	2012	0.1607841158382779	0.629881334893454	0.004611484775524181	0.1561726310627537	Fiji
472	22	2013	0.158902720769578	0.634278114312534	0.004779675618365761	0.1541230451512123	Fiji
473	22	2014	0.1582642176998008	0.6393900664467	0.004704389336953046	0.1535598283628477	Fiji
474	22	2015	0.1580301743416452	0.645026352546626	0.004475982756143449	0.1535541915855017	Fiji
475	22	2016	0.1582874121357959	0.650742680102873	0.004417990748768184	0.1538694213870277	Fiji
476	22	2017	0.1597310947149494	0.656464010258719	0.004536259625454407	0.155194835089495	Fiji
477	22	2018	0.1606222157915429	0.661991453647996	0.004457529620175742	0.1561646861713671	Fiji
478	22	2019	0.1611879157857369	0.667060979290814	0.004249667825475003	0.1569382479602619	Fiji
479	22	2020	0.1609158007015526	0.671431490601499	0.004278592236281034	0.1566372084652715	Fiji
480	22	2021	0.1590280146554559	0.675051630810876	0.004382144394434538	0.1546458702610214	Fiji
481	23	1990	0.07205739199795094	0.410389821247376	0.07205739199795094	0	Kiribati
482	23	1991	0.07256550788456757	0.412884199130178	0.07228012772907057	0.0002853801554970059	Kiribati
483	23	1992	0.07332564684397831	0.415577609430112	0.07250148468111195	0.0008241621628663626	Kiribati
484	23	1993	0.07452586030744257	0.418481660624087	0.07253186405152515	0.001993996255917424	Kiribati
485	23	1994	0.07466881495925078	0.421716217125176	0.07261669011339862	0.002052124845852155	Kiribati
486	23	1995	0.07516625966157339	0.425024354020195	0.07258141639205902	0.002584843269514372	Kiribati
487	23	1996	0.07566765103062634	0.428300682254543	0.07243715523777143	0.003230495792854907	Kiribati
488	23	1997	0.07612080840863532	0.431641940565898	0.07252056379226124	0.003600244616374079	Kiribati
489	23	1998	0.07666916077585356	0.435741904126434	0.07260718243000888	0.00406197834584468	Kiribati
490	23	1999	0.07764158643767079	0.439692923227333	0.07280160265534137	0.004839983782329416	Kiribati
491	23	2000	0.07801752119993552	0.444436339062538	0.07236527486217043	0.005652246337765093	Kiribati
492	23	2001	0.07780543707194475	0.448782300735609	0.07263095727661746	0.005174479795327286	Kiribati
493	23	2002	0.07740646359731516	0.453462297779448	0.07257008689888755	0.004836376698427611	Kiribati
494	23	2003	0.07756917670069866	0.458208373737044	0.07275679553166525	0.004812381169033403	Kiribati
495	23	2004	0.07747294806045484	0.462336213231137	0.07245759770217468	0.005015350358280157	Kiribati
496	23	2005	0.07762027698926392	0.466722276344394	0.06552626257621828	0.01209401441304564	Kiribati
497	23	2006	0.07703087910933154	0.470557196660738	0.06585385590830323	0.01117702320102831	Kiribati
498	23	2007	0.07664301123586789	0.474227450118041	0.06416829249376318	0.01247471874210471	Kiribati
499	23	2008	0.07620576877334448	0.47720193306214	0.0633719136748912	0.01283385509845328	Kiribati
500	23	2009	0.07532485984073078	0.480035601443872	0.06264563364603384	0.01267922619469694	Kiribati
501	23	2010	0.07466693460151481	0.482447689410665	0.06250973355871225	0.01215720104280256	Kiribati
502	23	2011	0.07455330508523708	0.485028211089828	0.06302524612530427	0.01152805895993281	Kiribati
503	23	2012	0.07366413437008379	0.488175863692029	0.06280584889468606	0.01085828547539773	Kiribati
504	23	2013	0.07272989450075602	0.491880767182311	0.06298181529258143	0.009748079208174595	Kiribati
505	23	2014	0.07199965888164983	0.495317241227584	0.06434786883683224	0.007651790044817586	Kiribati
506	23	2015	0.07175837438649259	0.500059699036215	0.06317428097016545	0.00858409341632714	Kiribati
507	23	2016	0.07177315166167969	0.505207837257253	0.05570236862530054	0.01607078303637915	Kiribati
508	23	2017	0.0718718577929197	0.510019240979789	0.05417737166282575	0.01769448613009395	Kiribati
509	23	2018	0.07181118508334806	0.514810383548853	0.05768305749006815	0.01412812759327992	Kiribati
510	23	2019	0.0720017117003403	0.519441321098362	0.05508974736888662	0.01691196433145367	Kiribati
511	23	2020	0.07198817261775413	0.523454113096381	0.05622797497366305	0.01576019764409108	Kiribati
512	23	2021	0.07179354857662351	0.527186582842681	0.05661389541597187	0.01517965316065164	Kiribati
513	24	1990	0.3918999780416335	0.430839288199048	0.07428528832090764	0.3176146897207259	Marshall Islands
514	24	1991	0.4046937088335916	0.435571411977162	0.07804932277374414	0.3266443860598475	Marshall Islands
515	24	1992	0.41631733918452	0.440491018138956	0.07245083588926128	0.3438665032952588	Marshall Islands
516	24	1993	0.426936398687124	0.445479084259875	0.0725890336983867	0.3543473649887373	Marshall Islands
517	24	1994	0.4342403823338891	0.450848221273844	0.07262904146682357	0.3616113408670655	Marshall Islands
518	24	1995	0.4441829530301502	0.45685967435209	0.07247945240521714	0.3717035006249331	Marshall Islands
519	24	1996	0.45172109938363	0.461209430189201	0.07263919655252822	0.3790819028311018	Marshall Islands
520	24	1997	0.4589551652744431	0.464752728246042	0.0726128957078076	0.3863422695666355	Marshall Islands
521	24	1998	0.464576246153887	0.468133032354917	0.06651680733226618	0.3980594388216209	Marshall Islands
522	24	1999	0.470075049490315	0.471292726535272	0.06694655270417829	0.4031284967861367	Marshall Islands
523	24	2000	0.4749368425181382	0.474562536385418	0.06405216933118175	0.4108846731869564	Marshall Islands
524	24	2001	0.4794272581617263	0.478588316369524	0.06286394490753201	0.4165633132541943	Marshall Islands
525	24	2002	0.4852911299398012	0.482776259493159	0.06277366512150392	0.4225174648182973	Marshall Islands
526	24	2003	0.4907470944837539	0.486248620277286	0.06287787630872387	0.42786921817503	Marshall Islands
527	24	2004	0.4976096488788975	0.489573077431328	0.06296196083250621	0.4346476880463913	Marshall Islands
528	24	2005	0.5023285439495833	0.49327139054966	0.06436692116597598	0.4379616227836073	Marshall Islands
529	24	2006	0.5050114597025557	0.497456174718598	0.06316877741002859	0.4418426822925271	Marshall Islands
530	24	2007	0.5015926113662813	0.502250042471655	0.05666925272107588	0.4449233586452054	Marshall Islands
531	24	2008	0.4989133837103242	0.506359587700651	0.0561925705554901	0.4427208131548341	Marshall Islands
532	24	2009	0.4969577972931674	0.510794535917681	0.0562469386007884	0.440710858692379	Marshall Islands
533	24	2010	0.4943227692228007	0.51608513761736	0.05512008306417485	0.4392026861586259	Marshall Islands
534	24	2011	0.4923488121674621	0.521177086955837	0.05590253186029694	0.4364462803071652	Marshall Islands
535	24	2012	0.490381689185745	0.526042019095978	0.05758026895910148	0.4328014202266435	Marshall Islands
536	24	2013	0.4885706828543799	0.531446300319586	0.05529967584436806	0.4332710070100118	Marshall Islands
537	24	2014	0.4876071526025174	0.536640130947104	0.05538198272331938	0.432225169879198	Marshall Islands
538	24	2015	0.4861049870696547	0.541793166838195	0.05505443266988651	0.4310505543997682	Marshall Islands
539	24	2016	0.4829203924556437	0.546782936000428	0.03382895603174099	0.4490914364239027	Marshall Islands
540	24	2017	0.4805070104400281	0.55206515210282	0.03173161515649574	0.4487753952835324	Marshall Islands
541	24	2018	0.4801652711488615	0.557599278468739	0.03224120578635589	0.4479240653625057	Marshall Islands
542	24	2019	0.4811568055424599	0.563428749789962	0.01407354981953749	0.4670832557229224	Marshall Islands
543	24	2020	0.4821474819244276	0.568837509186186	0.00676724851361532	0.4753802334108123	Marshall Islands
544	24	2021	0.4818003351565471	0.574091128177309	0.006315707119154209	0.4754846280373929	Marshall Islands
545	25	1990	0.5417760511333882	0.462511616715497	0.07256174256686519	0.469214308566523	Micronesia (Federated States of)
546	25	1991	0.5498971820463622	0.468144831239529	0.06601810939349619	0.483879072652866	Micronesia (Federated States of)
547	25	1992	0.5572241257022321	0.473792936437038	0.06450926089766604	0.4927148648045661	Micronesia (Federated States of)
548	25	1993	0.5641006707265356	0.479939595446532	0.06275596507075415	0.5013447056557814	Micronesia (Federated States of)
549	25	1994	0.5719296221621746	0.485300005800881	0.06349411108352593	0.5084355110786487	Micronesia (Federated States of)
550	25	1995	0.5770035654436848	0.491015185412641	0.06379191735042099	0.5132116480932638	Micronesia (Federated States of)
551	25	1996	0.5818330314150747	0.495570308271861	0.06285290625836355	0.5189801251567111	Micronesia (Federated States of)
552	25	1997	0.5853359175131113	0.499110105936474	0.06312626152196148	0.5222096559911499	Micronesia (Federated States of)
553	25	1998	0.5878184802712385	0.5028615644834	0.05597974560603343	0.531838734665205	Micronesia (Federated States of)
554	25	1999	0.5897141352519538	0.506663430751627	0.05609080975560404	0.5336233254963498	Micronesia (Federated States of)
555	25	2000	0.5908706215278956	0.511004227582949	0.05584412804137877	0.5350264934865169	Micronesia (Federated States of)
556	25	2001	0.5903823722358263	0.515316814346477	0.05661420003628156	0.5337681721995448	Micronesia (Federated States of)
557	25	2002	0.5909220456842474	0.519545671945836	0.05499731611232293	0.5359247295719245	Micronesia (Federated States of)
558	25	2003	0.5891603846192098	0.523829598854531	0.0565073975753356	0.5326529870438742	Micronesia (Federated States of)
559	25	2004	0.5916584996509803	0.527610964634803	0.05568982063093347	0.5359686790200469	Micronesia (Federated States of)
560	25	2005	0.5952158670469496	0.531703321036516	0.05625747692760613	0.5389583901193435	Micronesia (Federated States of)
561	25	2006	0.5965926075185973	0.535718681873052	0.05525724130839723	0.5413353662102001	Micronesia (Federated States of)
562	25	2007	0.5926825794087848	0.53943146430145	0.05550938688068507	0.5371731925280997	Micronesia (Federated States of)
563	25	2008	0.5887569923496125	0.542766353836032	0.05668138494699507	0.5320756074026175	Micronesia (Federated States of)
564	25	2009	0.584052913575807	0.546275496220168	0.03408769198264081	0.5499652215931662	Micronesia (Federated States of)
565	25	2010	0.5796872415798567	0.550122546321787	0.03040114839701553	0.5492860931828412	Micronesia (Federated States of)
566	25	2011	0.5761777327696089	0.554240410692063	0.03091348748221072	0.5452642452873983	Micronesia (Federated States of)
567	25	2012	0.5714652809834965	0.557965852891456	0.03250453424818	0.5389607467353165	Micronesia (Federated States of)
568	25	2013	0.5677137048305739	0.561082820885874	0.02751802761571671	0.5401956772148572	Micronesia (Federated States of)
569	25	2014	0.5652600332157716	0.563840029745074	0.01680605284624058	0.548453980369531	Micronesia (Federated States of)
570	25	2015	0.5637358966330946	0.567151341569495	0.00758097737801805	0.5561549192550765	Micronesia (Federated States of)
571	25	2016	0.5585760647302792	0.570458101091096	0.007093775001534742	0.5514822897287445	Micronesia (Federated States of)
572	25	2017	0.5535355231256504	0.574039832793086	0.005546202801342335	0.547989320324308	Micronesia (Federated States of)
573	25	2018	0.5519883833424732	0.577555080818811	0.006051012259594146	0.5459373710828791	Micronesia (Federated States of)
574	25	2019	0.553114967949794	0.581195254501754	0.005546859394663017	0.5475681085551309	Micronesia (Federated States of)
575	25	2020	0.5528969370428681	0.584527228769055	0.005735128542040841	0.5471618085008273	Micronesia (Federated States of)
576	25	2021	0.5524299238246877	0.587534967103163	0.004931478604205675	0.547498445220482	Micronesia (Federated States of)
577	26	1990	0.3060941678086455	0.310668628637835	0.3060941678086455	0	Papua New Guinea
578	26	1991	0.3097567626379533	0.314967305387282	0.3080218492977548	0.00173491334019843	Papua New Guinea
579	26	1992	0.3107930118362587	0.319530259271955	0.3076097594565694	0.003183252379689305	Papua New Guinea
580	26	1993	0.3113953212237031	0.32500598378048	0.3079324466412649	0.003462874582438213	Papua New Guinea
581	26	1994	0.3112681981062584	0.330664467960637	0.3078030778123346	0.003465120293923873	Papua New Guinea
582	26	1995	0.311427555631401	0.335421285048649	0.3077226111617874	0.003704944469613558	Papua New Guinea
583	26	1996	0.3166911149155075	0.340348698133771	0.3077556991585573	0.008935415756950171	Papua New Guinea
584	26	1997	0.3149090097849299	0.344258324561358	0.3080713755487053	0.006837634236224577	Papua New Guinea
585	26	1998	0.3206190332531996	0.347801407739934	0.3081490340272133	0.01246999922598629	Papua New Guinea
586	26	1999	0.3241341613508503	0.351250620970096	0.3077910600801175	0.0163431012707328	Papua New Guinea
587	26	2000	0.3242832283224756	0.354135790847746	0.3077280759210496	0.01655515240142597	Papua New Guinea
588	26	2001	0.3229440018321256	0.356588986333728	0.3079610623434359	0.01498293948868967	Papua New Guinea
589	26	2002	0.3261249200586685	0.358572086402703	0.3075102088669228	0.01861471119174574	Papua New Guinea
590	26	2003	0.3198634623119236	0.360736816415114	0.3077897365162672	0.01207372579565646	Papua New Guinea
591	26	2004	0.3162674606037924	0.36282754151245	0.3080768787051114	0.008190581898680993	Papua New Guinea
592	26	2005	0.3180458869387173	0.365294964904992	0.307807200165535	0.01023868677318224	Papua New Guinea
593	26	2006	0.3166722558876013	0.367826759122837	0.3074463145812243	0.009225941306376995	Papua New Guinea
594	26	2007	0.3186116957869243	0.370794146921454	0.307574896816793	0.01103679897013132	Papua New Guinea
595	26	2008	0.3101321280934558	0.37342620922524	0.3078567396560914	0.002275388437364301	Papua New Guinea
596	26	2009	0.2967337447335409	0.376528284761462	0.2967337447335409	0	Papua New Guinea
597	26	2010	0.310567773401934	0.380286777637627	0.3015031414991926	0.009064631902741427	Papua New Guinea
598	26	2011	0.3167579625212015	0.383587539302927	0.3009551634405315	0.01580279908066995	Papua New Guinea
599	26	2012	0.3169028932006023	0.386781027656579	0.301919258363042	0.01498363483756032	Papua New Guinea
600	26	2013	0.3055346313364855	0.389926437008588	0.3000208228623515	0.005513808474133963	Papua New Guinea
601	26	2014	0.3082048231962074	0.394004571266826	0.3013809933142751	0.006823829881932308	Papua New Guinea
602	26	2015	0.3175916010730044	0.398285863731033	0.3004730229230538	0.01711857814995066	Papua New Guinea
603	26	2016	0.307710127351923	0.402407266844816	0.3012270720397546	0.006483055312168473	Papua New Guinea
604	26	2017	0.3105143729350432	0.406153435448224	0.3016784772531508	0.008835895681892414	Papua New Guinea
605	26	2018	0.312080956232258	0.409165082697567	0.3024462253419248	0.009634730890333232	Papua New Guinea
606	26	2019	0.3222739830570758	0.412311146526574	0.1886391580360875	0.1336348250209884	Papua New Guinea
607	26	2020	0.3205246645432462	0.415186878578667	0.1143363665434538	0.2061882979997924	Papua New Guinea
608	26	2021	0.3173730438852324	0.417797443084353	0.08451157427939497	0.2328614696058374	Papua New Guinea
609	27	1990	0.3989527048141944	0.48749142771166	0.06192954886044136	0.337023155953753	Samoa
610	27	1991	0.402543438639629	0.490987145586308	0.06347713003514865	0.3390663086044803	Samoa
611	27	1992	0.4050189060891967	0.494027447933208	0.0617790865664717	0.343239819522725	Samoa
612	27	1993	0.40518978750329	0.497079263536296	0.06346969736378086	0.3417200901395091	Samoa
613	27	1994	0.4068090931476406	0.499484836329879	0.06340495020216834	0.3434041429454722	Samoa
614	27	1995	0.4086040429533386	0.502369734936465	0.05694358773706894	0.3516604552162697	Samoa
615	27	1996	0.4090405859857185	0.505778026475631	0.05611576071773021	0.3529248252679882	Samoa
616	27	1997	0.4099665374705678	0.509096382265271	0.05566901087529508	0.3542975265952727	Samoa
617	27	1998	0.4102853333573577	0.512367565788016	0.05675675119998528	0.3535285821573724	Samoa
618	27	1999	0.413748385456392	0.515409049865666	0.05540853803636266	0.3583398474200293	Samoa
619	27	2000	0.4133817029339701	0.518902326533937	0.05484404241294568	0.3585376605210244	Samoa
620	27	2001	0.4118890286190081	0.522971625527944	0.05632360883610383	0.3555654197829043	Samoa
621	27	2002	0.4107061910869651	0.527242669970423	0.05647589616670288	0.3542302949202622	Samoa
622	27	2003	0.4084353773603159	0.531603736377418	0.05523568086416589	0.35319969649615	Samoa
623	27	2004	0.4072597018713406	0.53600327592574	0.05639203256647727	0.3508676693048633	Samoa
624	27	2005	0.4053665561681153	0.540557907991258	0.05533605028488439	0.3500305058832309	Samoa
625	27	2006	0.4011410832399527	0.544812068358444	0.03392016587893969	0.367220917361013	Samoa
626	27	2007	0.401776094530074	0.54911075247208	0.02860242045620256	0.3731736740738715	Samoa
627	27	2008	0.4020689514593072	0.553164595646872	0.03192290523569381	0.3701460462236134	Samoa
628	27	2009	0.4032764380326743	0.556474015274728	0.03297687711411128	0.370299560918563	Samoa
629	27	2010	0.4049583356037083	0.559622905103398	0.03024284759777906	0.3747154880059292	Samoa
630	27	2011	0.4078681060775413	0.562891574259145	0.02733050029571906	0.3805376057818222	Samoa
631	27	2012	0.4152953143259805	0.565320388101849	0.007738673044864959	0.4075566412811155	Samoa
632	27	2013	0.4206681605486786	0.56744853592103	0.00729548699875183	0.4133726735499268	Samoa
633	27	2014	0.427330806187517	0.569493660728475	0.007699538151021359	0.4196312680364956	Samoa
634	27	2015	0.4358538971291416	0.571998982964235	0.00582796803227691	0.4300259290968647	Samoa
635	27	2016	0.441218658160732	0.575402051396993	0.006536780829063932	0.4346818773316681	Samoa
636	27	2017	0.4415372555198633	0.578925435094317	0.005950342892523401	0.43558691262734	Samoa
637	27	2018	0.4434419120648084	0.582320660518804	0.005549055580803492	0.4378928564840049	Samoa
638	27	2019	0.4452407768863249	0.586256695142635	0.005068195615026731	0.4401725812712982	Samoa
639	27	2020	0.4447154266224982	0.590075295612806	0.005399554452017781	0.4393158721704805	Samoa
640	27	2021	0.4437023534683353	0.593392769469481	0.004879612940974908	0.4388227405273604	Samoa
641	28	1990	0.3288871988772707	0.301217167448465	0.3288871988772707	0	Solomon Islands
642	28	1991	0.3393703724610306	0.305830667512655	0.3345123164100199	0.00485805605101064	Solomon Islands
643	28	1992	0.3418412980986547	0.311431696691098	0.3187309748756907	0.02311032322296397	Solomon Islands
644	28	1993	0.3479811976657335	0.31715109185957	0.3102840007686218	0.03769719689711171	Solomon Islands
645	28	1994	0.3531518841012516	0.323300246722871	0.3114849127634191	0.04166697133783248	Solomon Islands
646	28	1995	0.3539933356053193	0.329968564261603	0.3086097706379369	0.04538356496738238	Solomon Islands
647	28	1996	0.3587490450770806	0.336208053088528	0.3074781515643094	0.05127089351277125	Solomon Islands
648	28	1997	0.3669704686621468	0.341835626898821	0.3076478111259097	0.05932265753623711	Solomon Islands
649	28	1998	0.3745795704309675	0.347135060018002	0.3081179793354685	0.06646159109549893	Solomon Islands
650	28	1999	0.3815786904339609	0.351867191410364	0.3077485316335692	0.07383015880039173	Solomon Islands
651	28	2000	0.382197121864462	0.354799143417026	0.3077449586727659	0.07445216319169606	Solomon Islands
652	28	2001	0.379458692992829	0.356626745168074	0.3079279662346968	0.07153072675813221	Solomon Islands
653	28	2002	0.3863735641395302	0.357910115982585	0.3076534186844522	0.07872014545507794	Solomon Islands
654	28	2003	0.3891534669157659	0.359424358912125	0.3080645029745384	0.0810889639412275	Solomon Islands
655	28	2004	0.3903810271560964	0.361290558162268	0.3077631806583669	0.08261784649772952	Solomon Islands
656	28	2005	0.3922427346651518	0.363580018964866	0.3078121055224717	0.08443062914268007	Solomon Islands
657	28	2006	0.3965555227682435	0.366443697706899	0.3075798883592713	0.08897563440897222	Solomon Islands
658	28	2007	0.3937951709484182	0.369827951415349	0.3073638330872062	0.08643133786121204	Solomon Islands
659	28	2008	0.3749224311240376	0.3737648835675	0.3079412375578073	0.06698119356623028	Solomon Islands
660	28	2009	0.3872671644547425	0.377821027515966	0.3021001351687272	0.08516702928601527	Solomon Islands
661	28	2010	0.3814048436801608	0.382717589747291	0.301249847337841	0.08015499634231976	Solomon Islands
662	28	2011	0.4004560526799433	0.388055336574909	0.3026877389743405	0.09776831370560274	Solomon Islands
663	28	2012	0.4039487793631848	0.393004639707306	0.3005818188670293	0.1033669604961555	Solomon Islands
664	28	2013	0.4084982395669338	0.397906249572343	0.2999541461417434	0.1085440934251903	Solomon Islands
665	28	2014	0.4147931817821922	0.402244744701609	0.3017283660916696	0.1130648156905226	Solomon Islands
666	28	2015	0.4180919667505458	0.406233896996201	0.3008586421472789	0.1172333246032669	Solomon Islands
667	28	2016	0.4116715397188135	0.410406962023453	0.1501895824682072	0.2614819572506063	Solomon Islands
668	28	2017	0.4140626614997465	0.414676394150034	0.1073239328770924	0.3067387286226542	Solomon Islands
669	28	2018	0.4170412517342655	0.418889220879761	0.08079656948320282	0.3362446822510626	Solomon Islands
670	28	2019	0.4217568716691255	0.422736386173248	0.07475025193112232	0.3470066197380031	Solomon Islands
671	28	2020	0.4233523821696203	0.426112428669488	0.07249295620199438	0.3508594259676259	Solomon Islands
672	28	2021	0.4190587925098423	0.429360316406646	0.07246494467824499	0.3465938478315973	Solomon Islands
673	29	1990	1.687292087970615	0.491806839500397	0.06393976806303728	1.623352319907578	Tonga
674	29	1991	1.689486680376842	0.498166205111113	0.06293031329510242	1.62655636708174	Tonga
675	29	1992	1.674822180964691	0.503659848303175	0.05597115148741864	1.618851029477272	Tonga
676	29	1993	1.709412322798932	0.508904449646887	0.05650632588287038	1.652905996916061	Tonga
677	29	1994	1.739413188007601	0.514207834722848	0.05635824229332115	1.68305494571428	Tonga
678	29	1995	1.72883675309044	0.520215020279115	0.055541685389066	1.673295067701374	Tonga
679	29	1996	1.754319093638056	0.525808135436488	0.05610331356717177	1.698215780070884	Tonga
680	29	1997	1.81502603140723	0.531009091678332	0.05599440377794732	1.759031627629283	Tonga
681	29	1998	1.911149141444322	0.536172313703023	0.05531568232135358	1.855833459122968	Tonga
682	29	1999	1.984598238868938	0.541317019874755	0.05516914095330999	1.929429097915629	Tonga
683	29	2000	1.979616997017393	0.546303195085387	0.03405084388687309	1.94556615313052	Tonga
684	29	2001	1.95751208636651	0.551054251063729	0.03010674054394993	1.92740534582256	Tonga
685	29	2002	1.946249009876838	0.556008345246101	0.03107241856609902	1.915176591310739	Tonga
686	29	2003	1.94922851864569	0.560736066200254	0.0274031923184751	1.921825326327214	Tonga
687	29	2004	1.923601296697986	0.564806378895597	0.00948062742644889	1.914120669271537	Tonga
688	29	2005	1.859185478775795	0.568449169182724	0.00721853799379912	1.851966940781996	Tonga
689	29	2006	1.850403089255721	0.57161986831651	0.006206208351486273	1.844196880904235	Tonga
690	29	2007	1.843674670085893	0.574351510103056	0.006448761414204808	1.837225908671688	Tonga
691	29	2008	1.836462005020722	0.57730541521781	0.005502885782870028	1.830959119237852	Tonga
692	29	2009	1.821000826220338	0.579170749598751	0.005648988340576987	1.815351837879761	Tonga
693	29	2010	1.814000763024895	0.580657298614066	0.005272953875575643	1.80872780914932	Tonga
694	29	2011	1.809473342989337	0.58265672287008	0.005945820893142711	1.803527522096194	Tonga
695	29	2012	1.80576441951803	0.584770880221314	0.00515271894981214	1.800611700568217	Tonga
696	29	2013	1.794855238602216	0.587351141040311	0.004829446440048841	1.790025792162167	Tonga
697	29	2014	1.783621030443398	0.590826852746506	0.004877829960991769	1.778743200482406	Tonga
698	29	2015	1.779333068280155	0.594965747674029	0.004935982626802974	1.774397085653352	Tonga
699	29	2016	1.772479734126124	0.60034366853075	0.004671686089473413	1.76780804803665	Tonga
700	29	2017	1.764912846453831	0.606243591849879	0.004785512319929401	1.760127334133902	Tonga
701	29	2018	1.764402895560359	0.611953941537156	0.004747125749459847	1.759655769810899	Tonga
702	29	2019	1.770161844338466	0.617324063407956	0.004860180842475885	1.76530166349599	Tonga
703	29	2020	1.766654516049806	0.622104455604093	0.004538070824964865	1.762116445224841	Tonga
704	29	2021	1.763014827735767	0.626349935807987	0.004914963582768377	1.758099864152999	Tonga
705	30	1990	0.3309284034716539	0.353100252005321	0.3076817620728217	0.0232466413988322	Vanuatu
706	30	1991	0.3466195292872539	0.357005378847917	0.3081229597324424	0.03849656955481151	Vanuatu
707	30	1992	0.3572629306654951	0.360893295561675	0.3080423702187085	0.04922056044678658	Vanuatu
708	30	1993	0.3631249789657683	0.364444155251801	0.3083351596779501	0.05478981928781818	Vanuatu
709	30	1994	0.373572255290889	0.368501002014456	0.3077655032721309	0.06580675201875813	Vanuatu
710	30	1995	0.3710135897865302	0.372479125756324	0.3079318446252157	0.06308174516131448	Vanuatu
711	30	1996	0.3767746517601385	0.376460884544884	0.3076394929173517	0.06913515884278681	Vanuatu
712	30	1997	0.379821432827078	0.380667171234513	0.3023242243904485	0.07749720843662944	Vanuatu
713	30	1998	0.3828646335854202	0.384690196444633	0.3012369794522681	0.0816276541331521	Vanuatu
714	30	1999	0.3913787628324422	0.388300526237242	0.301515205946037	0.08986355688640524	Vanuatu
715	30	2000	0.3857892371580337	0.392158348897928	0.3014537904379665	0.08433544672006721	Vanuatu
716	30	2001	0.3908464031178874	0.395325055353778	0.3006410397279684	0.09020536338991902	Vanuatu
717	30	2002	0.3794969543742716	0.397723782197823	0.3011584980022874	0.07833845637198417	Vanuatu
718	30	2003	0.3671386668374862	0.400396455507663	0.3020339164473219	0.06510475039016428	Vanuatu
719	30	2004	0.3696432006742256	0.403226096857709	0.3007094040309998	0.06893379664322585	Vanuatu
720	30	2005	0.3855495599595995	0.406488572045146	0.3005626911672439	0.08498686879235562	Vanuatu
721	30	2006	0.3893390365771296	0.410501728664985	0.1520761339257242	0.2372629026514054	Vanuatu
722	30	2007	0.3998208647359395	0.41491557794022	0.1108417208586081	0.2889791438773315	Vanuatu
723	30	2008	0.4033856894896131	0.41985323747475	0.07821624387519235	0.3251694456144207	Vanuatu
724	30	2009	0.4017995624740331	0.424854650160333	0.07596405569196128	0.3258355067820718	Vanuatu
725	30	2010	0.4011525267975637	0.429658048936263	0.07780228712172707	0.3233502396758366	Vanuatu
726	30	2011	0.4053923714099119	0.434283044387506	0.07269311180365094	0.3326992596062609	Vanuatu
727	30	2012	0.4044686994297349	0.438661997905717	0.07253263097133143	0.3319360684584035	Vanuatu
728	30	2013	0.4054014158995206	0.442720176072726	0.07266142713783166	0.3327399887616889	Vanuatu
729	30	2014	0.4070148301879898	0.446687298111776	0.07253750045930567	0.3344773297286842	Vanuatu
730	30	2015	0.4087970001173402	0.450329861394857	0.07243140563429487	0.3363655944830453	Vanuatu
731	30	2016	0.4115697534511351	0.454072763242304	0.07247264475344242	0.3390971086976927	Vanuatu
732	30	2017	0.4128691016343333	0.45801683397471	0.07274411913635351	0.3401249824979797	Vanuatu
733	30	2018	0.4156125728580691	0.462080220969235	0.07262440690946952	0.3429881659485996	Vanuatu
734	30	2019	0.4184780179415132	0.466276161662358	0.06609123158044762	0.3523867863610656	Vanuatu
735	30	2020	0.4210375318779583	0.470038390856612	0.06552125611679917	0.3555162757611591	Vanuatu
736	30	2021	0.4201568125607999	0.473100705820327	0.06395065703972522	0.3562061555210747	Vanuatu
737	33	1990	0.01114756498716771	0.54441453483767	0.01114756498716771	0	Armenia
738	33	1991	0.03842182064254156	0.547561862706728	0.02366689545192948	0.01475492519061208	Armenia
739	33	1992	0.1208131763300159	0.548974723873954	0.03251334185541589	0.08829983447459999	Armenia
740	33	1993	0.08417498331459305	0.551214673543035	0.03372435989906898	0.05045062341552407	Armenia
741	33	1994	0.07514353455456299	0.553783844340157	0.03456429828175331	0.04057923627280968	Armenia
742	33	1995	0.06778969503548207	0.556815513215437	0.02917136004448887	0.0386183349909932	Armenia
743	33	1996	0.06281908900806779	0.560537777557715	0.02833018212393789	0.03448890688412989	Armenia
744	33	1997	0.06142173082976653	0.564627461798536	0.01021142543274788	0.05121030539701865	Armenia
745	33	1998	0.07967007333468745	0.569556662578666	0.006803611543223728	0.07286646179146372	Armenia
746	33	1999	0.1303129218291078	0.574323064436665	0.006208799941571897	0.1241041218875359	Armenia
747	33	2000	0.1565688758784597	0.579437569012042	0.005326277413334159	0.1512425984651256	Armenia
748	33	2001	0.172361928075786	0.585419295040696	0.004928451095781085	0.1674334769800049	Armenia
749	33	2002	0.1778760342853203	0.592710614375924	0.004877135014755376	0.172998899270565	Armenia
750	33	2003	0.1943109455582321	0.600809170405726	0.004600425634014236	0.1897105199242178	Armenia
751	33	2004	0.1902547065701448	0.60903176604033	0.004755123391756976	0.1854995831783879	Armenia
752	33	2005	0.1762526481164136	0.617759634102041	0.004814807391728146	0.1714378407246855	Armenia
753	33	2006	0.1724920377853389	0.626688335239636	0.004935670639831633	0.1675563671455073	Armenia
754	33	2007	0.2126368480331399	0.635870981516541	0.004527671138681866	0.2081091768944581	Armenia
755	33	2008	0.1962321676928774	0.64443159113194	0.004643654175429129	0.1915885135174483	Armenia
756	33	2009	0.2619246206055462	0.649714844735141	0.004546823146717384	0.2573777974588288	Armenia
757	33	2010	0.2512140301766733	0.654811533750253	0.004442328644559567	0.2467717015321138	Armenia
758	33	2011	0.2368816443282215	0.659818092317619	0.004290366348779285	0.2325912779794422	Armenia
759	33	2012	0.3391195432149894	0.664833142570704	0.004257471979430238	0.3348620712355592	Armenia
760	33	2013	0.6515469331895625	0.669534495666631	0.004336151864423977	0.6472107813251385	Armenia
761	33	2014	0.8100313794115419	0.673932189530685	0.004464831939952399	0.8055665474715895	Armenia
762	33	2015	1.009624550050185	0.678054634729575	0.004574674755378655	1.005049875294806	Armenia
763	33	2016	0.7245443744033384	0.681746395416543	0.004369430742800544	0.7201749436605379	Armenia
764	33	2017	0.8003944819454112	0.685980265385199	0.004356407699625693	0.7960380742457855	Armenia
765	33	2018	0.5215458069184622	0.690276871944721	0.004498760755398201	0.517047046163064	Armenia
766	33	2019	0.4308188170775058	0.694765961567774	0.00438278368756334	0.4264360333899425	Armenia
767	33	2020	0.4281113013886124	0.69826889937921	0.004350149542475471	0.4237611518461369	Armenia
768	33	2021	0.4152364539093117	0.701833194147139	0.004370516614530671	0.410865937294781	Armenia
769	34	1990	0.00740045551137655	0.595986032704332	0.004632877107283209	0.002767578404093341	Azerbaijan
770	34	1991	0.0090143884033846	0.595807711845649	0.004925351205453045	0.004089037197931555	Azerbaijan
771	34	1992	0.01127793345945589	0.594651335166956	0.004691870322372988	0.006586063137082903	Azerbaijan
772	34	1993	0.01259589575341741	0.59354267649819	0.005147673602085067	0.007448222151332342	Azerbaijan
773	34	1994	0.01399759744873345	0.5920887850585	0.005316811703901759	0.008680785744831691	Azerbaijan
774	34	1995	0.01498245145909423	0.589441456728463	0.00479314628516488	0.01018930517392935	Azerbaijan
775	34	1996	0.01592604892546495	0.586315946466504	0.005221897250084852	0.0107041516753801	Azerbaijan
776	34	1997	0.01713294015750065	0.583221812602983	0.005420418202499654	0.011712521955001	Azerbaijan
777	34	1998	0.01925332330540112	0.580392893004131	0.005083946605206729	0.01416937670019439	Azerbaijan
778	34	1999	0.02246631827022927	0.579192506195412	0.00512717133627797	0.0173391469339513	Azerbaijan
779	34	2000	0.02568584495847632	0.580020573148448	0.005279606187529123	0.0204062387709472	Azerbaijan
780	34	2001	0.02877430850863584	0.582193708342128	0.006768001709258295	0.02200630679937755	Azerbaijan
781	34	2002	0.03089127670784519	0.585716143276774	0.005109325031008516	0.02578195167683667	Azerbaijan
782	34	2003	0.03364414117786823	0.590038705393348	0.004874072490156845	0.02877006868771138	Azerbaijan
783	34	2004	0.03618830007172986	0.594646084750935	0.004989212647117052	0.03119908742461281	Azerbaijan
784	34	2005	0.03660532480416545	0.602485193033144	0.005000718243557092	0.03160460656060836	Azerbaijan
785	34	2006	0.03678674032130815	0.61377109654975	0.005077414782900851	0.0317093255384073	Azerbaijan
786	34	2007	0.03778595904014754	0.626110925531736	0.004741439122851595	0.03304451991729594	Azerbaijan
787	34	2008	0.03739206489955613	0.636901109120982	0.004402838385093146	0.03298922651446298	Azerbaijan
788	34	2009	0.03698407226408972	0.645163340636595	0.004329141748771204	0.03265493051531852	Azerbaijan
789	34	2010	0.03689657228425969	0.652056507002412	0.004384965863591248	0.03251160642066844	Azerbaijan
790	34	2011	0.03656008196501787	0.657971629199692	0.004400081092354596	0.03216000087266328	Azerbaijan
791	34	2012	0.03747630218750112	0.662897001762113	0.004566311152559958	0.03290999103494116	Azerbaijan
792	34	2013	0.03786267431018979	0.667658779253801	0.004437096264129416	0.03342557804606038	Azerbaijan
793	34	2014	0.03819487809384572	0.672162741185153	0.004509085040115368	0.03368579305373035	Azerbaijan
794	34	2015	0.03842384331108076	0.676244911134277	0.004325149134330801	0.03409869417674995	Azerbaijan
795	34	2016	0.03840801721233911	0.679807642651878	0.004315988124099213	0.0340920290882399	Azerbaijan
796	34	2017	0.03862188549783223	0.683263203610851	0.004297980606747763	0.03432390489108447	Azerbaijan
797	34	2018	0.0355457120139659	0.68656109318329	0.00420526823561523	0.03134044377835067	Azerbaijan
798	34	2019	0.03491250172434255	0.689834714583805	0.004197857806959174	0.03071464391738338	Azerbaijan
799	34	2020	0.03671663209922214	0.692605192199032	0.004269415485884506	0.03244721661333764	Azerbaijan
800	34	2021	0.03127530715340704	0.694851274415291	0.004301741794194435	0.02697356535921261	Azerbaijan
801	35	1990	0.01006432271539018	0.656136044291497	0.004484462068416277	0.005579860646973903	Georgia
802	35	1991	0.0328291525097894	0.662113185865682	0.004626996271189072	0.02820215623860033	Georgia
803	35	1992	0.1061775035792556	0.665021427814483	0.004428383461939744	0.1017491201173158	Georgia
804	35	1993	0.07002591281303186	0.663466862184598	0.004411168451890078	0.06561474436114179	Georgia
805	35	1994	0.04897784571301968	0.658134139130798	0.004736189554229516	0.04424165615879016	Georgia
806	35	1995	0.0456243321000355	0.651363604039082	0.004496820560105612	0.04112751153992988	Georgia
807	35	1996	0.04738201787844714	0.644558090070583	0.004301193479657335	0.0430808243987898	Georgia
808	35	1997	0.0506907951425048	0.63852563128688	0.004744038612665913	0.04594675652983889	Georgia
809	35	1998	0.0762023561560941	0.633347931127712	0.004605071688616677	0.07159728446747742	Georgia
810	35	1999	0.1203105094981619	0.63027794625322	0.004572043256013174	0.1157384662421487	Georgia
811	35	2000	0.1427517378384505	0.630265990578475	0.004507682214895182	0.1382440556235553	Georgia
812	35	2001	0.1486491499386131	0.633388300444106	0.004674877051293059	0.1439742728873201	Georgia
813	35	2002	0.1621425055645957	0.638370108205142	0.004754970978716926	0.1573875345858788	Georgia
814	35	2003	0.2156880210964033	0.644065578985868	0.004600487635959521	0.2110875334604438	Georgia
815	35	2004	0.2338688237138714	0.648920978029192	0.004321869276506837	0.2295469544373646	Georgia
816	35	2005	0.1746020738976744	0.65361600499668	0.004470146928661834	0.1701319269690126	Georgia
817	35	2006	0.1136468347713308	0.658403371769116	0.004303087585983389	0.1093437471853474	Georgia
818	35	2007	0.1210814503741692	0.663697966220568	0.004506070132333501	0.1165753802418357	Georgia
819	35	2008	0.1659461560632667	0.668442495947816	0.004567271902919745	0.161378884160347	Georgia
820	35	2009	0.209379791626272	0.672449380923053	0.00429390872219853	0.2050858829040735	Georgia
821	35	2010	0.2269304431110314	0.677034892187658	0.004497620590424917	0.2224328225206065	Georgia
822	35	2011	0.2833428498404723	0.681567044251293	0.004320484302303192	0.2790223655381691	Georgia
823	35	2012	0.3076605251599074	0.685519223189507	0.004356547373956728	0.3033039777859506	Georgia
824	35	2013	0.5513029477179655	0.688603268140652	0.00429852966047244	0.5470044180574931	Georgia
825	35	2014	0.648105956747047	0.692155206871812	0.004443210558445054	0.6436627461886019	Georgia
826	35	2015	0.7881680211190311	0.697316132597582	0.004535081806324937	0.7836329393127062	Georgia
827	35	2016	0.5949403766811504	0.703731490142933	0.004340078326173477	0.590600298354977	Georgia
828	35	2017	0.6697240004577827	0.710874718456081	0.004374602324285637	0.665349398133497	Georgia
829	35	2018	0.4271420555644577	0.717993653891294	0.004414474536564531	0.4227275810278932	Georgia
830	35	2019	0.3448932962861078	0.724536461948472	0.004344055771332025	0.3405492405147758	Georgia
831	35	2020	0.36914632842122	0.729125888954526	0.004233543543485092	0.3649127848777349	Georgia
832	35	2021	0.3428180884579678	0.732473604476306	0.004251978832976596	0.3385661096249912	Georgia
833	36	1990	0.023209315116728	0.589435803839118	0.005212079693493576	0.01799723542323442	Kazakhstan
834	36	1991	0.02523879864057906	0.590967831817803	0.004770282759134818	0.02046851588144424	Kazakhstan
835	36	1992	0.02939100577355522	0.596127664006257	0.004576878724712714	0.02481412704884251	Kazakhstan
836	36	1993	0.04626035147501822	0.603138328452166	0.004785765197275547	0.04147458627774267	Kazakhstan
837	36	1994	0.08760837649995394	0.610591100120018	0.004605645873367281	0.08300273062658665	Kazakhstan
838	36	1995	0.0932337132774182	0.618573582182698	0.004614913411559711	0.08861879986585848	Kazakhstan
839	36	1996	0.101716034585186	0.626013137564744	0.004707455705606665	0.09700857887957931	Kazakhstan
840	36	1997	0.2347037435672846	0.631166626279517	0.004612799943829063	0.2300909436234556	Kazakhstan
841	36	1998	0.8232212362246535	0.635388623908262	0.004370288729005533	0.8188509474956479	Kazakhstan
842	36	1999	1.060592621759379	0.64018048502742	0.004749740114631043	1.055842881644748	Kazakhstan
843	36	2000	1.123752996826426	0.644689623243828	0.004530425183185988	1.11922257164324	Kazakhstan
844	36	2001	1.131845838084165	0.648397258264821	0.004673704026147392	1.127172134058017	Kazakhstan
845	36	2002	1.137612733991985	0.651529335252827	0.004417235058893826	1.133195498933091	Kazakhstan
846	36	2003	1.200573176185522	0.654835925835483	0.004281871724861855	1.19629130446066	Kazakhstan
847	36	2004	1.203496411664887	0.658733071329599	0.00426884419075142	1.199227567474136	Kazakhstan
848	36	2005	1.047210450398453	0.662943941893493	0.004317623912682067	1.042892826485771	Kazakhstan
849	36	2006	0.7496489927574435	0.667048858291012	0.004335364375535228	0.7453136283819082	Kazakhstan
850	36	2007	0.7828595114641138	0.671367207568052	0.004390817049136585	0.7784686944149772	Kazakhstan
851	36	2008	0.7342894080915708	0.676352868998898	0.004273516598435183	0.7300158914931356	Kazakhstan
852	36	2009	0.9254627699883572	0.681606838672477	0.00433402787742	0.9211287421109372	Kazakhstan
853	36	2010	0.8858128623007214	0.686996643005111	0.004324542663706914	0.8814883196370145	Kazakhstan
854	36	2011	0.7601191450146142	0.691758951738966	0.004406657547182609	0.7557124874674316	Kazakhstan
855	36	2012	0.8248856290192861	0.695312766608011	0.004343074408322448	0.8205425546109636	Kazakhstan
856	36	2013	0.8064550668548038	0.699053593413088	0.004398175014179824	0.802056891840624	Kazakhstan
857	36	2014	0.794558397934755	0.703511920757132	0.004383448162901127	0.7901749497718539	Kazakhstan
858	36	2015	0.7921778606755954	0.70822973614897	0.004264132667656848	0.7879137280079386	Kazakhstan
859	36	2016	0.7964388972869434	0.712569040397695	0.004363580643774674	0.7920753166431688	Kazakhstan
860	36	2017	0.7970481903630795	0.716026687894304	0.004262829601350238	0.7927853607617292	Kazakhstan
861	36	2018	0.8049492024591565	0.718531998551374	0.004341808819383228	0.8006073936397733	Kazakhstan
862	36	2019	0.8091550817258601	0.720797601617411	0.004204099361143035	0.8049509823647171	Kazakhstan
863	36	2020	0.8050770127515032	0.722788768207953	0.004279812019303746	0.8007972007321995	Kazakhstan
864	36	2021	0.7601450118104468	0.725144495100349	0.004443383783284603	0.7557016280271622	Kazakhstan
865	37	1990	0.870054677878992	0.519407652158871	0.05605815078599165	0.8139965270930004	Kyrgyzstan
866	37	1991	0.9014583016346424	0.523746714213702	0.05558347294960994	0.8458748286850324	Kyrgyzstan
867	37	1992	0.9527920825321516	0.52790155215442	0.05577424114931292	0.8970178413828387	Kyrgyzstan
868	37	1993	1.0050049066693	0.532431008334573	0.05511062262036932	0.9498942840489307	Kyrgyzstan
869	37	1994	1.046218947950389	0.536232980141406	0.05574697349735765	0.9904719744530315	Kyrgyzstan
870	37	1995	1.042507884236036	0.539052820319823	0.05533146089463833	0.9871764233413977	Kyrgyzstan
871	37	1996	1.016194368597225	0.541628927165702	0.05586710662473812	0.9603272619724869	Kyrgyzstan
872	37	1997	0.993259178294474	0.543341150499015	0.05596364908135531	0.9372955292131186	Kyrgyzstan
873	37	1998	0.9728061773984404	0.543258545983634	0.054988565866093	0.9178176115323474	Kyrgyzstan
874	37	1999	0.9583617527483138	0.54286728228234	0.05565214973174083	0.902709603016573	Kyrgyzstan
875	37	2000	0.9506344130794938	0.543036486604175	0.05608844788534009	0.8945459651941537	Kyrgyzstan
876	37	2001	1.043326000576644	0.543805550685403	0.05520613947789459	0.9881198610987499	Kyrgyzstan
877	37	2002	1.223868157623524	0.544374670344746	0.05623743163946159	1.167630725984062	Kyrgyzstan
878	37	2003	1.47730492457474	0.545649261714426	0.03017808216175772	1.447126842412982	Kyrgyzstan
879	37	2004	1.763957111709312	0.547262342515335	0.03388194626113316	1.730075165448179	Kyrgyzstan
880	37	2005	1.765085247769864	0.548260448903511	0.03000349563191336	1.735081752137951	Kyrgyzstan
881	37	2006	1.675666447565904	0.549383593833376	0.03179469626937206	1.643871751296532	Kyrgyzstan
882	37	2007	1.794994241560865	0.551146191596044	0.02895547647815295	1.766038765082712	Kyrgyzstan
883	37	2008	1.72234095075992	0.553206382142723	0.03197382786542478	1.690367122894495	Kyrgyzstan
884	37	2009	1.832025612085527	0.55512386607295	0.0327632531523558	1.799262358933171	Kyrgyzstan
885	37	2010	1.692880735257046	0.556416544522946	0.03326609157642457	1.659614643680622	Kyrgyzstan
886	37	2011	1.589768440433636	0.55892333472436	0.03178941469354812	1.557979025740088	Kyrgyzstan
887	37	2012	1.99764932714799	0.561541573671693	0.03037719555365164	1.967272131594338	Kyrgyzstan
888	37	2013	3.292202227760738	0.565776769347093	0.008066926683617935	3.28413530107712	Kyrgyzstan
889	37	2014	3.840473510341366	0.570569357153487	0.0086312501974075	3.831842260143958	Kyrgyzstan
890	37	2015	4.603272984198224	0.575463230818727	0.005871949187216598	4.597401035011007	Kyrgyzstan
891	37	2016	3.295449391827225	0.580388550869674	0.004882262290011534	3.290567129537214	Kyrgyzstan
892	37	2017	3.757048364851225	0.585766095993466	0.005454391177532335	3.751593973673693	Kyrgyzstan
893	37	2018	2.406865617348212	0.591237134219733	0.004947220060657695	2.401918397287554	Kyrgyzstan
894	37	2019	1.97198763167287	0.596501638087194	0.004854437067823833	1.967133194605046	Kyrgyzstan
895	37	2020	1.955568747053165	0.600499553804348	0.004986581967946107	1.950582165085219	Kyrgyzstan
896	37	2021	1.914242703056676	0.603979328412055	0.004754543424807882	1.909488159631868	Kyrgyzstan
897	38	1990	0.500085596035715	0.466550117857047	0.06556394263696881	0.4345216533987462	Mongolia
898	38	1991	0.5380169344640774	0.472199013666192	0.06502196446582341	0.472994969998254	Mongolia
899	38	1992	0.5609898943729066	0.477586553799195	0.0626755069314529	0.4983143874414537	Mongolia
900	38	1993	0.5636416953236825	0.482726727049412	0.06282618122106923	0.5008155141026133	Mongolia
901	38	1994	0.5383196593103265	0.488276683033118	0.06255986165593838	0.4757597976543881	Mongolia
902	38	1995	0.5687563542463651	0.495006781085721	0.06247934085653335	0.5062770133898317	Mongolia
903	38	1996	0.598318373402045	0.501703717883367	0.05662135899273218	0.5416970144093127	Mongolia
904	38	1997	0.6140896243283124	0.50855826800798	0.05547616937314968	0.5586134549551627	Mongolia
905	38	1998	0.6263335002215074	0.514793382702856	0.05559339203021495	0.5707401081912924	Mongolia
906	38	1999	0.6534465186129299	0.520781189245005	0.05639157777602668	0.5970549408369032	Mongolia
907	38	2000	0.6957968841083957	0.526650344907534	0.05546418509575286	0.6403326990126428	Mongolia
908	38	2001	0.7685853110414532	0.532620200843235	0.05674966798958776	0.7118356430518654	Mongolia
909	38	2002	0.8758122190483627	0.538424834911619	0.05560672126875457	0.8202054977796082	Mongolia
910	38	2003	0.9848025932667064	0.543971650708528	0.05486330179308156	0.9299392914736249	Mongolia
911	38	2004	1.084777404255582	0.549551499752672	0.03036100134360106	1.05441640291198	Mongolia
912	38	2005	1.177847574072648	0.55468028439734	0.03068386976061973	1.147163704312028	Mongolia
913	38	2006	1.235589520610155	0.55956113814646	0.02828922160057781	1.207300299009577	Mongolia
914	38	2007	1.260620222313431	0.564236795141046	0.01804795434418423	1.242572267969247	Mongolia
915	38	2008	1.289007754346056	0.568500598715617	0.007366259985683424	1.281641494360372	Mongolia
916	38	2009	1.34805885114442	0.571341685964544	0.006599879633176812	1.341458971511244	Mongolia
917	38	2010	1.368968649127361	0.574406669398145	0.005772422040394923	1.363196227086966	Mongolia
918	38	2011	1.42321231557923	0.57860066312097	0.006035463106601881	1.417176852472628	Mongolia
919	38	2012	1.460069673109336	0.583255885768315	0.005403915363539635	1.454665757745797	Mongolia
920	38	2013	1.492601870455104	0.588080810956893	0.005092477464853329	1.487509392990251	Mongolia
921	38	2014	1.521075205281134	0.592867352927119	0.004840084606324764	1.51623512067481	Mongolia
922	38	2015	1.577579377288509	0.59685964756958	0.005247794338917045	1.572331582949592	Mongolia
923	38	2016	1.621615862361743	0.600260766781331	0.004628081532160538	1.616987780829583	Mongolia
924	38	2017	1.667199293974355	0.60372196450642	0.004878622199467082	1.662320671774888	Mongolia
925	38	2018	1.751978998892613	0.607501833007913	0.004732718313541115	1.747246280579072	Mongolia
926	38	2019	1.698861706304858	0.611250680890372	0.004673559257836341	1.694188147047022	Mongolia
927	38	2020	1.606117290596981	0.61462963730677	0.004669274016168736	1.601448016580812	Mongolia
928	38	2021	1.598569719958386	0.617621564638127	0.004605079562506385	1.59396464039588	Mongolia
929	39	1990	0.05878187679895075	0.466155413419203	0.05878187679895075	0	Tajikistan
930	39	1991	0.06311394466656292	0.472342173046228	0.06064707268639488	0.002466871980168039	Tajikistan
931	39	1992	0.06920048759178121	0.47574519497737	0.06193739159143261	0.0072630960003486	Tajikistan
932	39	1993	0.07442472441396153	0.478238812995371	0.06349810839764512	0.01092661601631641	Tajikistan
933	39	1994	0.08281231064207786	0.478726011215724	0.06271198208202788	0.02010032856004998	Tajikistan
934	39	1995	0.09065695310684374	0.477586868115015	0.06463146565085588	0.02602548745598786	Tajikistan
935	39	1996	0.08406701133440567	0.474346027462684	0.06347281123731754	0.02059420009708812	Tajikistan
936	39	1997	0.08599670796333618	0.470274795927363	0.06561339130065015	0.02038331666268603	Tajikistan
937	39	1998	0.0948611126767938	0.465341742120163	0.07254813351761306	0.02231297915918073	Tajikistan
938	39	1999	0.1026016926431562	0.46050561615396	0.07247402729748477	0.03012766534567139	Tajikistan
939	39	2000	0.1093628525484535	0.457061333395443	0.07248151141775841	0.03688134113069511	Tajikistan
940	39	2001	0.1221380431049566	0.45625651276009	0.07285032464242798	0.04928771846252866	Tajikistan
941	39	2002	0.1353710029940595	0.458807780304158	0.07248203012227761	0.06288897287178194	Tajikistan
942	39	2003	0.1489637461687318	0.463329706383786	0.0726327078842176	0.07633103828451424	Tajikistan
943	39	2004	0.1617331247425125	0.469154214043517	0.06650135740916979	0.09523176733334274	Tajikistan
944	39	2005	0.1774209067929443	0.474637785688857	0.06339325465002592	0.1140276521429183	Tajikistan
945	39	2006	0.1914120081154572	0.479651831177988	0.06236742329069934	0.1290445848247578	Tajikistan
946	39	2007	0.2072217057701638	0.484211156232784	0.0626010219356122	0.1446206838345516	Tajikistan
947	39	2008	0.2164490346367747	0.488441135968382	0.06265207983286504	0.1537969548039096	Tajikistan
948	39	2009	0.2242322540425775	0.49206404051479	0.06284676340120805	0.1613854906413695	Tajikistan
949	39	2010	0.2187881713263892	0.495893963626257	0.06249921496006267	0.1562889563663265	Tajikistan
950	39	2011	0.2186226841954524	0.499869804401369	0.06258118409014289	0.1560415001053095	Tajikistan
951	39	2012	0.2166356808959679	0.503953884549027	0.05491262822642465	0.1617230526695433	Tajikistan
952	39	2013	0.2090076728104368	0.507970675899606	0.05734630111916515	0.1516613716912717	Tajikistan
953	39	2014	0.20997681699073	0.511989517777097	0.05523619744371516	0.1547406195470148	Tajikistan
954	39	2015	0.2110273054038094	0.515783244686634	0.05703970450309834	0.153987600900711	Tajikistan
955	39	2016	0.2108104025364782	0.519897002395847	0.05605519845487863	0.1547552040815996	Tajikistan
956	39	2017	0.2099930585427241	0.524492606909067	0.05485566496846254	0.1551373935742615	Tajikistan
957	39	2018	0.2095954335351441	0.529153916295379	0.05572725502961883	0.1538681785055253	Tajikistan
958	39	2019	0.2084394237026686	0.533769951484441	0.05520798815729623	0.1532314355453724	Tajikistan
959	39	2020	0.2105347507851045	0.537690530515565	0.05646638725243286	0.1540683635326716	Tajikistan
960	39	2021	0.2135383851499226	0.541511187051998	0.05480912752917125	0.1587292576207514	Tajikistan
961	40	1990	0.00342203775249753	0.563126887105135	0.00342203775249753	0	Turkmenistan
962	40	1991	0.01338356243075934	0.564939385894165	0.006540261867102218	0.006843300563657121	Turkmenistan
963	40	1992	0.03568540151279033	0.565587505223265	0.007034192300701344	0.02865120921208899	Turkmenistan
964	40	1993	0.02730029798649731	0.567174449333284	0.007598141216535992	0.01970215676996132	Turkmenistan
965	40	1994	0.02546274929921657	0.567288975507041	0.007363448617662274	0.0180993006815543	Turkmenistan
966	40	1995	0.02325350275708999	0.567198634711689	0.007622922938314717	0.01563057981877528	Turkmenistan
967	40	1996	0.02184945627833467	0.567061261285221	0.007080933242403093	0.01476852303593158	Turkmenistan
968	40	1997	0.02119152891592574	0.565623083668948	0.008013545364428705	0.01317798355149703	Turkmenistan
969	40	1998	0.02652371578652915	0.564405264391893	0.009056091705528981	0.01746762408100017	Turkmenistan
970	40	1999	0.03781359791607246	0.564716005636632	0.01181708936505674	0.02599650855101572	Turkmenistan
971	40	2000	0.04518533492519033	0.567421033351252	0.007456311271547559	0.03772902365364277	Turkmenistan
972	40	2001	0.04894028418155265	0.57104381892434	0.006931271585136843	0.0420090125964158	Turkmenistan
973	40	2002	0.05207820853735857	0.575596165867541	0.00678910049715757	0.045289108040201	Turkmenistan
974	40	2003	0.06022065016017575	0.580820125927832	0.005307334113614932	0.05491331604656081	Turkmenistan
975	40	2004	0.079929775547653	0.586712349142411	0.005117927601990062	0.07481184794566294	Turkmenistan
976	40	2005	0.07684933335548057	0.593388894864117	0.004958705006610054	0.07189062834887051	Turkmenistan
977	40	2006	0.05445369933752315	0.599896069365258	0.004874629616254173	0.04957906972126898	Turkmenistan
978	40	2007	0.0552707490767772	0.606042198134731	0.004984499814913855	0.05028624926186334	Turkmenistan
979	40	2008	0.05116513009433466	0.611923308807263	0.004936838159465348	0.04622829193486931	Turkmenistan
980	40	2009	0.06230714055097987	0.617652905277457	0.004537309669843194	0.05776983088113668	Turkmenistan
981	40	2010	0.05643458682465382	0.623234588644236	0.004533756228694771	0.05190083059595905	Turkmenistan
982	40	2011	0.05295980352085028	0.629233721702303	0.004567110285503786	0.04839269323534649	Turkmenistan
983	40	2012	0.07058960585305048	0.635263183091614	0.004534093038679761	0.06605551281437072	Turkmenistan
984	40	2013	0.1427979684360859	0.641361893351002	0.00470331981739322	0.1380946486186927	Turkmenistan
985	40	2014	0.1841204091027101	0.647542416932676	0.004651368000561203	0.1794690411021489	Turkmenistan
986	40	2015	0.2621631114816318	0.65335278951701	0.004483929394353169	0.2576791820872787	Turkmenistan
987	40	2016	0.2669652444320775	0.658945613392641	0.004390253032157778	0.2625749913999197	Turkmenistan
988	40	2017	0.2820761137320549	0.664284691942071	0.004397620661486952	0.277678493070568	Turkmenistan
989	40	2018	0.2889482206995375	0.669433598508271	0.004273431336803048	0.2846747893627345	Turkmenistan
990	40	2019	0.298209387178656	0.674303535870544	0.00439348977589255	0.2938158974027635	Turkmenistan
991	40	2020	0.2995239408783817	0.678298179976148	0.004110842407721992	0.2954130984706597	Turkmenistan
992	40	2021	0.2990563160568281	0.682160775869611	0.004340646402035173	0.294715669654793	Turkmenistan
993	41	1990	0.05071147620272114	0.500241735138187	0.05071147620272114	0	Uzbekistan
994	41	1991	0.1242899450886645	0.501544609458551	0.05589409556644247	0.06839584952222205	Uzbekistan
995	41	1992	0.2445952334748087	0.502905194308151	0.05661263985418392	0.1879825936206248	Uzbekistan
996	41	1993	0.2194369593189003	0.506556615160302	0.05575191324797042	0.1636850460709299	Uzbekistan
997	41	1994	0.2366734981090282	0.5110185249116	0.05655744907444351	0.1801160490345847	Uzbekistan
998	41	1995	0.2466223945778908	0.51698626355212	0.05490584305107711	0.1917165515268137	Uzbekistan
999	41	1996	0.2567295062335089	0.524392909803147	0.05605198979227612	0.2006775164412328	Uzbekistan
1000	41	1997	0.268844408424416	0.532686328470226	0.05549872412146686	0.2133456843029492	Uzbekistan
1001	41	1998	0.2935286967371954	0.541279069137397	0.05634945069204382	0.2371792460451516	Uzbekistan
1002	41	1999	0.3216560584536471	0.549739390933737	0.03183426228826051	0.2898217961653866	Uzbekistan
1003	41	2000	0.3580839653925854	0.557522310762499	0.03034942343425638	0.327734541958329	Uzbekistan
1004	41	2001	0.3665452668996155	0.564803382897778	0.01168052053816247	0.354864746361453	Uzbekistan
1005	41	2002	0.3813547063204578	0.571690142599581	0.00747128416733302	0.3738834221531248	Uzbekistan
1006	41	2003	0.3962022240952977	0.57800653838209	0.005768642451539018	0.3904335816437587	Uzbekistan
1007	41	2004	0.4078881628263013	0.583942986424626	0.005317540149776927	0.4025706226765244	Uzbekistan
1008	41	2005	0.4274431856475304	0.589530776570668	0.004898263906489789	0.4225449217410406	Uzbekistan
1009	41	2006	0.4218068632319914	0.594498056671551	0.004726465167178642	0.4170803980648128	Uzbekistan
1010	41	2007	0.4282496534004693	0.599628054727829	0.004840206568637003	0.4234094468318323	Uzbekistan
1011	41	2008	0.4320160068900348	0.604889158157396	0.004779394837531449	0.4272366120525034	Uzbekistan
1012	41	2009	0.4305875574240327	0.610351745244056	0.004772311354204537	0.4258152460698282	Uzbekistan
1013	41	2010	0.4369524970389715	0.616097907401681	0.00466863566129361	0.4322838613776779	Uzbekistan
1014	41	2011	0.4500396630865144	0.621344618930939	0.004838480996122812	0.4452011820903916	Uzbekistan
1015	41	2012	0.5856615065351611	0.62620212543294	0.004671227496023617	0.5809902790391375	Uzbekistan
1016	41	2013	1.065294064597906	0.630796403406203	0.004764519170432577	1.060529545427474	Uzbekistan
1017	41	2014	1.293402807238844	0.635257049718365	0.004688648702258994	1.288714158536585	Uzbekistan
1018	41	2015	1.56231841727215	0.639805638905225	0.004766507267736154	1.557551910004414	Uzbekistan
1019	41	2016	1.173566324964807	0.644230597300764	0.004576573186075465	1.168989751778731	Uzbekistan
1020	41	2017	1.335865783708473	0.648119346591586	0.004582189234348099	1.331283594474125	Uzbekistan
1021	41	2018	0.8918231817227065	0.651918144182724	0.004649256776640545	0.887173924946066	Uzbekistan
1022	41	2019	0.720405729120114	0.655836959268026	0.004338184731062487	0.7160675443890515	Uzbekistan
1023	41	2020	0.7153055374704055	0.659124204371032	0.004374649649021161	0.7109308878213844	Uzbekistan
1024	41	2021	0.7094012509684083	0.662621694181816	0.004255783470374769	0.7051454674980335	Uzbekistan
1025	43	1990	1.004959440332878	0.557773300317074	0.03397100337429726	0.9709884369585811	Albania
1026	43	1991	1.019761582120013	0.555629411790174	0.02913001379445592	0.9906315683255573	Albania
1027	43	1992	0.9672768553014468	0.553107897492912	0.03209591564416163	0.9351809396572852	Albania
1028	43	1993	0.917572479127956	0.552453327893755	0.02979857733347403	0.887773901794482	Albania
1029	43	1994	0.8665865094704789	0.553763669315605	0.03053884629876896	0.83604766317171	Albania
1030	43	1995	0.8859038200657091	0.557040889185472	0.02986255264078553	0.8560412674249236	Albania
1031	43	1996	0.90050956910986	0.562248886206679	0.02844822989024803	0.872061339219612	Albania
1032	43	1997	0.8995217036371156	0.566802804232969	0.007695344463995415	0.8918263591731201	Albania
1033	43	1998	0.8725721702060173	0.572534101516668	0.005946684848708978	0.8666254853573083	Albania
1034	43	1999	0.8479691442214624	0.578295461805887	0.005721478561869991	0.8422476656595924	Albania
1035	43	2000	0.8255859015447489	0.58466418835901	0.004987955565294336	0.8205979459794546	Albania
1036	43	2001	0.7981338823247357	0.592412946510661	0.00487462151579481	0.7932592608089409	Albania
1037	43	2002	0.8002854910013093	0.599865977568749	0.004629622207685879	0.7956558687936234	Albania
1038	43	2003	0.8134476352250701	0.606971165987994	0.00450467782756908	0.8089429573975011	Albania
1039	43	2004	0.8024334844099204	0.613864246664272	0.004769331179128163	0.7976641532307922	Albania
1040	43	2005	0.7898880918177436	0.620679614590226	0.004770506880216814	0.7851175849375267	Albania
1041	43	2006	0.7555810996430257	0.627485617497143	0.004829549848069652	0.7507515497949561	Albania
1042	43	2007	0.7163305370023545	0.634167968985356	0.004803653150971859	0.7115268838513826	Albania
1043	43	2008	0.7073673207358712	0.640766134349698	0.004457335498147252	0.7029099852377239	Albania
1044	43	2009	0.691255286736999	0.646816130123751	0.004529290552332684	0.6867259961846663	Albania
1045	43	2010	0.6999742077312234	0.652654202642964	0.004672932918855467	0.6953012748123679	Albania
1046	43	2011	0.706392540591579	0.658196772707548	0.004419739237953879	0.701972801353625	Albania
1047	43	2012	0.7182458320837469	0.66355677961127	0.004453506981883228	0.7137923251018637	Albania
1048	43	2013	0.7326128208474736	0.668739558985928	0.004382322884946133	0.7282304979625275	Albania
1049	43	2014	0.7453757458517892	0.67411298539372	0.004513161719631041	0.7408625841321582	Albania
1050	43	2015	0.7515978498965811	0.679668600655757	0.004459810372424404	0.7471380395241567	Albania
1051	43	2016	0.7652560069213334	0.68503664759447	0.004311827433358314	0.7609441794879751	Albania
1052	43	2017	0.7678145202290465	0.690379199197076	0.004290584538423032	0.7635239356906235	Albania
1053	43	2018	0.7569438956858141	0.695566877664306	0.004470376478757256	0.7524735192070569	Albania
1054	43	2019	0.7461647098139889	0.700287863295906	0.004332846111389714	0.7418318637025991	Albania
1055	43	2020	0.7852018295170851	0.703790245372837	0.00435429810332603	0.7808475314137591	Albania
1056	43	2021	0.6907830098508638	0.706849790878611	0.004332077149870448	0.6864509327009933	Albania
1057	44	1990	0.810512209925016	0.541132539726015	0.0579999875591536	0.7525122223658625	Bosnia and Herzegovina
1058	44	1991	0.8423710749262814	0.541346250550883	0.05502101821649167	0.7873500567097897	Bosnia and Herzegovina
1059	44	1992	0.8608646211180725	0.539303227421668	0.05691888542604905	0.8039457356920234	Bosnia and Herzegovina
1060	44	1993	0.8753870856808215	0.53603188160081	0.05578728414874097	0.8195998015320805	Bosnia and Herzegovina
1061	44	1994	0.878983098276718	0.533853389744284	0.0557266049300404	0.8232564933466775	Bosnia and Herzegovina
1062	44	1995	0.8738512130925089	0.534025536110865	0.05623143566851862	0.8176197774239903	Bosnia and Herzegovina
1063	44	1996	0.8494970584845991	0.545549215040903	0.0396168360553529	0.8098802224292462	Bosnia and Herzegovina
1064	44	1997	0.8210582375917506	0.563565414584231	0.01559519408289135	0.8054630435088592	Bosnia and Herzegovina
1065	44	1998	0.775141217658327	0.58182951538312	0.005688791717081526	0.7694524259412455	Bosnia and Herzegovina
1066	44	1999	0.7730121728663774	0.597997468748356	0.004731139210521966	0.7682810336558554	Bosnia and Herzegovina
1067	44	2000	0.7520226555299294	0.610950684608214	0.004684555477521551	0.7473381000524079	Bosnia and Herzegovina
1068	44	2001	0.7164091668939698	0.621989463929258	0.004744911796255636	0.7116642550977141	Bosnia and Herzegovina
1069	44	2002	0.6976982067545366	0.632075517723657	0.0045325347727507	0.6931656719817859	Bosnia and Herzegovina
1070	44	2003	0.677784072759155	0.640635102031521	0.004566009039314456	0.6732180637198405	Bosnia and Herzegovina
1071	44	2004	0.6686072209650638	0.64779373168743	0.004537359325365809	0.664069861639698	Bosnia and Herzegovina
1072	44	2005	0.6585071577332674	0.653859136710253	0.004294367976102849	0.6542127897571646	Bosnia and Herzegovina
1073	44	2006	0.6519235922368614	0.659813662252595	0.004207132994258561	0.6477164592426028	Bosnia and Herzegovina
1074	44	2007	0.6776693006089777	0.665578735044097	0.004465696941189051	0.6732036036677886	Bosnia and Herzegovina
1075	44	2008	0.6467965624520047	0.671100813673566	0.004416336078249553	0.6423802263737551	Bosnia and Herzegovina
1076	44	2009	0.6461335739775047	0.676032900022704	0.004341956721273823	0.6417916172562309	Bosnia and Herzegovina
1077	44	2010	0.637874866230474	0.680824195636093	0.004392026398323022	0.6334828398321509	Bosnia and Herzegovina
1078	44	2011	0.6297372313510631	0.685399264182467	0.004280012459771664	0.6254572188912915	Bosnia and Herzegovina
1079	44	2012	0.6259481832241602	0.689506566189932	0.004396866692468035	0.6215513165316922	Bosnia and Herzegovina
1080	44	2013	0.6327959102660186	0.693508711211908	0.004354415747829658	0.6284414945181889	Bosnia and Herzegovina
1081	44	2014	0.6403990189153418	0.697031893012906	0.004244242584110504	0.6361547763312313	Bosnia and Herzegovina
1082	44	2015	0.647574911061653	0.700446047366461	0.004404252074123764	0.6431706589875292	Bosnia and Herzegovina
1083	44	2016	0.6375706630871348	0.704079343718599	0.004317664943292032	0.6332529981438428	Bosnia and Herzegovina
1084	44	2017	0.6419211546513452	0.70805343112809	0.004236812734979076	0.6376843419163661	Bosnia and Herzegovina
1085	44	2018	0.6326799579239606	0.712347302038319	0.004416333989358938	0.6282636239346017	Bosnia and Herzegovina
1086	44	2019	0.6508548975061407	0.716857124768862	0.004431914075793013	0.6464229834303477	Bosnia and Herzegovina
1087	44	2020	0.673311659441204	0.720202056378697	0.004448958558228624	0.6688627008829754	Bosnia and Herzegovina
1088	44	2021	0.5889417810057522	0.72307789321024	0.004468100463495769	0.5844736805422565	Bosnia and Herzegovina
1089	45	1990	0.355992207448151	0.633446498017686	0.004666210277464234	0.3513259971706867	Bulgaria
1090	45	1991	0.338350192701088	0.643069487769455	0.004352379451920695	0.3339978132491673	Bulgaria
1091	45	1992	0.3449114981556237	0.651186876165789	0.004480718596142125	0.3404307795594816	Bulgaria
1092	45	1993	0.381145437114734	0.659161569264411	0.004197864355695602	0.3769475727590384	Bulgaria
1093	45	1994	0.439667380565313	0.667430460276086	0.004341965769593778	0.4353254147957192	Bulgaria
1094	45	1995	0.4547269312637931	0.673999976701174	0.004201868741184829	0.4505250625226083	Bulgaria
1095	45	1996	0.4420350274614603	0.678862583541026	0.004193906166561743	0.4378411212948985	Bulgaria
1096	45	1997	0.4483482115895358	0.680221466342146	0.004371313712919312	0.4439768978766165	Bulgaria
1097	45	1998	0.3879916129019493	0.678496876732148	0.004394348666839848	0.3835972642351094	Bulgaria
1098	45	1999	0.3210643261056481	0.677446543282232	0.004259812903705595	0.3168045132019425	Bulgaria
1099	45	2000	0.3240073034781248	0.681004523812614	0.004599704206268729	0.3194075992718561	Bulgaria
1100	45	2001	0.3030110757501718	0.686487366008627	0.004319263128081979	0.2986918126220898	Bulgaria
1101	45	2002	0.2984472052176916	0.69151167375307	0.00444172533014498	0.2940054798875466	Bulgaria
1102	45	2003	0.2969371610145798	0.69556596473307	0.00425932474914149	0.2926778362654383	Bulgaria
1103	45	2004	0.2911306629541689	0.699881950859544	0.004376623604325302	0.2867540393498436	Bulgaria
1104	45	2005	0.3176561112742546	0.704471206966935	0.004348408664624283	0.3133077026096303	Bulgaria
1105	45	2006	0.3173882178649338	0.708868293577424	0.004533668575236044	0.3128545492896977	Bulgaria
1106	45	2007	0.3085250234251057	0.713192402424104	0.004383918538495593	0.3041411048866101	Bulgaria
1107	45	2008	0.2918048551213788	0.717672450499802	0.004276149212195682	0.2875287059091831	Bulgaria
1108	45	2009	0.279478836214345	0.723676626795129	0.004527319958690462	0.2749515162556546	Bulgaria
1109	45	2010	0.2975947915500151	0.730701737095494	0.004326119254748326	0.2932686722952667	Bulgaria
1110	45	2011	0.3044933534644128	0.735749281014389	0.004340909424564727	0.3001524440398481	Bulgaria
1111	45	2012	0.308404026112601	0.739177517343213	0.004386351512144006	0.304017674600457	Bulgaria
1112	45	2013	0.3049912185629698	0.742135948467762	0.004255110019938651	0.3007361085430311	Bulgaria
1113	45	2014	0.314701385307774	0.745372642577071	0.004350706644488781	0.3103506786632853	Bulgaria
1114	45	2015	0.2865767596717088	0.748979058373083	0.004265028932745992	0.2823117307389628	Bulgaria
1115	45	2016	0.2732393830559645	0.752259198563744	0.00433200017385258	0.2689073828821119	Bulgaria
1116	45	2017	0.2692046017572653	0.75566586464625	0.00441900696448884	0.2647855947927765	Bulgaria
1117	45	2018	0.2704502666302945	0.759148460251881	0.004275202840667847	0.2661750637896266	Bulgaria
1118	45	2019	0.2675962245110828	0.762359790844767	0.004555623891465427	0.2630406006196174	Bulgaria
1119	45	2020	0.2666539814031665	0.765089710642011	0.004154203339413107	0.2624997780637534	Bulgaria
1120	45	2021	0.2671295998753921	0.768150939342518	0.004372172455290115	0.2627574274201021	Bulgaria
1121	46	1990	1.214347092185057	0.668906358291928	0.004314327825362881	1.210032764359694	Croatia
1122	46	1991	1.217917763554646	0.674724599866063	0.004415722728323077	1.213502040826323	Croatia
1123	46	1992	1.196871203166052	0.678093133084916	0.004484959779687883	1.192386243386364	Croatia
1124	46	1993	1.256436204199974	0.678221047043161	0.004452814627072288	1.251983389572902	Croatia
1125	46	1994	1.363469304993918	0.677548132655056	0.004364508535081565	1.359104796458837	Croatia
1126	46	1995	1.429975190280814	0.677029465132868	0.004458707136977743	1.425516483143836	Croatia
1127	46	1996	1.376420921875827	0.679507318367616	0.00437334196934692	1.37204757990648	Croatia
1128	46	1997	1.298570525769495	0.685365010443468	0.004359582612857396	1.294210943156638	Croatia
1129	46	1998	1.181374985667059	0.691365518598319	0.00435411615876098	1.177020869508298	Croatia
1130	46	1999	1.013081890987206	0.696636411104102	0.004363452457459141	1.008718438529747	Croatia
1131	46	2000	0.9825496227292712	0.703039898563322	0.004309521861660803	0.9782401008676104	Croatia
1132	46	2001	0.9188739936595928	0.709536840872917	0.004197957610133777	0.914676036049459	Croatia
1133	46	2002	0.917223570759376	0.715383421635164	0.004374834987713599	0.9128487357716624	Croatia
1134	46	2003	0.9491690633828114	0.721130377216859	0.004357253571681994	0.9448118098111293	Croatia
1135	46	2004	0.9305384367052544	0.726327651623968	0.004422902977174095	0.9261155337280803	Croatia
1136	46	2005	0.9548367592610868	0.732154139815163	0.004323172884315593	0.9505135863767712	Croatia
1137	46	2006	0.9452289600519072	0.738066878515765	0.004362017734977347	0.9408669423169298	Croatia
1138	46	2007	0.9740236413191792	0.743148776515466	0.00440101245361332	0.9696226288655658	Croatia
1139	46	2008	0.9747246954293148	0.748469602229701	0.004420036708101153	0.9703046587212136	Croatia
1140	46	2009	0.97398679903525	0.754065605198048	0.004438732857139504	0.9695480661781105	Croatia
1141	46	2010	1.100119862424536	0.759472251706366	0.004291695666097646	1.095828166758438	Croatia
1142	46	2011	1.081123177537226	0.763686381293279	0.004213214433551714	1.076909963103674	Croatia
1143	46	2012	1.038745226713999	0.767405335599999	0.004362950966030715	1.034382275747968	Croatia
1144	46	2013	1.005516137099648	0.771151880279813	0.004207361744609965	1.001308775355038	Croatia
1145	46	2014	1.06726996094858	0.774479240521915	0.004257920742826168	1.063012040205753	Croatia
1146	46	2015	1.061557770480181	0.777865888163329	0.004364203174337141	1.057193567305844	Croatia
1147	46	2016	0.9794227521848348	0.781443605436965	0.004474163994013409	0.9749485881908213	Croatia
1148	46	2017	0.9449366908692246	0.785074536823775	0.004425588447016272	0.9405111024222084	Croatia
1149	46	2018	0.9267611090006788	0.788671410129235	0.004303531599067643	0.9224575774016112	Croatia
1150	46	2019	0.901681876736418	0.792475415454183	0.004441480039257112	0.8972403966971608	Croatia
1151	46	2020	0.886882344244096	0.795462271729482	0.004201488394625475	0.8826808558494704	Croatia
1152	46	2021	0.8900097145362995	0.798341026936276	0.004385836864477505	0.885623877671822	Croatia
1153	47	1990	0.6729026281059389	0.681848021213857	0.004276049575081005	0.6686265785308579	Czechia
1154	47	1991	0.6310765943192448	0.688002859136679	0.004136509209481655	0.6269400851097632	Czechia
1155	47	1992	0.6206124968283989	0.697577809122723	0.004386811930934078	0.6162256848974649	Czechia
1156	47	1993	0.6230419644780261	0.710853415862456	0.004309615664398642	0.6187323488136274	Czechia
1157	47	1994	0.7119679427205947	0.725969686167497	0.004418393033671288	0.7075495496869234	Czechia
1158	47	1995	0.7183756396903251	0.737981721993762	0.004358701414181181	0.714016938276144	Czechia
1159	47	1996	0.6550720813844919	0.746041379938535	0.004335815030156116	0.6507362663543358	Czechia
1160	47	1997	0.643179759631435	0.751680343695868	0.004393005681390393	0.6387867539500447	Czechia
1161	47	1998	0.5643260803183371	0.757033755457614	0.004340353359674256	0.5599857269586628	Czechia
1162	47	1999	0.4816052954619983	0.762428880357609	0.004289988387118397	0.4773153070748799	Czechia
1163	47	2000	0.4639004936908421	0.767766159168669	0.004321417967155174	0.4595790757236869	Czechia
1164	47	2001	0.4463735789518447	0.772167239650309	0.00434407500253237	0.4420295039493123	Czechia
1165	47	2002	0.4301513422962651	0.776927934062507	0.004391146398315335	0.4257601958979497	Czechia
1166	47	2003	0.4366924541660829	0.782448081111072	0.004381389386730608	0.4323110647793523	Czechia
1167	47	2004	0.4068209937960032	0.787126404974676	0.004400708011800748	0.4024202857842025	Czechia
1168	47	2005	0.4353096409416544	0.79133394820415	0.004295812913115203	0.4310138280285392	Czechia
1169	47	2006	0.4318082518448318	0.794922783687463	0.00432468543701964	0.4274835664078122	Czechia
1170	47	2007	0.4400757365862139	0.798254117717088	0.004266551849492232	0.4358091847367217	Czechia
1171	47	2008	0.4557809553940911	0.8017648456328	0.00433863582732933	0.4514423195667618	Czechia
1172	47	2009	0.4325828747534703	0.804962224676367	0.004385768845443928	0.4281971059080263	Czechia
1173	47	2010	0.4463643081430754	0.808747327653098	0.004376785800624898	0.4419875223424505	Czechia
1174	47	2011	0.5007303084956821	0.812054784320429	0.004418093704149462	0.4963122147915326	Czechia
1175	47	2012	0.5480442799821325	0.814230401372392	0.004452178563708852	0.5435921014184236	Czechia
1176	47	2013	0.5258176552824816	0.815615361108922	0.004411330785064997	0.5214063244974166	Czechia
1177	47	2014	0.5218754050783233	0.816227257169909	0.00431361741490579	0.5175617876634175	Czechia
1178	47	2015	0.5082989878105814	0.816564684423948	0.004421778050890018	0.5038772097596913	Czechia
1179	47	2016	0.4912954498349474	0.817153025533518	0.004434015506883578	0.4868614343280638	Czechia
1180	47	2017	0.4905914024350745	0.819067680353287	0.004407712208465879	0.4861836902266087	Czechia
1181	47	2018	0.4981365020666674	0.822034486079137	0.004420548276528347	0.4937159537901391	Czechia
1182	47	2019	0.5164554812265519	0.824784472798171	0.004333520647664331	0.5121219605788876	Czechia
1183	47	2020	0.5041502250396711	0.82662663116323	0.004311571355839763	0.4998386536838313	Czechia
1184	47	2021	0.4956855349559511	0.828450433122785	0.004491736259876163	0.491193798696075	Czechia
1185	48	1990	1.694150306716735	0.649419990664883	0.004468404972123247	1.689681901744612	Hungary
1186	48	1991	1.689796866746805	0.653707154681922	0.004582224592586253	1.685214642154219	Hungary
1187	48	1992	1.79155962945643	0.660382905455002	0.004254543118490216	1.78730508633794	Hungary
1188	48	1993	1.895134655243975	0.667543556201878	0.004558936878882752	1.890575718365092	Hungary
1189	48	1994	1.928280291520725	0.675051406249796	0.004258807854695386	1.92402148366603	Hungary
1190	48	1995	1.93865963888335	0.683186411756315	0.004457389430021469	1.934202249453328	Hungary
1191	48	1996	1.737437017712262	0.690883333624564	0.004351827519567302	1.733085190192694	Hungary
1192	48	1997	1.737935220307028	0.697935513627811	0.004320603555354002	1.733614616751673	Hungary
1193	48	1998	1.600267509490301	0.704202719984894	0.004503121409943145	1.595764388080358	Hungary
1194	48	1999	1.415196739009908	0.709980626709343	0.004163837685671694	1.411032901324236	Hungary
1195	48	2000	1.332997150533341	0.71580528057596	0.004267133980483017	1.328730016552858	Hungary
1196	48	2001	1.261677673394057	0.722099055327699	0.004369667980507536	1.257308005413549	Hungary
1197	48	2002	1.247271843957988	0.7283845957697	0.004370064799194742	1.242901779158793	Hungary
1198	48	2003	1.26509190934063	0.734450657925147	0.004210183957980521	1.26088172538265	Hungary
1199	48	2004	1.231662358080857	0.740099974680479	0.004341819487869093	1.227320538592988	Hungary
1200	48	2005	1.345318715471685	0.745356806381464	0.004425960839188373	1.340892754632497	Hungary
1201	48	2006	1.349690418119816	0.750515380971436	0.004337053165159994	1.345353364954656	Hungary
1202	48	2007	1.378943067048818	0.754942942046377	0.004335293128964005	1.374607773919854	Hungary
1203	48	2008	1.353829089515861	0.75931746766686	0.004277773917822831	1.349551315598038	Hungary
1204	48	2009	1.371443633821058	0.763563686880312	0.004326053218558956	1.367117580602499	Hungary
1205	48	2010	1.347650858747602	0.767328649261652	0.004226395049196401	1.343424463698406	Hungary
1206	48	2011	1.343013456532021	0.769701942198238	0.004506523395880741	1.338506933136141	Hungary
1207	48	2012	1.346429563055571	0.770784245285382	0.004362031065670867	1.3420675319899	Hungary
1208	48	2013	1.27439469809298	0.77156169789519	0.004437707390427172	1.269956990702553	Hungary
1209	48	2014	1.287537512414581	0.772575045716759	0.00437404087499316	1.283163471539588	Hungary
1210	48	2015	1.272800742212616	0.774047382518708	0.004341983691714096	1.268458758520902	Hungary
1211	48	2016	1.182741425956932	0.776150305326983	0.004234913755053881	1.178506512201878	Hungary
1212	48	2017	1.15918926102284	0.779116417184348	0.004309992282561915	1.154879268740278	Hungary
1213	48	2018	1.155011578017479	0.782083661193681	0.004224336894047593	1.150787241123431	Hungary
1214	48	2019	1.174191658198422	0.784910308752534	0.004373282640969603	1.169818375557452	Hungary
1215	48	2020	1.163045631209483	0.787620389699141	0.004311443230751531	1.158734187978731	Hungary
1216	48	2021	1.12963582582316	0.790754768173338	0.004346538902580627	1.125289286920579	Hungary
1217	49	1990	0.4836302702144045	0.60902609384517	0.004741033904246663	0.4788892363101578	North Macedonia
1218	49	1991	0.4903698390052134	0.611337452940336	0.004818108815543761	0.4855517301896696	North Macedonia
1219	49	1992	0.5126660405329759	0.612708856229581	0.004871881360654067	0.5077941591723218	North Macedonia
1220	49	1993	0.5230944839058385	0.613195098529578	0.004668305128287534	0.5184261787775509	North Macedonia
1221	49	1994	0.5334952009531126	0.614362905009181	0.004496324554078886	0.5289988763990338	North Macedonia
1222	49	1995	0.5449254136714018	0.616994877821318	0.004525017082492527	0.5404003965889093	North Macedonia
1223	49	1996	0.5536552488342659	0.620944017369103	0.004724771163703401	0.5489304776705625	North Macedonia
1224	49	1997	0.5643312506655006	0.626223811356564	0.004846493210895071	0.5594847574546056	North Macedonia
1225	49	1998	0.5696234378005509	0.632059410181692	0.004604604996481809	0.5650188328040691	North Macedonia
1226	49	1999	0.5500799741572546	0.63668725909008	0.004520583693902451	0.5455593904633522	North Macedonia
1227	49	2000	0.5299979587239432	0.641651242944231	0.004437298156060925	0.5255606605678822	North Macedonia
1228	49	2001	0.5165501166355172	0.648049675806335	0.00432191918973202	0.5122281974457852	North Macedonia
1229	49	2002	0.5050017194121811	0.655398790077733	0.004432214186654636	0.5005695052255265	North Macedonia
1230	49	2003	0.4959395140218548	0.663408891257403	0.004238901242480381	0.4917006127793744	North Macedonia
1231	49	2004	0.483723826157087	0.671237520250547	0.004459370101283857	0.4792644560558031	North Macedonia
1232	49	2005	0.4845121549333998	0.678047272834883	0.00431934859405293	0.4801928063393469	North Macedonia
1233	49	2006	0.4961670368221048	0.684044336465219	0.004382778469375495	0.4917842583527293	North Macedonia
1234	49	2007	0.507740565186895	0.689729480929241	0.004382047784820877	0.5033585174020742	North Macedonia
1235	49	2008	0.4949022339432615	0.695376955204976	0.004289757200737836	0.4906124767425237	North Macedonia
1236	49	2009	0.4850737844810408	0.700453052486829	0.004222327626646204	0.4808514568543946	North Macedonia
1237	49	2010	0.4794718398461474	0.705589323990971	0.004490073809849077	0.4749817660362983	North Macedonia
1238	49	2011	0.4670960337245573	0.710592520608989	0.004357171406011293	0.462738862318546	North Macedonia
1239	49	2012	0.4711809296704392	0.715173147623766	0.004255521617439691	0.4669254080529995	North Macedonia
1240	49	2013	0.4543430090317273	0.719671149159541	0.004363268228259523	0.4499797408034678	North Macedonia
1241	49	2014	0.4489925332590308	0.724089588503488	0.004241826697579009	0.4447507065614518	North Macedonia
1242	49	2015	0.4474558670444031	0.728603773495479	0.004381493288460344	0.4430743737559428	North Macedonia
1243	49	2016	0.4415006227843973	0.733173624358204	0.004311379587994372	0.437189243196403	North Macedonia
1244	49	2017	0.4325828813380429	0.737339955393252	0.004341134692949309	0.4282417466450936	North Macedonia
1245	49	2018	0.4290471032369361	0.741334369868002	0.004229728037624092	0.424817375199312	North Macedonia
1246	49	2019	0.4203049092708394	0.74519356873628	0.004621952869116038	0.4156829564017234	North Macedonia
1247	49	2020	0.412107849895326	0.747849899969173	0.004449568838804393	0.4076582810565216	North Macedonia
1248	49	2021	0.3792789864739895	0.750629703270047	0.004402510974743227	0.3748764754992463	North Macedonia
1249	50	1990	0.3485547704007278	0.674225719793669	0.004203612816841351	0.3443511575838865	Montenegro
1250	50	1991	0.3436816286087507	0.674305722529628	0.004429855564502779	0.3392517730442479	Montenegro
1251	50	1992	0.3438441506908559	0.672664771832277	0.004349260083384766	0.3394948906074712	Montenegro
1252	50	1993	0.3473731396168131	0.668665719204089	0.00420192563015538	0.3431712139866577	Montenegro
1253	50	1994	0.3534699004857541	0.665011931002947	0.004425120224682761	0.3490447802610713	Montenegro
1254	50	1995	0.3509656906750156	0.662765437115331	0.004145496799348464	0.3468201938756671	Montenegro
1255	50	1996	0.3505839567763968	0.663414768746409	0.004370450713138106	0.3462135060632586	Montenegro
1256	50	1997	0.3556592530938589	0.665542031695028	0.004303748332978992	0.3513555047608799	Montenegro
1257	50	1998	0.3677857368480593	0.669024770846263	0.004328291343979565	0.3634574455040798	Montenegro
1258	50	1999	0.3788031925537969	0.672096102691543	0.004276390561816304	0.3745268019919806	Montenegro
1259	50	2000	0.3743632569815792	0.677306850284635	0.004409671997139941	0.3699535849844393	Montenegro
1260	50	2001	0.3706306314049519	0.683433454098582	0.004335700112148297	0.3662949312928036	Montenegro
1261	50	2002	0.3671952581889029	0.68993948313756	0.004376508511355291	0.3628187496775476	Montenegro
1262	50	2003	0.3708853006002633	0.696517506230494	0.00454067933435004	0.3663446212659132	Montenegro
1263	50	2004	0.3607030013912352	0.702998276030296	0.004438040517904992	0.3562649608733302	Montenegro
1264	50	2005	0.3545027803285978	0.709065464700775	0.004488772766374586	0.3500140075622232	Montenegro
1265	50	2006	0.351977475120176	0.715459074033141	0.004423430056056605	0.3475540450641194	Montenegro
1266	50	2007	0.3388782102057849	0.722503939575403	0.004384322838589218	0.3344938873671957	Montenegro
1267	50	2008	0.3360330636195302	0.729981755712811	0.004451458703419206	0.331581604916111	Montenegro
1268	50	2009	0.3459695008163945	0.736538925645409	0.004438223002402981	0.3415312778139915	Montenegro
1269	50	2010	0.3521299297804928	0.743347873367499	0.004306212298912415	0.3478237174815804	Montenegro
1270	50	2011	0.3548217522711775	0.750080328162275	0.004225917735950211	0.3505958345352272	Montenegro
1271	50	2012	0.3573112020986062	0.755578379953158	0.004229703890668706	0.3530814982079375	Montenegro
1272	50	2013	0.3633452150006823	0.760886907477753	0.004262624142598624	0.3590825908580837	Montenegro
1273	50	2014	0.3677613063990551	0.765776526527122	0.00433577083961113	0.363425535559444	Montenegro
1274	50	2015	0.3765780722325307	0.770561277708901	0.004224356381184864	0.3723537158513459	Montenegro
1275	50	2016	0.3890069975606801	0.775200770239438	0.004334986844805586	0.3846720107158745	Montenegro
1276	50	2017	0.3953699867309857	0.779764631848314	0.004463829557762533	0.3909061571732231	Montenegro
1277	50	2018	0.3945945574769692	0.784408971391706	0.004323842371651529	0.3902707151053177	Montenegro
1278	50	2019	0.3947745747062051	0.789026903095641	0.004261849622178323	0.3905127250840267	Montenegro
1279	50	2020	0.4055667345693894	0.792554392852858	0.004267309126159487	0.4012994254432299	Montenegro
1280	50	2021	0.3755927718078343	0.795800584021403	0.004191189628933282	0.3714015821789011	Montenegro
1281	51	1990	1.915445345826108	0.62722788770829	0.004679816884926675	1.910765528941181	Poland
1282	51	1991	1.978868606311386	0.63267147050056	0.004638416136416	1.97423019017497	Poland
1283	51	1992	1.925864312764144	0.64066179337278	0.004696282421950057	1.921168030342194	Poland
1284	51	1993	1.8744727705266	0.648950499724012	0.004383337204922746	1.870089433321677	Poland
1285	51	1994	1.889494492350939	0.658010514323026	0.00441949666301279	1.885074995687926	Poland
1286	51	1995	1.911073427846166	0.666678866524195	0.004465748455266363	1.9066076793909	Poland
1287	51	1996	1.830914755340474	0.674378829090982	0.00437143852307005	1.826543316817404	Poland
1288	51	1997	1.719179431575294	0.682587612300048	0.004544243418587174	1.714635188156707	Poland
1289	51	1998	1.398277509672065	0.690805670678968	0.004477231235396982	1.393800278436668	Poland
1290	51	1999	1.313345215945566	0.6985360555797	0.004127715771104684	1.309217500174461	Poland
1291	51	2000	1.249710198084933	0.706662051990276	0.004388377449135284	1.245321820635797	Poland
1292	51	2001	1.166546201558012	0.714831304495085	0.00438033504247929	1.162165866515533	Poland
1293	51	2002	1.105415085868415	0.722009458087754	0.004336555652159606	1.101078530216256	Poland
1294	51	2003	1.135038985935779	0.728155253652566	0.004346970677417351	1.130692015258361	Poland
1295	51	2004	1.077927331156638	0.733673191846001	0.00435687899684177	1.073570452159797	Poland
1296	51	2005	1.033135412633387	0.738428766593663	0.004308130321868665	1.028827282311518	Poland
1297	51	2006	1.004358802535037	0.742363708580365	0.004601137337485746	0.9997576651975514	Poland
1298	51	2007	1.002509587760662	0.746008817400637	0.004230360400418146	0.9982792273602439	Poland
1299	51	2008	0.9665265204571852	0.750521426475047	0.004387751618983288	0.9621387688382019	Poland
1300	51	2009	0.9536184280386824	0.756427378476364	0.00428183393215864	0.9493365941065237	Poland
1301	51	2010	0.8959193568384128	0.763184973687688	0.004400410636050669	0.8915189462023622	Poland
1302	51	2011	0.921357583758343	0.769407164213607	0.004377445843412313	0.9169801379149307	Poland
1303	51	2012	0.9435428610633771	0.774680767244991	0.004392474820795086	0.9391503862425821	Poland
1304	51	2013	0.9641983241457972	0.779434257316854	0.004227301801032972	0.9599710223447643	Poland
1305	51	2014	0.9164726753185078	0.783682368684721	0.004417915030159114	0.9120547602883488	Poland
1306	51	2015	0.8666184521948265	0.78744534315882	0.004269527293921131	0.8623489249009053	Poland
1307	51	2016	0.8457565381301513	0.790651014611623	0.004340981802219714	0.8414155563279315	Poland
1308	51	2017	0.8273049127775838	0.79453034463794	0.004196168191372492	0.8231087445862113	Poland
1309	51	2018	0.8169030640170779	0.79947898187813	0.004250434386402266	0.8126526296306756	Poland
1310	51	2019	0.7996813893673038	0.804791331675008	0.004363101935270785	0.795318287432033	Poland
1311	51	2020	0.7858997293026	0.808795317506383	0.004417547657052606	0.7814821816455474	Poland
1312	51	2021	0.7882963632199753	0.812042808667712	0.004336434230659002	0.7839599289893163	Poland
1313	52	1990	0.4050431410517417	0.619298862250078	0.004788934452123371	0.4002542065996183	Romania
1314	52	1991	0.3978712069521742	0.626795627433335	0.004888491540578374	0.3929827154115959	Romania
1315	52	1992	0.4017151589889821	0.630475081501162	0.004596662274728548	0.3971184967142535	Romania
1316	52	1993	0.404685442365876	0.633801422118109	0.004534044560153609	0.4001513978057224	Romania
1317	52	1994	0.4149997520047694	0.638371931788576	0.004819111622644447	0.4101806403821249	Romania
1318	52	1995	0.4218140818408379	0.643718879089372	0.004499567763643741	0.4173145140771942	Romania
1319	52	1996	0.4321113761419738	0.648104195492848	0.004518451371828808	0.427592924770145	Romania
1320	52	1997	0.4246337663126846	0.651225576178548	0.004407275829539825	0.4202264904831448	Romania
1321	52	1998	0.4080606501023361	0.654927768840234	0.004233195255356183	0.4038274548469798	Romania
1322	52	1999	0.3939720886269669	0.65954484605753	0.004362733500981313	0.3896093551259855	Romania
1323	52	2000	0.3899223337518104	0.66529434615185	0.004253564879383878	0.3856687688724265	Romania
1324	52	2001	0.3768582541082486	0.672020166603488	0.004458784107326113	0.3723994700009225	Romania
1325	52	2002	0.3746502065170041	0.678297416747085	0.004420833723855272	0.3702293727931489	Romania
1326	52	2003	0.3793880423937839	0.68407492928742	0.004321697183526116	0.3750663452102578	Romania
1327	52	2004	0.3511303640784542	0.690417054639929	0.00430764859755236	0.3468227154809019	Romania
1328	52	2005	0.3632934197519058	0.694998949594957	0.004394708839052738	0.3588987109128531	Romania
1329	52	2006	0.3500195226001535	0.699490765699603	0.004347505949006402	0.3456720166511471	Romania
1330	52	2007	0.3455476794725409	0.704523726685579	0.004453375267721698	0.3410943042048192	Romania
1331	52	2008	0.3451920643726776	0.710757127721139	0.004365056398456886	0.3408270079742207	Romania
1332	52	2009	0.3422191050625669	0.717445122377497	0.004588254027209021	0.3376308510353579	Romania
1333	52	2010	0.3486620902124692	0.723891348732225	0.004127576724588531	0.3445345134878807	Romania
1334	52	2011	0.3340434606045137	0.729018272021873	0.004322263424871657	0.329721197179642	Romania
1335	52	2012	0.3425461819842253	0.73389248238628	0.004346355921409647	0.3381998260628156	Romania
1336	52	2013	0.3232443551818668	0.737880472910291	0.00435231732601009	0.3188920378558567	Romania
1337	52	2014	0.3362438792780079	0.740395466703106	0.004087214672306268	0.3321566646057016	Romania
1338	52	2015	0.308728346731131	0.743473529634312	0.004380172585543759	0.3043481741455873	Romania
1339	52	2016	0.2953060673997399	0.747058709528536	0.004329296924485535	0.2909767704752543	Romania
1340	52	2017	0.2896557693743918	0.751117366992228	0.004382071407505904	0.2852736979668859	Romania
1341	52	2018	0.2979394667361971	0.755533333480467	0.004248408456109934	0.2936910582800872	Romania
1342	52	2019	0.298189171509651	0.760283970607593	0.004359496714319538	0.2938296747953315	Romania
1343	52	2020	0.2937418106677167	0.764276444363666	0.00430717029102005	0.2894346403766966	Romania
1344	52	2021	0.2990406056694488	0.768453864365965	0.004485427886436084	0.2945551777830128	Romania
1345	53	1990	1.133214146549244	0.630511019536119	0.004604223647301535	1.128609922901942	Serbia
1346	53	1991	1.140269715471053	0.638016934037528	0.004558669671935456	1.135711045799117	Serbia
1347	53	1992	1.137267691150098	0.641971993828041	0.004563721087128477	1.13270397006297	Serbia
1348	53	1993	1.159032439727217	0.642096034424249	0.004437896690769673	1.154594543036447	Serbia
1349	53	1994	1.197736739669089	0.642223220931048	0.004541806261774231	1.193194933407315	Serbia
1350	53	1995	1.231493021555864	0.642739671389532	0.004455892039716251	1.227037129516148	Serbia
1351	53	1996	1.243607290363406	0.644846417030162	0.004583473939902838	1.239023816423503	Serbia
1352	53	1997	1.237855605390087	0.64716209445227	0.004433670746379522	1.233421934643707	Serbia
1353	53	1998	1.116029794978324	0.65024598899818	0.004419143377539383	1.111610651600784	Serbia
1354	53	1999	1.095247060230407	0.655534174135398	0.004256296604789735	1.090990763625617	Serbia
1355	53	2000	1.071203017059099	0.660752800457895	0.004309185401190884	1.066893831657908	Serbia
1356	53	2001	1.027420047333908	0.665407334806451	0.00463065235838419	1.022789394975524	Serbia
1357	53	2002	0.9924987769626952	0.671511071572143	0.004266956152963262	0.9882318208097319	Serbia
1358	53	2003	1.008644815625509	0.678334928718905	0.004302516553749604	1.004342299071759	Serbia
1359	53	2004	0.9929657622336446	0.686819841842618	0.004244998773155399	0.9887207634604892	Serbia
1360	53	2005	1.014749655971202	0.69609756790601	0.004293495900732194	1.01045616007047	Serbia
1361	53	2006	1.011763215070296	0.704945018093173	0.004382881256405228	1.007380333813891	Serbia
1362	53	2007	0.9998108643471562	0.713242304525204	0.004427899954716436	0.9953829643924397	Serbia
1363	53	2008	1.008001041197244	0.721505305994409	0.004472439437997916	1.003528601759246	Serbia
1364	53	2009	1.002738969890864	0.729965595799672	0.004377668884733462	0.9983613010061301	Serbia
1365	53	2010	0.9801251788953812	0.740091311255812	0.004349461714756037	0.9757757171806252	Serbia
1366	53	2011	0.961452594773564	0.750072761758797	0.004412246007849957	0.9570403487657141	Serbia
1367	53	2012	0.9558467169447088	0.757105	0.0044333853882256	0.9514133315564832	Serbia
1368	53	2013	0.9274428400421664	0.762170908106883	0.004346240523557253	0.9230965995186091	Serbia
1369	53	2014	0.9292570378552456	0.766043091132074	0.004368765351699351	0.9248882725035462	Serbia
1370	53	2015	0.9312895640066046	0.769842222617687	0.004430514255777169	0.9268590497508274	Serbia
1371	53	2016	0.9112987709967336	0.773654077278106	0.004489938689248082	0.9068088323074855	Serbia
1372	53	2017	0.9057098291663864	0.777460384270565	0.004362145401623343	0.901347683764763	Serbia
1373	53	2018	0.87036505574521	0.781494973790012	0.0043447000367324	0.8660203557084776	Serbia
1374	53	2019	0.856244098415169	0.785768300182747	0.004232840826040626	0.8520112575891284	Serbia
1375	53	2020	0.8863888530030566	0.789183332686432	0.004314864659049244	0.8820739883440073	Serbia
1376	53	2021	0.8384962585850726	0.792416293685483	0.004479722855750157	0.8340165357293224	Serbia
1377	54	1990	0.6081693133944439	0.653853505137647	0.004337006370829058	0.6038323070236149	Slovakia
1378	54	1991	0.603039490047575	0.658731402179317	0.004573878137035143	0.5984656119105398	Slovakia
1379	54	1992	0.5856738817812319	0.665830110587888	0.004349125905593657	0.5813247558756383	Slovakia
1380	54	1993	0.5810134705661553	0.67596793706605	0.004214972662882453	0.5767984979032729	Slovakia
1381	54	1994	0.5677789975617983	0.688136476595487	0.004286490622387539	0.5634925069394108	Slovakia
1382	54	1995	0.5685676634879641	0.697476536273994	0.004405219756244808	0.5641624437317192	Slovakia
1383	54	1996	0.5461943203620572	0.704405003157211	0.004510863562211512	0.5416834567998456	Slovakia
1384	54	1997	0.5665411894371302	0.711513209633452	0.004282495258513614	0.5622586941786165	Slovakia
1385	54	1998	0.5532177146533366	0.719058766219034	0.004245046794597022	0.5489726678587395	Slovakia
1386	54	1999	0.5388372677733188	0.726144172630556	0.004342273239347132	0.5344949945339716	Slovakia
1387	54	2000	0.5113084690224265	0.734046240313494	0.004353289830304218	0.5069551791921223	Slovakia
1388	54	2001	0.5088358344467678	0.741392553570632	0.004552367262095534	0.5042834671846723	Slovakia
1389	54	2002	0.4952951177104987	0.746791141582656	0.004312394112317017	0.4909827235981816	Slovakia
1390	54	2003	0.4926980554671347	0.75116726952438	0.004323366389893364	0.4883746890772414	Slovakia
1391	54	2004	0.4828371478499105	0.755836693705671	0.004277177964308636	0.4785599698856018	Slovakia
1392	54	2005	0.4841211767548543	0.761724185107018	0.004544943931295196	0.4795762328235592	Slovakia
1393	54	2006	0.4814667387182162	0.767673036224795	0.004184793325599483	0.4772819453926168	Slovakia
1394	54	2007	0.4932171738717886	0.772914152845047	0.004286733402154695	0.488930440469634	Slovakia
1395	54	2008	0.4783212023774584	0.777197399879439	0.004259561469778891	0.4740616409076795	Slovakia
1396	54	2009	0.4839107663913637	0.781052260265285	0.004244086430885135	0.4796666799604786	Slovakia
1397	54	2010	0.4686698313491271	0.786254422327679	0.004196957949945658	0.4644728733991814	Slovakia
1398	54	2011	0.4741296446532178	0.791465382423228	0.004318203730200108	0.4698114409230177	Slovakia
1399	54	2012	0.4691713544726118	0.795456215611276	0.004265243924983952	0.4649061105476278	Slovakia
1400	54	2013	0.4658196005439303	0.797903722940591	0.004371736883911105	0.4614478636600192	Slovakia
1401	54	2014	0.4588729648285373	0.799618796308309	0.004310257839495223	0.4545627069890421	Slovakia
1402	54	2015	0.4676765014262977	0.800394179928449	0.004402863674481868	0.4632736377518158	Slovakia
1403	54	2016	0.4560689851715554	0.800878210489993	0.004214868663996997	0.4518541165075584	Slovakia
1404	54	2017	0.4620299360183652	0.802277316569847	0.004364495558197834	0.4576654404601673	Slovakia
1405	54	2018	0.4598949823638307	0.804357302109054	0.004241968809784771	0.4556530135540459	Slovakia
1406	54	2019	0.4513056541750132	0.80644845685688	0.004286333460356875	0.4470193207146563	Slovakia
1407	54	2020	0.4504838131590021	0.80830596588062	0.004383001042686223	0.4461008121163159	Slovakia
1408	54	2021	0.4360221259230147	0.810610529921693	0.004306053944981902	0.4317160719780328	Slovakia
1409	55	1990	1.828367964495514	0.727463928368452	0.004420874044172532	1.823947090451342	Slovenia
1410	55	1991	2.012497532893514	0.732666985968602	0.004318443043983153	2.008179089849531	Slovenia
1411	55	1992	2.005098694725197	0.737391551733707	0.004176753346506795	2.000921941378691	Slovenia
1412	55	1993	2.011065789951414	0.741774171511168	0.00434490634386619	2.006720883607548	Slovenia
1413	55	1994	2.099500394837524	0.746234861332899	0.004307037433028946	2.095193357404495	Slovenia
1414	55	1995	2.071597748392207	0.750994974989173	0.004389628856618479	2.067208119535588	Slovenia
1415	55	1996	1.957451755886052	0.756348987126594	0.004243857159766135	1.953207898726286	Slovenia
1416	55	1997	1.831619518876467	0.762275291907702	0.004344681476727099	1.82727483739974	Slovenia
1417	55	1998	1.700831986943672	0.767728525502705	0.004214101389821603	1.696617885553851	Slovenia
1418	55	1999	1.458494233741769	0.773236192288015	0.004421949332431326	1.454072284409338	Slovenia
1419	55	2000	1.366471858883014	0.779578009745196	0.004221674695518947	1.362250184187495	Slovenia
1420	55	2001	1.340854357589961	0.786240775635761	0.004325106146697758	1.336529251443264	Slovenia
1421	55	2002	1.355144332371997	0.791805569443613	0.004392441596840091	1.350751890775157	Slovenia
1422	55	2003	1.472798098992776	0.796371530737719	0.004364771525314945	1.468433327467461	Slovenia
1423	55	2004	1.369900808926387	0.800962240122577	0.004328849656019584	1.365571959270367	Slovenia
1424	55	2005	1.301950196020128	0.805601248185604	0.004279439931443662	1.297670756088685	Slovenia
1425	55	2006	1.253797993978091	0.809708595222897	0.004283863555554108	1.249514130422537	Slovenia
1426	55	2007	1.302732510942147	0.813006319197598	0.004451520296710494	1.298280990645436	Slovenia
1427	55	2008	1.346417122132718	0.816347250277984	0.004472780935775441	1.341944341196943	Slovenia
1428	55	2009	1.283086201850575	0.818878560380979	0.004416980750197195	1.278669221100377	Slovenia
1429	55	2010	1.334740669023331	0.82117848598052	0.004199525313824616	1.330541143709506	Slovenia
1430	55	2011	1.333587927927236	0.823023560855118	0.004060591443595569	1.32952733648364	Slovenia
1431	55	2012	1.360808808621412	0.824336562677773	0.004396043416273937	1.356412765205138	Slovenia
1432	55	2013	1.28670728562544	0.825826275074906	0.004280948300535686	1.282426337324904	Slovenia
1433	55	2014	1.211786664835216	0.827799245827941	0.004321568470971897	1.207465096364244	Slovenia
1434	55	2015	1.137345796910859	0.829837070735453	0.004419587902847666	1.132926209008011	Slovenia
1435	55	2016	1.046435407981233	0.831367915132541	0.004459748343440771	1.041975659637792	Slovenia
1436	55	2017	1.086008744027323	0.833038139449118	0.004282981918540971	1.081725762108781	Slovenia
1437	55	2018	1.078395866697759	0.835472480610787	0.004438793952294536	1.073957072745465	Slovenia
1438	55	2019	1.084079197900964	0.838266782297842	0.004300000017961474	1.079779197883002	Slovenia
1439	55	2020	1.054064980913951	0.840373845574037	0.004427800498484878	1.049637180415466	Slovenia
1440	55	2021	1.01039604261148	0.842430731281465	0.004420371113888343	1.005975671497592	Slovenia
1441	57	1990	0.03897785313944602	0.622446576329452	0.004875935589976882	0.03410191754946913	Belarus
1442	57	1991	0.04608241188528091	0.627038266774523	0.004608109403873718	0.04147430248140719	Belarus
1443	57	1992	0.04972742097252043	0.632891737136784	0.004525656416702661	0.04520176455581777	Belarus
1444	57	1993	0.05306800522586812	0.639394169351269	0.004598068075880496	0.04846993714998762	Belarus
1445	57	1994	0.05015087445359363	0.64465278058669	0.004608884416471477	0.04554199003712216	Belarus
1446	57	1995	0.05310654923127619	0.648959503797064	0.004512661336180008	0.04859388789509618	Belarus
1447	57	1996	0.05235057851829208	0.652855220750827	0.004493680824072986	0.04785689769421909	Belarus
1448	57	1997	0.05316027834291904	0.655627296459504	0.004417003471378819	0.04874327487154022	Belarus
1449	57	1998	0.05464091839621198	0.657246466657203	0.004690895937428731	0.04995002245878324	Belarus
1450	57	1999	0.06160201607617623	0.660171009515746	0.004317387312494383	0.05728462876368184	Belarus
1451	57	2000	0.05907312910432278	0.664705822252137	0.004569520732481697	0.05450360837184108	Belarus
1452	57	2001	0.05764011459433812	0.671333268854148	0.00413167495645585	0.05350843963788227	Belarus
1453	57	2002	0.05920546311482718	0.678121782135605	0.004223440170507024	0.05498202294432016	Belarus
1454	57	2003	0.05597297522440743	0.68486855613275	0.00417529584600272	0.05179767937840471	Belarus
1455	57	2004	0.05481170682069287	0.692502135029653	0.004335107084920817	0.05047659973577205	Belarus
1456	57	2005	0.05327119793509326	0.698985482904355	0.004361933133329071	0.04890926480176419	Belarus
1457	57	2006	0.0487789511421766	0.705119102674127	0.004283293945940637	0.04449565719623596	Belarus
1458	57	2007	0.0462205131391922	0.711496561875696	0.004296688852951346	0.04192382428624085	Belarus
1459	57	2008	0.04596385287913048	0.719120871487284	0.004337935389825566	0.04162591748930491	Belarus
1460	57	2009	0.04706250613669876	0.727292783613496	0.004389101933327386	0.04267340420337137	Belarus
1461	57	2010	0.04765152036720145	0.734954626211817	0.004151973885531793	0.04349954648166966	Belarus
1462	57	2011	0.0510744315851511	0.739504325946655	0.004245327295565868	0.04682910428958523	Belarus
1463	57	2012	0.04983331343820479	0.743468837307909	0.004322767047341263	0.04551054639086353	Belarus
1464	57	2013	0.05477058901744955	0.748529322885796	0.004419672499155538	0.05035091651829401	Belarus
1465	57	2014	0.05429495651534988	0.753511479851413	0.004182191096766849	0.05011276541858303	Belarus
1466	57	2015	0.05230066954212484	0.758205742923593	0.00432402160556723	0.04797664793655761	Belarus
1467	57	2016	0.05290424970363166	0.764328221802501	0.004295934939577085	0.04860831476405458	Belarus
1468	57	2017	0.05171861569031664	0.771131465670885	0.004649074558138818	0.04706954113217782	Belarus
1469	57	2018	0.05318998877812589	0.776568956673705	0.004272461780406682	0.04891752699771921	Belarus
1470	57	2019	0.05526576797836862	0.780508018535969	0.004313644095458594	0.05095212388291002	Belarus
1471	57	2020	0.05564083715874729	0.782381564892966	0.004172813030244193	0.0514680241285031	Belarus
1472	57	2021	0.05591519513675001	0.784484710906639	0.004223522656788111	0.0516916724799619	Belarus
1473	58	1990	1.345022481200974	0.674967632130919	0.004385217383695103	1.340637263817279	Estonia
1474	58	1991	1.410906642009336	0.685223089296634	0.004390230066981258	1.406516411942355	Estonia
1475	58	1992	1.39301997835736	0.695586673779285	0.004496592430580105	1.38852338592678	Estonia
1476	58	1993	1.510743448467633	0.703693149995024	0.004251976869974528	1.506491471597658	Estonia
1477	58	1994	1.649406110603635	0.708456180899464	0.004430622679946717	1.644975487923688	Estonia
1478	58	1995	1.607554311301494	0.713172725189506	0.004334469694478647	1.603219841607015	Estonia
1479	58	1996	1.460436450908347	0.718813024217038	0.004300479027460753	1.456135971880887	Estonia
1480	58	1997	1.42615932383082	0.724652439639785	0.004458328962352575	1.421700994868467	Estonia
1481	58	1998	1.476321230552513	0.729027035230187	0.004467136444927225	1.471854094107586	Estonia
1482	58	1999	1.48221905782067	0.733250616186121	0.004293509151235881	1.477925548669434	Estonia
1483	58	2000	1.479471026147315	0.739713154351944	0.004215205964947662	1.475255820182367	Estonia
1484	58	2001	1.434349899763909	0.746602207163017	0.004358650342191002	1.429991249421718	Estonia
1485	58	2002	1.313681906170625	0.752629898252246	0.00440644681003463	1.30927545936059	Estonia
1486	58	2003	1.227496524707213	0.75781567757793	0.004340923234969086	1.223155601472244	Estonia
1487	58	2004	1.120787447552051	0.763223727128029	0.004344322145116482	1.116443125406934	Estonia
1488	58	2005	1.111448464185248	0.769112181926314	0.004313201398281158	1.107135262786967	Estonia
1489	58	2006	1.083381241433055	0.774451841771662	0.004388636791773085	1.078992604641282	Estonia
1490	58	2007	1.079051129321569	0.781074442846485	0.004355232109197744	1.074695897212372	Estonia
1491	58	2008	1.008021463952076	0.788598873704278	0.004421227811816842	1.003600236140259	Estonia
1492	58	2009	0.9471121375028724	0.794728212699059	0.004269205133232782	0.9428429323696396	Estonia
1493	58	2010	0.8723076834332917	0.800829717976428	0.004295865789016618	0.868011817644275	Estonia
1494	58	2011	0.9314183587189552	0.806633077522166	0.004261499769172979	0.9271568589497822	Estonia
1495	58	2012	0.976584344342346	0.811109357704526	0.004318675418390041	0.9722656689239559	Estonia
1496	58	2013	1.072872867869646	0.81488717677447	0.004207239648397081	1.068665628221249	Estonia
1497	58	2014	1.178910794235676	0.818770732051979	0.004370002459925065	1.17454079177575	Estonia
1498	58	2015	1.448331115715055	0.823221278492715	0.004267905435231447	1.444063210279823	Estonia
1499	58	2016	1.776773592740989	0.827364360092018	0.004198118501377401	1.772575474239612	Estonia
1500	58	2017	1.745587428385756	0.830975311283378	0.004298754387198123	1.741288673998557	Estonia
1501	58	2018	1.89344069639684	0.834566296193434	0.004309815564257486	1.889130880832582	Estonia
1502	58	2019	1.984442331309621	0.838573508963879	0.00422737787067486	1.980214953438946	Estonia
1503	58	2020	1.962913555067164	0.841817139147138	0.004471612624658993	1.958441942442505	Estonia
1504	58	2021	1.951939436945355	0.844917787360624	0.004405108729947878	1.947534328215407	Estonia
1505	59	1990	1.02114038722666	0.680193638285329	0.004249288186236987	1.016891099040423	Latvia
1506	59	1991	1.041352788387987	0.688117297290074	0.004284699564811059	1.037068088823176	Latvia
1507	59	1992	1.083638769277684	0.696157035504877	0.004391904466021413	1.079246864811663	Latvia
1508	59	1993	1.223056498670505	0.705249855159515	0.004332234488774736	1.21872426418173	Latvia
1509	59	1994	1.333436745772427	0.712531352821191	0.004415784292050779	1.329020961480377	Latvia
1510	59	1995	1.27126208567168	0.717639459211637	0.004255878690006418	1.267006206981674	Latvia
1511	59	1996	1.104946226066737	0.721139537892551	0.004233887371695802	1.100712338695041	Latvia
1512	59	1997	1.072721822804779	0.723746580428208	0.004376201595769522	1.06834562120901	Latvia
1513	59	1998	1.077692436980028	0.725427335933284	0.004348816062090976	1.073343620917937	Latvia
1514	59	1999	1.064992223244008	0.727219684959525	0.004469933002285302	1.060522290241723	Latvia
1515	59	2000	1.067694866276752	0.730951448728138	0.00438992999207778	1.063304936284674	Latvia
1516	59	2001	1.02534752172265	0.73629419637135	0.004328078372162002	1.021019443350488	Latvia
1517	59	2002	0.9637659162439612	0.741870440285041	0.004390297770552504	0.9593756184734087	Latvia
1518	59	2003	0.963301102673145	0.748168161846997	0.004351975868548233	0.9589491268045968	Latvia
1519	59	2004	0.8597503340090761	0.755263211009698	0.004495605135596908	0.8552547288734792	Latvia
1520	59	2005	0.8204830763177817	0.761929432669523	0.004481752261203148	0.8160013240565785	Latvia
1521	59	2006	0.900534316298482	0.768459928850117	0.004438516036020114	0.8960958002624619	Latvia
1522	59	2007	0.8411886477783179	0.776481958669804	0.004476096602382351	0.8367125511759356	Latvia
1523	59	2008	0.7552878599211932	0.786324573303851	0.004299672653450601	0.7509881872677426	Latvia
1524	59	2009	0.7261502224558458	0.794504426648315	0.004429116836455135	0.7217211056193907	Latvia
1525	59	2010	0.7759372731658665	0.798171594063957	0.004232561071469039	0.7717047120943974	Latvia
1526	59	2011	0.789801435826812	0.799080776427927	0.004187486512706721	0.7856139493141052	Latvia
1527	59	2012	0.7919473966204529	0.801026473960894	0.004284588280719732	0.7876628083397331	Latvia
1528	59	2013	0.9113788525448716	0.802660490277978	0.004268816738888057	0.9071100358059836	Latvia
1529	59	2014	0.9358971884463184	0.803721486035489	0.004389047021691695	0.9315081414246267	Latvia
1530	59	2015	1.153991358390388	0.806985994927815	0.004432315649670329	1.149559042740718	Latvia
1531	59	2016	1.359968008964154	0.811463590660605	0.004352527541203675	1.35561548142295	Latvia
1532	59	2017	1.451525407270646	0.816923118079976	0.004526028501648729	1.446999378768997	Latvia
1533	59	2018	1.605614083077815	0.821419809272627	0.004378803239907199	1.601235279837907	Latvia
1534	59	2019	1.569906467127716	0.824781776742666	0.004421523514678826	1.565484943613037	Latvia
1535	59	2020	1.526929533691525	0.827900448409988	0.004202505074263684	1.522727028617261	Latvia
1536	59	2021	1.526030139011733	0.830663516299797	0.00431800672831175	1.521712132283421	Latvia
1537	60	1990	1.144860900224764	0.668503937884641	0.004303795179995447	1.140557105044768	Lithuania
1538	60	1991	1.207208672879548	0.673234120792409	0.004368015557280979	1.202840657322267	Lithuania
1539	60	1992	1.198598688939076	0.680992879643758	0.004495754553496073	1.19410293438558	Lithuania
1540	60	1993	1.333378809756542	0.687480621018131	0.004403370649557791	1.328975439106984	Lithuania
1541	60	1994	1.338807081574635	0.69115165298429	0.004580783845971043	1.334226297728664	Lithuania
1542	60	1995	1.310839307513208	0.694734380082166	0.004289926309217164	1.306549381203991	Lithuania
1543	60	1996	1.226751555392626	0.698591300871233	0.004366791003358579	1.222384764389267	Lithuania
1544	60	1997	1.154964570298024	0.702840949666947	0.004356367915029673	1.150608202382995	Lithuania
1545	60	1998	1.147284384520301	0.707468182196716	0.004419256255130612	1.142865128265171	Lithuania
1546	60	1999	1.20215904102884	0.712834170940662	0.004400036383543866	1.197759004645296	Lithuania
1547	60	2000	1.174499040848938	0.719896959838609	0.004300862450293864	1.170198178398644	Lithuania
1548	60	2001	1.150644772871134	0.727133584877313	0.004313067934584897	1.146331704936549	Lithuania
1549	60	2002	1.089874725132314	0.733793397915696	0.004527032598237348	1.085347692534076	Lithuania
1550	60	2003	1.094423207718366	0.741229600875632	0.004306724658687205	1.090116483059679	Lithuania
1551	60	2004	1.015378585922034	0.748949762305515	0.004256817181908054	1.011121768740126	Lithuania
1552	60	2005	1.053527626219143	0.756352359983789	0.004478379502107797	1.049049246717035	Lithuania
1553	60	2006	1.096694117922415	0.763059124350272	0.004272896383040414	1.092421221539374	Lithuania
1554	60	2007	1.107653372036481	0.770229638520692	0.004291266599243814	1.103362105437237	Lithuania
1555	60	2008	1.035251290049866	0.778273711505288	0.004220084317189852	1.031031205732677	Lithuania
1556	60	2009	0.936319782066664	0.785689739125479	0.004528780913988182	0.9317910011526758	Lithuania
1557	60	2010	0.9560238014229028	0.793364681757828	0.004354595936286658	0.9516692054866162	Lithuania
1558	60	2011	0.98378015361418	0.800924994333688	0.004353301470699197	0.9794268521434808	Lithuania
1559	60	2012	1.002482031697016	0.8078270261595	0.004304987134917753	0.9981770445620978	Lithuania
1560	60	2013	1.112567016778965	0.813219722329104	0.004482485161214986	1.10808453161775	Lithuania
1561	60	2014	1.162515556894542	0.817886376021861	0.00437524435527406	1.158140312539268	Lithuania
1562	60	2015	1.47453089964963	0.823112629019743	0.004311832468891367	1.470219067180738	Lithuania
1563	60	2016	1.683823364289148	0.829303695106582	0.004379572486263743	1.679443791802884	Lithuania
1564	60	2017	1.742191085535069	0.8358717398516	0.004372915659463388	1.737818169875606	Lithuania
1565	60	2018	1.920634416305779	0.841918910402675	0.004374552532018088	1.916259863773761	Lithuania
1566	60	2019	1.997474564611144	0.847906338850069	0.004411194319029107	1.993063370292115	Lithuania
1567	60	2020	1.966469275396179	0.85275238761541	0.004272883404738842	1.96219639199144	Lithuania
1568	60	2021	1.961779481198452	0.856484049109405	0.004404444870110179	1.957375036328342	Lithuania
1569	61	1990	0.4020788094592513	0.604251762377742	0.004660496142019019	0.3974183133172323	Republic of Moldova
1570	61	1991	0.5284828407892963	0.607270773865529	0.004974282556520124	0.5235085582327762	Republic of Moldova
1571	61	1992	0.5319100463907241	0.609664558440288	0.005055910708703189	0.526854135682021	Republic of Moldova
1572	61	1993	0.5529189036440844	0.614152920432239	0.004764365875139392	0.548154537768945	Republic of Moldova
1573	61	1994	0.5735697382007512	0.617603766824611	0.004867990686515888	0.5687017475142353	Republic of Moldova
1574	61	1995	0.6037353336277748	0.620951321121127	0.004712122837561943	0.5990232107902128	Republic of Moldova
1575	61	1996	0.5919863445840648	0.623113983844076	0.004840519665043069	0.5871458249190218	Republic of Moldova
1576	61	1997	0.5349799712593821	0.624370104753213	0.004784597121658656	0.5301953741377234	Republic of Moldova
1577	61	1998	0.5199536021444817	0.62411676120849	0.004479110609118105	0.5154744915353636	Republic of Moldova
1578	61	1999	0.5571984819581072	0.622834528688654	0.004786272546516896	0.5524122094115903	Republic of Moldova
1579	61	2000	0.5733691647556515	0.622004933502906	0.00491803705348236	0.5684511277021691	Republic of Moldova
1580	61	2001	0.5400823276773874	0.622936409943787	0.004652480837702333	0.5354298468396851	Republic of Moldova
1581	61	2002	0.5234657992506705	0.625874844526255	0.004934885295817414	0.5185309139548531	Republic of Moldova
1582	61	2003	0.507071318675948	0.629985044767633	0.004673636815583269	0.5023976818603647	Republic of Moldova
1583	61	2004	0.4608465544218405	0.635394821992876	0.004673530370878487	0.4561730240509621	Republic of Moldova
1584	61	2005	0.4659640897696747	0.641530965095913	0.004704298789320135	0.4612597909803546	Republic of Moldova
1585	61	2006	0.4653288468501123	0.647996263561811	0.004526118445681368	0.460802728404431	Republic of Moldova
1586	61	2007	0.4502769441988654	0.65421585059876	0.0044675980077887	0.4458093461910768	Republic of Moldova
1587	61	2008	0.4235017506726299	0.661046597063232	0.004465249771572226	0.4190365009010577	Republic of Moldova
1588	61	2009	0.4121871031553612	0.666284393801024	0.004333330756200716	0.4078537723991605	Republic of Moldova
1589	61	2010	0.4341772649293239	0.671989615961323	0.004356929413567755	0.4298203355157562	Republic of Moldova
1590	61	2011	0.4094840398997869	0.678004136643775	0.004320411949497636	0.4051636279502893	Republic of Moldova
1591	61	2012	0.4296875325146377	0.682979795888934	0.004329205007120227	0.4253583275075175	Republic of Moldova
1592	61	2013	0.471412194148662	0.688519174704066	0.004353623370369553	0.4670585707782924	Republic of Moldova
1593	61	2014	0.5455734089167763	0.694104557276994	0.004349447256492245	0.5412239616602841	Republic of Moldova
1594	61	2015	0.7058908406143378	0.699355166217478	0.004266918743568566	0.7016239218707693	Republic of Moldova
1595	61	2016	0.7882144111469823	0.70514454200476	0.004277849301616012	0.7839365618453663	Republic of Moldova
1596	61	2017	0.7856869194014836	0.711206637139458	0.004465633209258657	0.781221286192225	Republic of Moldova
1597	61	2018	0.8498217790727844	0.717244426652362	0.004414082043324551	0.84540769702946	Republic of Moldova
1598	61	2019	0.8506260913630059	0.723011647628002	0.004454583750524799	0.8461715076124812	Republic of Moldova
1599	61	2020	0.8476896383142554	0.727710540349217	0.004352719051285756	0.8433369192629696	Republic of Moldova
1600	61	2021	0.848422119790925	0.732214875427507	0.004255092017780309	0.8441670277731447	Republic of Moldova
1601	62	1990	0.914402382523976	0.671600578021767	0.004490527777809581	0.9099118547461664	Russian Federation
1602	62	1991	0.9191438115915732	0.680099211484661	0.004321784702740259	0.914822026888833	Russian Federation
1603	62	1992	0.9662407506208324	0.688068021982768	0.004415692313542823	0.9618250583072896	Russian Federation
1604	62	1993	1.074443757721441	0.692036194318927	0.004424197134957628	1.070019560586483	Russian Federation
1605	62	1994	1.070169585789878	0.694144966076361	0.004421602496177994	1.0657479832937	Russian Federation
1606	62	1995	1.03014686190765	0.697854213747881	0.004298546640868808	1.025848315266782	Russian Federation
1607	62	1996	0.9659851748920972	0.701468230734779	0.004250379734958338	0.9617347951571389	Russian Federation
1608	62	1997	0.8888261682878792	0.703752867289891	0.004252141197447537	0.8845740270904316	Russian Federation
1609	62	1998	0.8817117192278443	0.705198518088381	0.004325452781567873	0.8773862664462765	Russian Federation
1610	62	1999	1.063390866092449	0.706863537909859	0.004511967595901131	1.058878898496548	Russian Federation
1611	62	2000	1.117958148785186	0.708643647769121	0.004326871658197246	1.113631277126988	Russian Federation
1612	62	2001	1.055730714834242	0.710570359001004	0.004342766014652055	1.05138794881959	Russian Federation
1613	62	2002	1.013197746065108	0.713460956547605	0.004367455220121942	1.008830290844986	Russian Federation
1614	62	2003	0.9961501585105648	0.718875116049301	0.004246385564652152	0.9919037729459126	Russian Federation
1615	62	2004	0.923227156445152	0.726305319497695	0.004473615343629756	0.9187535411015222	Russian Federation
1616	62	2005	0.9374535892852044	0.733592776524904	0.004213405930442098	0.9332401833547623	Russian Federation
1617	62	2006	0.8785547264551367	0.740064663588135	0.004198729994004714	0.8743559964611319	Russian Federation
1618	62	2007	0.8348526373806243	0.746191512265979	0.004199908565355758	0.8306527288152685	Russian Federation
1619	62	2008	0.8355928152831428	0.752623243282606	0.004221016380416122	0.8313717989027266	Russian Federation
1620	62	2009	0.8080256680915213	0.757960404689196	0.004483551307152917	0.8035421167843684	Russian Federation
1621	62	2010	0.8021775730586307	0.763320116187813	0.004223841426025818	0.7979537316326049	Russian Federation
1622	62	2011	0.7888685115103862	0.767633587927234	0.004215368321943789	0.7846531431884424	Russian Federation
1623	62	2012	0.7901224098340077	0.77192038427212	0.004433297829694065	0.7856891120043137	Russian Federation
1624	62	2013	0.8159352724107256	0.776526978961411	0.004413327919990702	0.8115219444907349	Russian Federation
1625	62	2014	0.9978210219562904	0.780617524284297	0.004383965799327601	0.9934370561569628	Russian Federation
1626	62	2015	1.25226509848243	0.784913773964283	0.004247628251942448	1.248017470230487	Russian Federation
1627	62	2016	1.483155873546481	0.790330149439335	0.004197058514699865	1.478958815031781	Russian Federation
1628	62	2017	1.572423957029503	0.79566948446832	0.004467837262851968	1.567956119766651	Russian Federation
1629	62	2018	1.732297341395007	0.800108144129611	0.004458278367420864	1.727839063027586	Russian Federation
1630	62	2019	1.825272797242164	0.803658201264112	0.004195491305976847	1.821077305936187	Russian Federation
1631	62	2020	1.799202797431616	0.806011474298182	0.004286974693888598	1.794915822737728	Russian Federation
1632	62	2021	1.831002348041259	0.808536004906566	0.004431605780986657	1.826570742260273	Russian Federation
1633	63	1990	0.5095682870848302	0.647461465528387	0.004453488390516768	0.5051147986943134	Ukraine
1634	63	1991	0.5397775282421912	0.651950021194653	0.004523213745141332	0.5352543144970499	Ukraine
1635	63	1992	0.5714636555460041	0.657600333165733	0.004404180540321958	0.5670594750056821	Ukraine
1636	63	1993	0.607002446581637	0.66286740459174	0.004426956835160968	0.6025754897464761	Ukraine
1637	63	1994	0.6398388502941221	0.665506374866164	0.00423225891792157	0.6356065913762006	Ukraine
1638	63	1995	0.6865926719549492	0.666950166648749	0.004383972750785697	0.6822086992041635	Ukraine
1639	63	1996	0.6685743332994386	0.668104744367524	0.004326831736753707	0.6642475015626849	Ukraine
1640	63	1997	0.6431171100224201	0.669207845755283	0.004220119531452938	0.6388969904909672	Ukraine
1641	63	1998	0.6081899408469539	0.670322300548544	0.004364993494417697	0.6038249473525362	Ukraine
1642	63	1999	0.6329980457813351	0.670642905451183	0.004211799272548148	0.628786246508787	Ukraine
1643	63	2000	0.6534508254347088	0.671095000943321	0.004432665252553343	0.6490181601821554	Ukraine
1644	63	2001	0.6469269814528203	0.672467819796801	0.004298759221663642	0.6426282222311567	Ukraine
1645	63	2002	0.659934924474198	0.674543220896083	0.004338498861193359	0.6555964256130047	Ukraine
1646	63	2003	0.6650163344916596	0.678614636476308	0.004327776514595654	0.6606885579770639	Ukraine
1647	63	2004	0.6881175265534516	0.685380936146257	0.004322168801893306	0.6837953577515583	Ukraine
1648	63	2005	0.7133900386172499	0.692023300673985	0.004205994991089604	0.7091840436261603	Ukraine
1649	63	2006	0.6889527229675281	0.698093382536473	0.004390702090234173	0.6845620208772939	Ukraine
1650	63	2007	0.7211810211390816	0.704202307705725	0.004369301485938452	0.716811719653143	Ukraine
1651	63	2008	0.7293102725968432	0.710980183909559	0.004395819648565722	0.7249144529482775	Ukraine
1652	63	2009	0.6498347851359534	0.716185465482395	0.004353909229833803	0.6454808759061196	Ukraine
1653	63	2010	0.6180510224268607	0.72101987022281	0.004297272217798137	0.6137537502090625	Ukraine
1654	63	2011	0.5906165932502657	0.724891957373533	0.004294133349794225	0.5863224599004715	Ukraine
1655	63	2012	0.596177199959733	0.728817199844111	0.00434447060119894	0.591832729358534	Ukraine
1656	63	2013	0.6041701002054118	0.734033572821072	0.00443534236666213	0.5997347578387497	Ukraine
1657	63	2014	0.5917156401215706	0.739883556959807	0.004356786484238583	0.5873588536373321	Ukraine
1658	63	2015	0.5813372168976065	0.743790863159826	0.004372411634350992	0.5769648052632556	Ukraine
1659	63	2016	0.5808640011041792	0.746857988843031	0.004385462195510953	0.5764785389086683	Ukraine
1660	63	2017	0.5799608506693965	0.750593324392773	0.004349426587887915	0.5756114240815086	Ukraine
1661	63	2018	0.5937597882731668	0.754451727274318	0.004252335182407157	0.5895074530907596	Ukraine
1662	63	2019	0.6072073082276956	0.757980081219807	0.004383906144937285	0.6028234020827583	Ukraine
1663	63	2020	0.5756907645778864	0.759929872218543	0.004237129947077416	0.571453634630809	Ukraine
1664	63	2021	0.5781197532877196	0.760773912846782	0.004443690504064896	0.5736760627836547	Ukraine
1665	66	1990	2.595080215030153	0.66608191698766	0.004534598550530585	2.590545616479623	Brunei Darussalam
1666	66	1991	2.569324235183164	0.671233831388631	0.004268070611214506	2.56505616457195	Brunei Darussalam
1667	66	1992	2.540996807469848	0.676702526223706	0.004190519419849783	2.536806288049998	Brunei Darussalam
1668	66	1993	2.50857867924516	0.682175439911044	0.004223044017852358	2.504355635227308	Brunei Darussalam
1669	66	1994	2.464398807211179	0.68739409348098	0.004459568076343025	2.459939239134836	Brunei Darussalam
1670	66	1995	2.400446538453834	0.692471156008533	0.004292045848502059	2.396154492605333	Brunei Darussalam
1671	66	1996	2.351765326072815	0.697602233240377	0.004415735591627271	2.347349590481187	Brunei Darussalam
1672	66	1997	2.351483916431882	0.702944386203433	0.004388395928484853	2.347095520503398	Brunei Darussalam
1673	66	1998	2.337803845211086	0.708630119469791	0.004298447551011224	2.333505397660075	Brunei Darussalam
1674	66	1999	2.338101770871822	0.714851237118356	0.004420772218945308	2.333680998652877	Brunei Darussalam
1675	66	2000	2.313692155449294	0.72155249267874	0.004109007096968729	2.309583148352325	Brunei Darussalam
1676	66	2001	2.273027497321679	0.728535069338112	0.004411371356211748	2.268616125965467	Brunei Darussalam
1677	66	2002	2.258972004735962	0.735343916434566	0.004398965167747329	2.254573039568215	Brunei Darussalam
1678	66	2003	2.237779965345041	0.741578091315293	0.004188997958520363	2.23359096738652	Brunei Darussalam
1679	66	2004	2.223737229570289	0.747311714682537	0.004428686361395665	2.219308543208894	Brunei Darussalam
1680	66	2005	2.160494886771326	0.752481792632817	0.004435610988149409	2.156059275783177	Brunei Darussalam
1681	66	2006	2.123022980084106	0.75731865511743	0.004306342366479944	2.118716637717626	Brunei Darussalam
1682	66	2007	2.118375667867789	0.761643128654341	0.004342540673065665	2.114033127194723	Brunei Darussalam
1683	66	2008	2.073960873951622	0.765714260433754	0.004355532229148259	2.069605341722474	Brunei Darussalam
1684	66	2009	2.081924925246918	0.769601681624648	0.00430429199599093	2.077620633250927	Brunei Darussalam
1685	66	2010	2.089494492162257	0.773219221249055	0.00436494618729448	2.085129545974962	Brunei Darussalam
1686	66	2011	2.100307940701003	0.776631893191597	0.004280734002806714	2.096027206698196	Brunei Darussalam
1687	66	2012	2.113307996159493	0.780216551684601	0.004279624684167747	2.109028371475326	Brunei Darussalam
1688	66	2013	2.18645133204233	0.784017040989581	0.00437188877868701	2.182079443263643	Brunei Darussalam
1689	66	2014	2.209623902633013	0.787733289361499	0.004207268183772012	2.205416634449241	Brunei Darussalam
1690	66	2015	2.263940521946875	0.791367566956237	0.004365285495347777	2.259575236451528	Brunei Darussalam
1691	66	2016	2.376145252604307	0.794980772397229	0.00441092944174264	2.371734323162564	Brunei Darussalam
1692	66	2017	2.346845491759303	0.798309936375838	0.004488010164867482	2.342357481594436	Brunei Darussalam
1693	66	2018	2.256956573160284	0.801436553226482	0.004403074681209297	2.252553498479075	Brunei Darussalam
1694	66	2019	2.153093124784942	0.804499388246421	0.004358035281417988	2.148735089503524	Brunei Darussalam
1695	66	2020	1.98224108471852	0.80742409075008	0.004274891516417531	1.977966193202102	Brunei Darussalam
1696	66	2021	1.939174227814788	0.810234366947283	0.00430611395822708	1.934868113856561	Brunei Darussalam
1697	67	1990	1.785075963586616	0.790253515528297	0.004321224066078795	1.780754739520537	Japan
1698	67	1991	1.748302032876304	0.794616189497547	0.004380895588447011	1.743921137287857	Japan
1699	67	1992	1.69697063259136	0.799156224748283	0.0041731829095528	1.692797449681808	Japan
1700	67	1993	1.646797119474767	0.802972994199584	0.004232328523951514	1.642564790950815	Japan
1701	67	1994	1.664777681001901	0.806689483098495	0.004479332663655772	1.660298348338245	Japan
1702	67	1995	1.617642467597476	0.810510771484257	0.00435018727325033	1.613292280324226	Japan
1703	67	1996	1.552581972570143	0.813870745535327	0.004145375891018554	1.548436596679125	Japan
1704	67	1997	1.497819161701395	0.816675782376649	0.004335533065503776	1.493483628635891	Japan
1705	67	1998	1.486453871204837	0.819016201504856	0.004334433488339715	1.482119437716497	Japan
1706	67	1999	1.472453422599927	0.82106663705133	0.004294461743878677	1.468158960856048	Japan
1707	67	2000	1.42718537632623	0.822938998623378	0.00429884403160985	1.42288653229462	Japan
1708	67	2001	1.366269790419037	0.824723241254759	0.004348208316930206	1.361921582102107	Japan
1709	67	2002	1.316780923786662	0.82693677356819	0.004341301085494353	1.312439622701167	Japan
1710	67	2003	1.253872521875756	0.829392223273124	0.004332519026349386	1.249540002849407	Japan
1711	67	2004	1.225857880722651	0.832037381275171	0.004166031129880654	1.22169184959277	Japan
1712	67	2005	1.217341307431873	0.834288685362289	0.004335222639623304	1.21300608479225	Japan
1713	67	2006	1.17603626641926	0.836222264006662	0.004179304845009961	1.17185696157425	Japan
1714	67	2007	1.148174975939744	0.83829415979033	0.004408594032640443	1.143766381907104	Japan
1715	67	2008	1.135995351318209	0.840301217168455	0.004286777479556617	1.131708573838653	Japan
1716	67	2009	1.129982011209601	0.842133664144895	0.004375915368940998	1.12560609584066	Japan
1717	67	2010	1.148504081963785	0.844361810771781	0.004272863190331073	1.144231218773454	Japan
1718	67	2011	1.140752035186398	0.846750266822805	0.00447170235454614	1.136280332831852	Japan
1719	67	2012	1.084730984239511	0.849061489406189	0.004423844145070098	1.080307140094441	Japan
1720	67	2013	1.068118802529746	0.851356993626047	0.004426701451076526	1.063692101078669	Japan
1721	67	2014	1.054739613241208	0.85369274935716	0.004406453802508686	1.0503331594387	Japan
1722	67	2015	1.053617908075513	0.856097498738686	0.004406040397352095	1.049211867678161	Japan
1723	67	2016	1.100645622351633	0.858698173210648	0.004331964910893172	1.096313657440739	Japan
1724	67	2017	1.238779172007484	0.861393308858287	0.004329564881964085	1.23444960712552	Japan
1725	67	2018	1.296107882394282	0.864237136659234	0.004274731827062704	1.29183315056722	Japan
1726	67	2019	1.301555990409726	0.867148183486851	0.004308266977209473	1.297247723432517	Japan
1727	67	2020	1.272005003828644	0.869106879336459	0.004208335397179992	1.267796668431464	Japan
1728	67	2021	1.290868063516728	0.871241812572128	0.004411675542465548	1.286456387974262	Japan
1729	68	1990	2.914401968121402	0.692329306595283	0.004180219192239429	2.910221748929163	Republic of Korea
1730	68	1991	2.828922047604388	0.702631128494537	0.004446056688379339	2.824475990916009	Republic of Korea
1731	68	1992	2.749023568238444	0.712440841630159	0.004263707157613734	2.74475986108083	Republic of Korea
1732	68	1993	2.654394982361944	0.722286739631754	0.004290230370058877	2.650104751991885	Republic of Korea
1733	68	1994	2.557979828876496	0.732197906155207	0.00414152758548448	2.553838301291012	Republic of Korea
1734	68	1995	2.437808867198518	0.741940029590316	0.004338616232861382	2.433470250965657	Republic of Korea
1735	68	1996	2.370535124602023	0.751553240476733	0.004461066754967082	2.366074057847056	Republic of Korea
1736	68	1997	2.373896758443309	0.760591683388116	0.00427819295628401	2.369618565487025	Republic of Korea
1737	68	1998	2.450563036061958	0.76828188532262	0.004344728820309993	2.446218307241648	Republic of Korea
1738	68	1999	2.55798787446258	0.776773436337718	0.004331038906972976	2.553656835555608	Republic of Korea
1739	68	2000	2.640963143023969	0.785428821409438	0.004416228261478793	2.63654691476249	Republic of Korea
1740	68	2001	2.693076246191886	0.793496280690955	0.004262028231450046	2.688814217960436	Republic of Korea
1741	68	2002	2.742459249563942	0.801024295470106	0.004380367861115804	2.738078881702826	Republic of Korea
1742	68	2003	2.699300747108236	0.807687785876648	0.00436935129083733	2.694931395817399	Republic of Korea
1743	68	2004	2.562914850824803	0.813720926701095	0.004254645309593859	2.558660205515209	Republic of Korea
1744	68	2005	2.450948439046661	0.819093399889013	0.004351244931674382	2.446597194114987	Republic of Korea
1745	68	2006	2.311590742157851	0.824179820431794	0.004264084254143835	2.307326657903707	Republic of Korea
1746	68	2007	2.195104690317575	0.82912795326169	0.004353591517586767	2.190751098799988	Republic of Korea
1747	68	2008	2.062641129420177	0.833894626872214	0.004409473807121467	2.058231655613056	Republic of Korea
1748	68	2009	1.96455601877412	0.838108330520764	0.004435976827494773	1.960120041946625	Republic of Korea
1749	68	2010	1.867217711205353	0.84251142929369	0.004330470065932185	1.862887241139421	Republic of Korea
1750	68	2011	1.770439750283623	0.846913228744834	0.00434073059220368	1.766099019691419	Republic of Korea
1751	68	2012	1.665839825461551	0.851140262773848	0.004560823697237226	1.661279001764314	Republic of Korea
1752	68	2013	1.562204691783955	0.855441000170575	0.004384958729385157	1.55781973305457	Republic of Korea
1753	68	2014	1.475013694771447	0.859665567500037	0.00436145214558114	1.470652242625866	Republic of Korea
1754	68	2015	1.413243053635325	0.863907408481354	0.004221208548469801	1.409021845086855	Republic of Korea
1755	68	2016	1.367111703374552	0.868317824083966	0.004223332787046344	1.362888370587505	Republic of Korea
1756	68	2017	1.307981274096202	0.87261776393019	0.004433362339668481	1.303547911756534	Republic of Korea
1757	68	2018	1.316496429194704	0.876823316849569	0.004425632129257317	1.312070797065446	Republic of Korea
1758	68	2019	1.347430241660877	0.88073150966869	0.004380224785225152	1.343050016875652	Republic of Korea
1759	68	2020	1.318075925358115	0.883717569055359	0.004518330068267139	1.313557595289848	Republic of Korea
1760	68	2021	1.347893590394271	0.886675266756997	0.004396175729745675	1.343497414664525	Republic of Korea
1761	69	1990	1.590927283498207	0.686404444349548	0.004394775138081357	1.586532508360126	Singapore
1762	69	1991	1.484917310694894	0.695055557646282	0.004354090576172563	1.480563220118721	Singapore
1763	69	1992	1.484821905502244	0.703427834229016	0.004249791635619627	1.480572113866624	Singapore
1764	69	1993	1.375127907091822	0.712315203759158	0.004495199384854736	1.370632707706967	Singapore
1765	69	1994	1.404374682379754	0.721256796938456	0.004140281098041715	1.400234401281713	Singapore
1766	69	1995	1.36800873187282	0.729982231248165	0.004446407681412037	1.363562324191408	Singapore
1767	69	1996	1.334493219308411	0.739028234741754	0.004354906559446729	1.330138312748964	Singapore
1768	69	1997	1.339782602403446	0.747571897605582	0.004332261977911918	1.335450340425535	Singapore
1769	69	1998	1.280713519234368	0.754873203577067	0.004260967779375387	1.276452551454993	Singapore
1770	69	1999	1.221386511018573	0.760831136110222	0.004433475914197749	1.216953035104375	Singapore
1771	69	2000	1.204081355360522	0.767717370394546	0.004274022012789186	1.199807333347733	Singapore
1772	69	2001	1.174839999562837	0.774294656621655	0.004403335659247465	1.170436663903589	Singapore
1773	69	2002	1.220876697507699	0.77973576984914	0.004331320950180264	1.216545376557519	Singapore
1774	69	2003	1.155637340345732	0.784165555316375	0.004279972911950926	1.151357367433781	Singapore
1775	69	2004	1.099982690233979	0.789852773877056	0.004308536277103142	1.095674153956876	Singapore
1776	69	2005	0.9683044619143648	0.796455750753104	0.004504165167175172	0.9638002967471896	Singapore
1777	69	2006	0.9702532754949016	0.803342694397764	0.004326745982586784	0.9659265295123148	Singapore
1778	69	2007	0.9289568692179871	0.810625304101189	0.004274231383407674	0.9246826378345795	Singapore
1779	69	2008	0.899036005276883	0.818124162030734	0.00435305868824181	0.8946829465886412	Singapore
1780	69	2009	0.8413226656372765	0.824251515940882	0.004304265636170516	0.837018400001106	Singapore
1781	69	2010	0.8114967010359321	0.830222159553543	0.004275292588023902	0.8072214084479081	Singapore
1782	69	2011	0.7685416380166733	0.833829607920547	0.004407443245744348	0.7641341947709289	Singapore
1783	69	2012	0.7397650505074931	0.837391806757054	0.004587213979602933	0.7351778365278901	Singapore
1784	69	2013	0.6962263847873561	0.840420177683154	0.004255762991863733	0.6919706217954924	Singapore
1785	69	2014	0.6769568815059468	0.842894537933952	0.004284630042997149	0.6726722514629496	Singapore
1786	69	2015	0.6571476708347633	0.84540185703118	0.004221614855096222	0.6529260559796671	Singapore
1787	69	2016	0.630360355845773	0.847596998735509	0.004290104469658457	0.6260702513761145	Singapore
1788	69	2017	0.6795757401310981	0.849051517606326	0.004300924123040401	0.6752748160080577	Singapore
1789	69	2018	0.6703404591462637	0.850762728725121	0.004241633423718863	0.6660988257225449	Singapore
1790	69	2019	0.6638386052761813	0.852497337757222	0.004364797298681872	0.6594738079774994	Singapore
1791	69	2020	0.6367020803490889	0.854296009592945	0.00440906166124305	0.6322930186878459	Singapore
1792	69	2021	0.6309127247833716	0.856097766112729	0.00436768265361061	0.6265450421297609	Singapore
1793	71	1990	2.320983482145464	0.725982519157417	0.004426494789296385	2.316556987356168	Australia
1794	71	1991	2.26776320791202	0.729759858781312	0.00443635422021119	2.263326853691809	Australia
1795	71	1992	2.288173698214448	0.73390140434283	0.004249673129256156	2.283924025085192	Australia
1796	71	1993	2.196544249220485	0.738374743085692	0.004232330240920179	2.192311918979565	Australia
1797	71	1994	2.310502706839318	0.742846571880912	0.004274310177598695	2.306228396661719	Australia
1798	71	1995	2.310371091776772	0.747426824081883	0.00441136075896806	2.305959731017804	Australia
1799	71	1996	2.227037686823127	0.751991736090285	0.004278723047955119	2.222758963775172	Australia
1800	71	1997	2.084108205732043	0.756633901347637	0.004368167638316219	2.079740038093727	Australia
1801	71	1998	2.114753248827862	0.761133265356106	0.004417940722441	2.110335308105421	Australia
1802	71	1999	2.163383578914941	0.765697505930953	0.004299018396209631	2.159084560518731	Australia
1803	71	2000	2.165151457739111	0.770223843075912	0.004251588156739565	2.160899869582371	Australia
1804	71	2001	2.199783150594907	0.774662787384155	0.004254364067515116	2.195528786527392	Australia
1805	71	2002	2.305769419547481	0.779360940006122	0.004468100635339682	2.301301318912142	Australia
1806	71	2003	2.310355974683029	0.783600180802991	0.004276246603684796	2.306079728079344	Australia
1807	71	2004	2.278394056106531	0.787016543130049	0.004361054954142745	2.274033001152388	Australia
1808	71	2005	2.210987607896306	0.789615521287164	0.004322185022962715	2.206665422873344	Australia
1809	71	2006	2.228676341849493	0.791155687742942	0.00435472618770578	2.224321615661787	Australia
1810	71	2007	2.286702969725917	0.792532682754436	0.004335605189311294	2.282367364536606	Australia
1811	71	2008	2.276928328533085	0.795292900277512	0.004161799632210091	2.272766528900875	Australia
1812	71	2009	2.21640237590221	0.799174373217167	0.004418673877014242	2.211983702025195	Australia
1813	71	2010	2.213207064779927	0.803561543809643	0.004403352428535354	2.208803712351392	Australia
1814	71	2011	2.132292797152874	0.807520219913819	0.004138876039788741	2.128153921113085	Australia
1815	71	2012	2.047206490641074	0.811644461488936	0.004209142335620618	2.042997348305453	Australia
1816	71	2013	2.022578317349752	0.816453661448137	0.004374612778110411	2.018203704571642	Australia
1817	71	2014	2.045200364292155	0.820840850321621	0.004254849854897058	2.040945514437258	Australia
1818	71	2015	2.069580487992956	0.824860715173108	0.004340587703593359	2.065239900289363	Australia
1819	71	2016	2.07034790417848	0.828559943182664	0.004337581497999151	2.06601032268048	Australia
1820	71	2017	2.02829664671401	0.831798265550707	0.004327773617183731	2.023968873096826	Australia
1821	71	2018	1.981030842451787	0.835354624190932	0.004321834510241141	1.976709007941546	Australia
1822	71	2019	2.028676047308877	0.839317426059217	0.004357599089836707	2.02431844821904	Australia
1823	71	2020	1.90354493443907	0.842051314482691	0.0043032574066341	1.899241677032436	Australia
1824	71	2021	1.957648431025781	0.844252813727575	0.004389137709661398	1.95325929331612	Australia
1825	72	1990	2.403174240254559	0.752321654884833	0.004079920669057426	2.399094319585502	New Zealand
1826	72	1991	2.301729605972441	0.755616090554557	0.00434029656872902	2.297389309403712	New Zealand
1827	72	1992	2.198846472932047	0.759461372351944	0.004220795711516786	2.19462567722053	New Zealand
1828	72	1993	2.214309164354548	0.763634604405382	0.004384662447176931	2.209924501907371	New Zealand
1829	72	1994	2.215012261791045	0.767118657876439	0.004526954806176273	2.210485306984869	New Zealand
1830	72	1995	2.340163840604755	0.769998036424639	0.004337685926066276	2.335826154678688	New Zealand
1831	72	1996	2.366229448809756	0.773575283251135	0.004338563161473103	2.361890885648283	New Zealand
1832	72	1997	2.414439687035953	0.778205776484177	0.004255457481201571	2.410184229554752	New Zealand
1833	72	1998	2.650770713482892	0.78173075719617	0.004373348371042872	2.64639736511185	New Zealand
1834	72	1999	2.680256707506308	0.784428637621383	0.004399239005434031	2.675857468500874	New Zealand
1835	72	2000	2.87458606582903	0.787659557491679	0.004392883856002837	2.870193181973027	New Zealand
1836	72	2001	2.916654121622023	0.791426079291696	0.004293944124038329	2.912360177497984	New Zealand
1837	72	2002	2.989673377369606	0.794519590986489	0.004300170762775686	2.98537320660683	New Zealand
1838	72	2003	2.791690005738499	0.796286883438684	0.004348340098433183	2.787341665640065	New Zealand
1839	72	2004	2.594058908968251	0.798177476508371	0.004407885334818892	2.589651023633432	New Zealand
1840	72	2005	2.660839379267235	0.799107294338124	0.00440352293813523	2.656435856329099	New Zealand
1841	72	2006	2.643021183720462	0.798456865675295	0.004411946883935555	2.638609236836526	New Zealand
1842	72	2007	2.517743885450777	0.798447615942533	0.004334601580880327	2.513409283869897	New Zealand
1843	72	2008	2.471997013830439	0.799669513648105	0.004381362994622965	2.467615650835816	New Zealand
1844	72	2009	2.477525777713947	0.801727534577573	0.004303039298764113	2.473222738415183	New Zealand
1845	72	2010	2.383224560206902	0.805133184751295	0.00416349068799777	2.379061069518904	New Zealand
1846	72	2011	2.429339174519404	0.809760351959867	0.004401839480833869	2.42493733503857	New Zealand
1847	72	2012	2.324371680266129	0.814957563823326	0.004274112205564992	2.320097568060564	New Zealand
1848	72	2013	2.255310928246077	0.820145989650422	0.004277778308014288	2.251033149938063	New Zealand
1849	72	2014	2.220144374367622	0.823908943687562	0.004258025748950946	2.215886348618671	New Zealand
1850	72	2015	2.216937305542406	0.82746249334817	0.004345771289105823	2.2125915342533	New Zealand
1851	72	2016	2.205839821247092	0.831843966678668	0.00427730140006519	2.201562519847027	New Zealand
1852	72	2017	2.179319204936707	0.836301794613403	0.00427050524605951	2.175048699690648	New Zealand
1853	72	2018	2.151173783053876	0.840597863184845	0.004449672688712078	2.146724110365164	New Zealand
1854	72	2019	2.136027218097457	0.844533208807291	0.004378822010355824	2.131648396087101	New Zealand
1855	72	2020	2.008172270070816	0.847398736836909	0.004356786468072736	2.003815483602744	New Zealand
1856	72	2021	2.068118484344968	0.849442498970719	0.004356758445616183	2.063761725899352	New Zealand
1857	74	1990	0.1844827185238192	0.761463880346533	0.004325553015230781	0.1801571655085885	Andorra
1858	74	1991	0.182528112453362	0.764709071138693	0.004321610032314582	0.1782065024210474	Andorra
1859	74	1992	0.1825886896226206	0.767188282487657	0.004225347166741933	0.1783633424558787	Andorra
1860	74	1993	0.1833495129041626	0.768953827567811	0.004300008639541868	0.1790495042646207	Andorra
1861	74	1994	0.1838397697776357	0.77002376454004	0.004274895245629995	0.1795648745320058	Andorra
1862	74	1995	0.1815733142458799	0.77098868338163	0.004434020298243288	0.1771392939476366	Andorra
1863	74	1996	0.1803766515587217	0.772403470644367	0.004339494624509922	0.1760371569342118	Andorra
1864	74	1997	0.1781019812057849	0.774580970737089	0.004418714477931344	0.1736832667278536	Andorra
1865	74	1998	0.1765872080394058	0.776972577800595	0.004281402926903256	0.1723058051125025	Andorra
1866	74	1999	0.1749617629653229	0.779629634395052	0.004314875746558857	0.170646887218764	Andorra
1867	74	2000	0.1739125109928992	0.781976505693047	0.004258608840753951	0.1696539021521453	Andorra
1868	74	2001	0.1708202780071559	0.785417034980389	0.004296120499005658	0.1665241575081502	Andorra
1869	74	2002	0.1663897717288	0.79015875913382	0.004418019705501664	0.1619717520232984	Andorra
1870	74	2003	0.1637405850601888	0.797278900724701	0.00429415304120553	0.1594464320189833	Andorra
1871	74	2004	0.1623168299233858	0.80473197995372	0.004213834908248979	0.1581029950151368	Andorra
1872	74	2005	0.1592009558210903	0.812213979716634	0.004415946573990144	0.1547850092471001	Andorra
1873	74	2006	0.1580270251818973	0.819787259850839	0.00434540198719061	0.1536816231947067	Andorra
1874	74	2007	0.1541486096475208	0.826617254254178	0.004458116020873521	0.1496904936266473	Andorra
1875	74	2008	0.1552526772817033	0.83182171450476	0.004366663616178734	0.1508860136655246	Andorra
1876	74	2009	0.1564977727108856	0.835929886554712	0.004294445888962756	0.1522033268219228	Andorra
1877	74	2010	0.1569648865198741	0.839489966459192	0.004259456512455428	0.1527054300074186	Andorra
1878	74	2011	0.1584089398415751	0.842794802354863	0.00425749589454672	0.1541514439470284	Andorra
1879	74	2012	0.1584088814740754	0.845810830539451	0.004422976818160933	0.1539859046559144	Andorra
1880	74	2013	0.15952846539794	0.848329909768827	0.004388836638845795	0.1551396287590942	Andorra
1881	74	2014	0.1601393170307985	0.851010491664786	0.004323759651479275	0.1558155573793192	Andorra
1882	74	2015	0.1586913661056307	0.853591217830289	0.004267114267092029	0.1544242518385387	Andorra
1883	74	2016	0.1594991629490457	0.856257052608717	0.00434191378746637	0.1551572491615793	Andorra
1884	74	2017	0.1594291667523456	0.85947703010266	0.004443150240874531	0.1549860165114711	Andorra
1885	74	2018	0.1587532183663306	0.862588950920789	0.004256102435121955	0.1544971159312087	Andorra
1886	74	2019	0.1554768718018502	0.865621023596139	0.004486626632895855	0.1509902451689544	Andorra
1887	74	2020	0.1276480724630774	0.867449169102346	0.004154456458027854	0.1234936160050495	Andorra
1888	74	2021	0.1275756697292863	0.869444112735696	0.0044913687794077	0.1230843009498786	Andorra
1889	75	1990	1.534123627067585	0.749853692572025	0.004406002930225728	1.529717624137359	Austria
1890	75	1991	1.45670387631859	0.751652734176599	0.004215855475624136	1.452488020842966	Austria
1891	75	1992	1.496551165809155	0.754375285612199	0.004307803263606595	1.492243362545548	Austria
1892	75	1993	1.398133946524828	0.758804553724473	0.004350128336473727	1.393783818188354	Austria
1893	75	1994	1.327279401533511	0.764704364300466	0.004229140620794504	1.323050260912716	Austria
1894	75	1995	1.244137336348076	0.769827471008921	0.004397515456540905	1.239739820891535	Austria
1895	75	1996	1.205018150186382	0.774446565189292	0.00442857323248618	1.200589576953896	Austria
1896	75	1997	1.174870154329743	0.77923285637593	0.004317859759050646	1.170552294570692	Austria
1897	75	1998	1.11226780612432	0.783521015501574	0.004435042307473123	1.107832763816847	Austria
1898	75	1999	1.064806963365134	0.787451584183882	0.004312067032822624	1.060494896332311	Austria
1899	75	2000	1.06052091452519	0.791847679870807	0.004405993910744221	1.056114920614446	Austria
1900	75	2001	1.083554602979017	0.795770117733764	0.004438764689497004	1.07911583828952	Austria
1901	75	2002	1.176507128096973	0.799154119574311	0.004289932292104083	1.172217195804869	Austria
1902	75	2003	1.17630436209227	0.802043253134005	0.004176680896888578	1.172127681195382	Austria
1903	75	2004	1.164988616766629	0.804889143740108	0.004437206725462327	1.160551410041167	Austria
1904	75	2005	1.185068885955213	0.808419194340084	0.004291335986620595	1.180777549968593	Austria
1905	75	2006	1.14359768490583	0.812064609467116	0.004400385835810982	1.139197299070019	Austria
1906	75	2007	1.123591603360146	0.815480521576858	0.00429549566218265	1.119296107697964	Austria
1907	75	2008	1.09527743650485	0.818793658319811	0.00452483457696902	1.090752601927881	Austria
1908	75	2009	1.066843090632988	0.821541167154033	0.004225778073964749	1.062617312559024	Austria
1909	75	2010	1.044153271836353	0.824500109333185	0.004252687367178241	1.039900584469174	Austria
1910	75	2011	1.052226341980492	0.82800199897916	0.004323047306553537	1.047903294673938	Austria
1911	75	2012	1.045088783267749	0.83111330933878	0.004272819502042696	1.040815963765706	Austria
1912	75	2013	1.027932184846511	0.833679780262374	0.00430649949695662	1.023625685349555	Austria
1913	75	2014	1.021635682239491	0.835838577321076	0.004378974835877548	1.017256707403613	Austria
1914	75	2015	1.010851739396345	0.837579895310124	0.004360410931953734	1.006491328464391	Austria
1915	75	2016	1.025707035193969	0.839883789894186	0.004245703880007877	1.021461331313961	Austria
1916	75	2017	1.048724636080106	0.843173330746292	0.004246289459998848	1.044478346620107	Austria
1917	75	2018	1.103937538660562	0.846614470307794	0.004350020604157684	1.099587518056404	Austria
1918	75	2019	1.043354596489187	0.849862514846872	0.004368085619940676	1.038986510869247	Austria
1919	75	2020	1.036950619810383	0.852020385174284	0.004300562699477861	1.032650057110905	Austria
1920	75	2021	0.974314031477174	0.853837004256539	0.004308572859947437	0.9700054586172265	Austria
1921	76	1990	1.64433676019555	0.737390656400179	0.004452635948236217	1.639884124247314	Belgium
1922	76	1991	1.653318246495736	0.74217307419685	0.004409759749162627	1.648908486746574	Belgium
1923	76	1992	1.856401795478729	0.748012299186744	0.004288734674007524	1.852113060804722	Belgium
1924	76	1993	2.441557755587632	0.753685087006788	0.004346960214530395	2.437210795373101	Belgium
1925	76	1994	2.614796125735061	0.758903637592037	0.004452597627810227	2.610343528107251	Belgium
1926	76	1995	2.551357529738786	0.763170400784407	0.004349202281195451	2.547008327457591	Belgium
1927	76	1996	1.831138145018468	0.766826075213302	0.004193065418283425	1.826945079600184	Belgium
1928	76	1997	2.19186130957959	0.770813953023256	0.004313391008648946	2.187547918570941	Belgium
1929	76	1998	1.758364230387928	0.774228267511882	0.004324808135909229	1.754039422252018	Belgium
1930	76	1999	1.663467939239861	0.777041040124219	0.004263714067265718	1.659204225172595	Belgium
1931	76	2000	1.792739254428592	0.780396331183289	0.004247444629386528	1.788491809799206	Belgium
1932	76	2001	1.797852887984967	0.784713043367342	0.004162494242226711	1.79369039374274	Belgium
1933	76	2002	1.762977029765343	0.788836054052762	0.004416430750904816	1.758560599014438	Belgium
1934	76	2003	1.735861107447826	0.792014383577294	0.004294074155047821	1.731567033292778	Belgium
1935	76	2004	1.565056661974215	0.795224935706338	0.004369454116099381	1.560687207858116	Belgium
1936	76	2005	1.537263837208045	0.798497235786438	0.004353520005844528	1.532910317202201	Belgium
1937	76	2006	1.476166302352358	0.801572762913827	0.004302524490235997	1.471863777862122	Belgium
1938	76	2007	1.433303018496387	0.804612664215848	0.004338086728583961	1.428964931767803	Belgium
1939	76	2008	1.469222403560517	0.807757944740662	0.004530404209344619	1.464691999351172	Belgium
1940	76	2009	1.490281362877315	0.811055825478368	0.004286877675459557	1.485994485201856	Belgium
1941	76	2010	1.433693342391322	0.815030206751301	0.00436803358374702	1.429325308807575	Belgium
1942	76	2011	1.439484739207866	0.819470362048624	0.004355020780754417	1.435129718427112	Belgium
1943	76	2012	1.475320393457113	0.824226016040103	0.004324127488333368	1.470996265968779	Belgium
1944	76	2013	1.473524924551799	0.828619831627193	0.004416459200866608	1.469108465350933	Belgium
1945	76	2014	1.425691992246646	0.832425051502658	0.004525510564930015	1.421166481681716	Belgium
1946	76	2015	1.422492829752726	0.835878400447772	0.004335339799278329	1.418157489953448	Belgium
1947	76	2016	1.406500176950616	0.839462940488534	0.00448837766802427	1.402011799282592	Belgium
1948	76	2017	1.321913642134459	0.843212044031047	0.004386942462203828	1.317526699672255	Belgium
1949	76	2018	1.285015094110397	0.846617625234845	0.004246201958045655	1.280768892152352	Belgium
1950	76	2019	1.232485210744211	0.849498394807879	0.004299427409027902	1.228185783335183	Belgium
1951	76	2020	1.185325386337865	0.851346648590241	0.004419143974338375	1.180906242363526	Belgium
1952	76	2021	1.159954067505553	0.853654015777112	0.004384719814248553	1.155569347691304	Belgium
1953	77	1990	4.311358976599217	0.648230871689669	0.004511211274231376	4.306847765324985	Cyprus
1954	77	1991	4.419349005316852	0.655726169264618	0.004536981452660106	4.414812023864192	Cyprus
1955	77	1992	4.523651723953558	0.666011849072818	0.004213075391389945	4.519438648562168	Cyprus
1956	77	1993	4.480566205119396	0.677547476543954	0.004334924337537426	4.476231280781859	Cyprus
1957	77	1994	4.206420737364428	0.688829360602013	0.004418604642808415	4.20200213272162	Cyprus
1958	77	1995	4.089114442152892	0.699923898437876	0.004507677057242381	4.084606765095649	Cyprus
1959	77	1996	3.934102909621158	0.709839946474019	0.004300375787592686	3.929802533833565	Cyprus
1960	77	1997	4.040840743744501	0.718864243512848	0.004508980235079438	4.036331763509422	Cyprus
1961	77	1998	3.992397283697221	0.727964381748969	0.004210718651717449	3.988186565045504	Cyprus
1962	77	1999	3.728403137867506	0.736846134920381	0.004437406599112004	3.723965731268394	Cyprus
1963	77	2000	3.553147047278469	0.745199300565367	0.004270592098484504	3.548876455179984	Cyprus
1964	77	2001	3.42056148975042	0.753594717257543	0.004454708437391982	3.416106781313028	Cyprus
1965	77	2002	3.289076270974896	0.76150246522841	0.004324468788167917	3.284751802186728	Cyprus
1966	77	2003	3.134812857649645	0.767896215824759	0.004436558330452076	3.130376299319193	Cyprus
1967	77	2004	2.889069466473385	0.77376477492064	0.004306064178919006	2.884763402294466	Cyprus
1968	77	2005	2.743240619888034	0.779031361179798	0.004308699851223723	2.738931920036811	Cyprus
1969	77	2006	2.676655444412574	0.784560964983202	0.00438484739841002	2.672270597014164	Cyprus
1970	77	2007	2.585971994823943	0.792068382747098	0.004385854735163389	2.58158614008878	Cyprus
1971	77	2008	2.538245724777888	0.799454089093792	0.00426980278452356	2.533975921993364	Cyprus
1972	77	2009	2.513798743254086	0.805112085484562	0.004429194135180153	2.509369549118906	Cyprus
1973	77	2010	2.592329640922463	0.809840187817991	0.004409984827395544	2.587919656095067	Cyprus
1974	77	2011	2.591710330175057	0.813726132185002	0.004492096868320257	2.587218233306737	Cyprus
1975	77	2012	2.549772612180087	0.816978525424299	0.004324060558863647	2.545448551621223	Cyprus
1976	77	2013	2.518966811302287	0.819380601631525	0.004222613082375558	2.514744198219911	Cyprus
1977	77	2014	2.470355855681179	0.821184302169431	0.004453496080163413	2.465902359601016	Cyprus
1978	77	2015	2.44017	0.822732850898765	0.004360455890801444	2.435804916758199	Cyprus
1979	77	2016	2.376518763746469	0.824283624143557	0.004293934278803564	2.372224829467665	Cyprus
1980	77	2017	2.385077820634603	0.826139877968847	0.004270031326725996	2.380807789307877	Cyprus
1981	77	2018	2.348712599044898	0.828343243063834	0.004320810551511936	2.344391788493386	Cyprus
1982	77	2019	2.318404299413564	0.830980727806796	0.004298256455461043	2.314106042958103	Cyprus
1983	77	2020	2.217004187222757	0.833059522677264	0.004350764542990809	2.212653422679766	Cyprus
1984	77	2021	2.081869226656511	0.835630545002355	0.00430841152039399	2.077560815136117	Cyprus
1985	78	1990	1.77330800927998	0.801154655014013	0.004201562949764744	1.769106446330215	Denmark
1986	78	1991	1.777514380469567	0.804540349639536	0.004354250357841719	1.773160130111725	Denmark
1987	78	1992	1.819158962328154	0.808164433760271	0.004361628145194743	1.814797334182959	Denmark
1988	78	1993	1.872189463699643	0.811585712633093	0.004215002206699726	1.867974461492943	Denmark
1989	78	1994	1.946436801951751	0.815138614432107	0.004369875054698638	1.942066926897052	Denmark
1990	78	1995	2.086842577030426	0.819104611612713	0.004427331845772412	2.082415245184654	Denmark
1991	78	1996	2.115743330582643	0.82337524309543	0.004372231611389586	2.111371098971254	Denmark
1992	78	1997	2.371555939438383	0.827679979394938	0.004267991046756052	2.367287948391627	Denmark
1993	78	1998	2.41427047570198	0.831683237018017	0.004275569283576678	2.409994906418403	Denmark
1994	78	1999	2.42435929311098	0.835381542910635	0.004496756888435857	2.419862536222544	Denmark
1995	78	2000	2.337617494337588	0.8391842975615	0.004353810638191185	2.333263683699397	Denmark
1996	78	2001	2.534364638083368	0.843177750467757	0.004277705383203646	2.530086932700164	Denmark
1997	78	2002	2.641129939126937	0.847086356838798	0.004297216082930955	2.636832723044007	Denmark
1998	78	2003	2.589492930316125	0.850441325949586	0.004367064453480478	2.585125865862644	Denmark
1999	78	2004	2.424154670963758	0.853304103185433	0.004452899401466463	2.419701771562292	Denmark
[truncated: 4,529 more rows]
